# Supplementary material for: Metatranscriptomics of the Hu sheep rumen microbiome reveals novel cellulases
Source: Biotechnol Biofuels. 2019 Jun 20;12:153. doi: 10.1186/s13068-019-1498-4 (PMC6587244; doi:10.1186/s13068-019-1498-4)
Supplement: Supplementary file 6 — Additional file 6: Table S4. Best hits of the identified cellulases when compared to the CAZy and NCBI nr databases. [file 13068_2019_1498_MOESM6_ESM.xlsx]

## Sheet: Sheet1
Closets hit for the identified cellulases compared to the CAZy and NCBI nr databases
	CAZy database						NCBI nr database
Gene ID	Identity	E_value	Subject ID	Subject class	Class description	Note	Identity	E_value	Subject ID
c1000202_g1	47.7	1.2e-16	WP_013131096.1;YP_003651456.1;ADG87563.1;	GH1	&beta;-glucosidase (EC 3.2.1.21); &beta;-galactosidase (EC 3.2.1.23); &beta;-mannosidase (EC 3.2.1.25); &beta;-glucuronidase (EC 3.2.1.31); &beta;-xylosidase (EC 3.2.1.37); &beta;-D-fucosidase (EC 3.2.1.38); phlorizin hydrolase (EC 3.2.1.62); exo-&beta;-1,4-glucanase (EC 3.2.1.74); 6-phospho-&beta;-galactosidase (EC 3.2.1.85); 6-phospho-&beta;-glucosidase (EC 3.2.1.86); strictosidine &beta;-gluco…	NA	56.962	4.8e-23	WP_022786734.1
c1000807_g1	54.3	2e-17	WP_023520005.1;YP_008824813.1;BAO07484.1;	GH1	&beta;-glucosidase (EC 3.2.1.21); &beta;-galactosidase (EC 3.2.1.23); &beta;-mannosidase (EC 3.2.1.25); &beta;-glucuronidase (EC 3.2.1.31); &beta;-xylosidase (EC 3.2.1.37); &beta;-D-fucosidase (EC 3.2.1.38); phlorizin hydrolase (EC 3.2.1.62); exo-&beta;-1,4-glucanase (EC 3.2.1.74); 6-phospho-&beta;-galactosidase (EC 3.2.1.85); 6-phospho-&beta;-glucosidase (EC 3.2.1.86); strictosidine &beta;-gluco…	NA	66.667	1.74e-24	WP_034925125.1
c1003996_g1	68.4	2.6e-62	WP_015561280.1;YP_007833474.1;CBL10433.1;	GH1	&beta;-glucosidase (EC 3.2.1.21); &beta;-galactosidase (EC 3.2.1.23); &beta;-mannosidase (EC 3.2.1.25); &beta;-glucuronidase (EC 3.2.1.31); &beta;-xylosidase (EC 3.2.1.37); &beta;-D-fucosidase (EC 3.2.1.38); phlorizin hydrolase (EC 3.2.1.62); exo-&beta;-1,4-glucanase (EC 3.2.1.74); 6-phospho-&beta;-galactosidase (EC 3.2.1.85); 6-phospho-&beta;-glucosidase (EC 3.2.1.86); strictosidine &beta;-gluco…	NA	63.871	8.51e-73	WP_103238687.1
c1004309_g1	41.9	1.3e-11	WP_013849253.1;YP_004555529.1;AEG51023.1;	GH1	&beta;-glucosidase (EC 3.2.1.21); &beta;-galactosidase (EC 3.2.1.23); &beta;-mannosidase (EC 3.2.1.25); &beta;-glucuronidase (EC 3.2.1.31); &beta;-xylosidase (EC 3.2.1.37); &beta;-D-fucosidase (EC 3.2.1.38); phlorizin hydrolase (EC 3.2.1.62); exo-&beta;-1,4-glucanase (EC 3.2.1.74); 6-phospho-&beta;-galactosidase (EC 3.2.1.85); 6-phospho-&beta;-glucosidase (EC 3.2.1.86); strictosidine &beta;-gluco…	NA	89.691	2.95e-58	WP_116592974.1
c1015920_g1	47.6	8.2e-20	AHF25295.1;	GH1	&beta;-glucosidase (EC 3.2.1.21); &beta;-galactosidase (EC 3.2.1.23); &beta;-mannosidase (EC 3.2.1.25); &beta;-glucuronidase (EC 3.2.1.31); &beta;-xylosidase (EC 3.2.1.37); &beta;-D-fucosidase (EC 3.2.1.38); phlorizin hydrolase (EC 3.2.1.62); exo-&beta;-1,4-glucanase (EC 3.2.1.74); 6-phospho-&beta;-galactosidase (EC 3.2.1.85); 6-phospho-&beta;-glucosidase (EC 3.2.1.86); strictosidine &beta;-gluco…	NA	80.189	4.03e-55	WP_119016224.1
c1020922_g1	53.3	3.6e-30	WP_015561280.1;YP_007833474.1;CBL10433.1;	GH1	&beta;-glucosidase (EC 3.2.1.21); &beta;-galactosidase (EC 3.2.1.23); &beta;-mannosidase (EC 3.2.1.25); &beta;-glucuronidase (EC 3.2.1.31); &beta;-xylosidase (EC 3.2.1.37); &beta;-D-fucosidase (EC 3.2.1.38); phlorizin hydrolase (EC 3.2.1.62); exo-&beta;-1,4-glucanase (EC 3.2.1.74); 6-phospho-&beta;-galactosidase (EC 3.2.1.85); 6-phospho-&beta;-glucosidase (EC 3.2.1.86); strictosidine &beta;-gluco…	NA	85.484	6.96e-73	WP_029534538.1
c102326_g1	73.6	3.5e-42	WP_014431315.1;YP_005439970.1;BAL98072.1;	GH1	&beta;-glucosidase (EC 3.2.1.21); &beta;-galactosidase (EC 3.2.1.23); &beta;-mannosidase (EC 3.2.1.25); &beta;-glucuronidase (EC 3.2.1.31); &beta;-xylosidase (EC 3.2.1.37); &beta;-D-fucosidase (EC 3.2.1.38); phlorizin hydrolase (EC 3.2.1.62); exo-&beta;-1,4-glucanase (EC 3.2.1.74); 6-phospho-&beta;-galactosidase (EC 3.2.1.85); 6-phospho-&beta;-glucosidase (EC 3.2.1.86); strictosidine &beta;-gluco…	NA	89.72	4.31e-63	WP_022932008.1
c1023665_g1	66.4	2.9e-46	AHJ74643.1;	GH1	&beta;-glucosidase (EC 3.2.1.21); &beta;-galactosidase (EC 3.2.1.23); &beta;-mannosidase (EC 3.2.1.25); &beta;-glucuronidase (EC 3.2.1.31); &beta;-xylosidase (EC 3.2.1.37); &beta;-D-fucosidase (EC 3.2.1.38); phlorizin hydrolase (EC 3.2.1.62); exo-&beta;-1,4-glucanase (EC 3.2.1.74); 6-phospho-&beta;-galactosidase (EC 3.2.1.85); 6-phospho-&beta;-glucosidase (EC 3.2.1.86); strictosidine &beta;-gluco…	NA	79.545	2.72e-71	CUP20800.1
c1025257_g1	76.5	1.3e-43	WP_012744396.1;YP_002939547.1;YP_007774269.1;YP_007843606.1;ACR77413.1;CBK92155.1;CBK94796.1;	GH1	&beta;-glucosidase (EC 3.2.1.21); &beta;-galactosidase (EC 3.2.1.23); &beta;-mannosidase (EC 3.2.1.25); &beta;-glucuronidase (EC 3.2.1.31); &beta;-xylosidase (EC 3.2.1.37); &beta;-D-fucosidase (EC 3.2.1.38); phlorizin hydrolase (EC 3.2.1.62); exo-&beta;-1,4-glucanase (EC 3.2.1.74); 6-phospho-&beta;-galactosidase (EC 3.2.1.85); 6-phospho-&beta;-glucosidase (EC 3.2.1.86); strictosidine &beta;-gluco…	NA	84.314	1.86e-57	WP_050637633.1
c1029450_g1	40.3	2.3e-22	WP_015561280.1;YP_007833474.1;CBL10433.1;	GH1	&beta;-glucosidase (EC 3.2.1.21); &beta;-galactosidase (EC 3.2.1.23); &beta;-mannosidase (EC 3.2.1.25); &beta;-glucuronidase (EC 3.2.1.31); &beta;-xylosidase (EC 3.2.1.37); &beta;-D-fucosidase (EC 3.2.1.38); phlorizin hydrolase (EC 3.2.1.62); exo-&beta;-1,4-glucanase (EC 3.2.1.74); 6-phospho-&beta;-galactosidase (EC 3.2.1.85); 6-phospho-&beta;-glucosidase (EC 3.2.1.86); strictosidine &beta;-gluco…	NA	82.609	3.33e-76	WP_055157963.1
c1030333_g1	70.3	1.9e-29	AHF24559.1;	GH1	&beta;-glucosidase (EC 3.2.1.21); &beta;-galactosidase (EC 3.2.1.23); &beta;-mannosidase (EC 3.2.1.25); &beta;-glucuronidase (EC 3.2.1.31); &beta;-xylosidase (EC 3.2.1.37); &beta;-D-fucosidase (EC 3.2.1.38); phlorizin hydrolase (EC 3.2.1.62); exo-&beta;-1,4-glucanase (EC 3.2.1.74); 6-phospho-&beta;-galactosidase (EC 3.2.1.85); 6-phospho-&beta;-glucosidase (EC 3.2.1.86); strictosidine &beta;-gluco…	NA	80.22	7.75e-44	WP_087162402.1
c1031230_g1	41.9	3.1e-09	WP_014080404.1;YP_004839325.1;AEN97393.1;	GH1	&beta;-glucosidase (EC 3.2.1.21); &beta;-galactosidase (EC 3.2.1.23); &beta;-mannosidase (EC 3.2.1.25); &beta;-glucuronidase (EC 3.2.1.31); &beta;-xylosidase (EC 3.2.1.37); &beta;-D-fucosidase (EC 3.2.1.38); phlorizin hydrolase (EC 3.2.1.62); exo-&beta;-1,4-glucanase (EC 3.2.1.74); 6-phospho-&beta;-galactosidase (EC 3.2.1.85); 6-phospho-&beta;-glucosidase (EC 3.2.1.86); strictosidine &beta;-gluco…	NA	73.256	1.07e-35	CCX51471.1
c1033000_g1	76.2	3.3e-42	WP_015538164.1;YP_007801078.1;CBL02685.1;	GH1	&beta;-glucosidase (EC 3.2.1.21); &beta;-galactosidase (EC 3.2.1.23); &beta;-mannosidase (EC 3.2.1.25); &beta;-glucuronidase (EC 3.2.1.31); &beta;-xylosidase (EC 3.2.1.37); &beta;-D-fucosidase (EC 3.2.1.38); phlorizin hydrolase (EC 3.2.1.62); exo-&beta;-1,4-glucanase (EC 3.2.1.74); 6-phospho-&beta;-galactosidase (EC 3.2.1.85); 6-phospho-&beta;-glucosidase (EC 3.2.1.86); strictosidine &beta;-gluco…	NA	80.198	7.65e-53	WP_117948330.1
c1035812_g1	48.6	9.1e-12	WP_014080404.1;YP_004839325.1;AEN97393.1;	GH1	&beta;-glucosidase (EC 3.2.1.21); &beta;-galactosidase (EC 3.2.1.23); &beta;-mannosidase (EC 3.2.1.25); &beta;-glucuronidase (EC 3.2.1.31); &beta;-xylosidase (EC 3.2.1.37); &beta;-D-fucosidase (EC 3.2.1.38); phlorizin hydrolase (EC 3.2.1.62); exo-&beta;-1,4-glucanase (EC 3.2.1.74); 6-phospho-&beta;-galactosidase (EC 3.2.1.85); 6-phospho-&beta;-glucosidase (EC 3.2.1.86); strictosidine &beta;-gluco…	NA	55.357	5.52e-39	WP_123612460.1
c1039995_g1	57.1	4.4e-12	WP_015561280.1;YP_007833474.1;CBL10433.1;	GH1	&beta;-glucosidase (EC 3.2.1.21); &beta;-galactosidase (EC 3.2.1.23); &beta;-mannosidase (EC 3.2.1.25); &beta;-glucuronidase (EC 3.2.1.31); &beta;-xylosidase (EC 3.2.1.37); &beta;-D-fucosidase (EC 3.2.1.38); phlorizin hydrolase (EC 3.2.1.62); exo-&beta;-1,4-glucanase (EC 3.2.1.74); 6-phospho-&beta;-galactosidase (EC 3.2.1.85); 6-phospho-&beta;-glucosidase (EC 3.2.1.86); strictosidine &beta;-gluco…	NA	54.639	2.03e-31	PWM72787.1
c1055154_g1	42.9	2.6e-25	WP_014080404.1;YP_004839325.1;AEN97393.1;	GH1	&beta;-glucosidase (EC 3.2.1.21); &beta;-galactosidase (EC 3.2.1.23); &beta;-mannosidase (EC 3.2.1.25); &beta;-glucuronidase (EC 3.2.1.31); &beta;-xylosidase (EC 3.2.1.37); &beta;-D-fucosidase (EC 3.2.1.38); phlorizin hydrolase (EC 3.2.1.62); exo-&beta;-1,4-glucanase (EC 3.2.1.74); 6-phospho-&beta;-galactosidase (EC 3.2.1.85); 6-phospho-&beta;-glucosidase (EC 3.2.1.86); strictosidine &beta;-gluco…	NA	62.179	1.73e-65	WP_093127763.1
c1058007_g1	45.1	2.9e-21	AHF25575.1;	GH1	&beta;-glucosidase (EC 3.2.1.21); &beta;-galactosidase (EC 3.2.1.23); &beta;-mannosidase (EC 3.2.1.25); &beta;-glucuronidase (EC 3.2.1.31); &beta;-xylosidase (EC 3.2.1.37); &beta;-D-fucosidase (EC 3.2.1.38); phlorizin hydrolase (EC 3.2.1.62); exo-&beta;-1,4-glucanase (EC 3.2.1.74); 6-phospho-&beta;-galactosidase (EC 3.2.1.85); 6-phospho-&beta;-glucosidase (EC 3.2.1.86); strictosidine &beta;-gluco…	NA	90.909	3.58e-72	WP_108774175.1
c1058015_g1	60.6	8.6e-37	AFK83736.1;	GH1	&beta;-glucosidase (EC 3.2.1.21); &beta;-galactosidase (EC 3.2.1.23); &beta;-mannosidase (EC 3.2.1.25); &beta;-glucuronidase (EC 3.2.1.31); &beta;-xylosidase (EC 3.2.1.37); &beta;-D-fucosidase (EC 3.2.1.38); phlorizin hydrolase (EC 3.2.1.62); exo-&beta;-1,4-glucanase (EC 3.2.1.74); 6-phospho-&beta;-galactosidase (EC 3.2.1.85); 6-phospho-&beta;-glucosidase (EC 3.2.1.86); strictosidine &beta;-gluco…	NA	64.22	5.56e-43	WP_117331048.1
c1059133_g1	44.6	2.8e-12	XP_660710.1;EAA63677.1;	GH1	&beta;-glucosidase (EC 3.2.1.21); &beta;-galactosidase (EC 3.2.1.23); &beta;-mannosidase (EC 3.2.1.25); &beta;-glucuronidase (EC 3.2.1.31); &beta;-xylosidase (EC 3.2.1.37); &beta;-D-fucosidase (EC 3.2.1.38); phlorizin hydrolase (EC 3.2.1.62); exo-&beta;-1,4-glucanase (EC 3.2.1.74); 6-phospho-&beta;-galactosidase (EC 3.2.1.85); 6-phospho-&beta;-glucosidase (EC 3.2.1.86); strictosidine &beta;-gluco…	NA	93.548	2.68e-56	CCY71975.1
c1061601_g1	62.7	2.4e-35	CDG16507.1;	GH1	&beta;-glucosidase (EC 3.2.1.21); &beta;-galactosidase (EC 3.2.1.23); &beta;-mannosidase (EC 3.2.1.25); &beta;-glucuronidase (EC 3.2.1.31); &beta;-xylosidase (EC 3.2.1.37); &beta;-D-fucosidase (EC 3.2.1.38); phlorizin hydrolase (EC 3.2.1.62); exo-&beta;-1,4-glucanase (EC 3.2.1.74); 6-phospho-&beta;-galactosidase (EC 3.2.1.85); 6-phospho-&beta;-glucosidase (EC 3.2.1.86); strictosidine &beta;-gluco…	NA	80.741	7.84e-71	CDA69932.1
c1061993_g1	69.2	4e-54	WP_015533971.1;YP_007796260.1;CBK82929.1;	GH1	&beta;-glucosidase (EC 3.2.1.21); &beta;-galactosidase (EC 3.2.1.23); &beta;-mannosidase (EC 3.2.1.25); &beta;-glucuronidase (EC 3.2.1.31); &beta;-xylosidase (EC 3.2.1.37); &beta;-D-fucosidase (EC 3.2.1.38); phlorizin hydrolase (EC 3.2.1.62); exo-&beta;-1,4-glucanase (EC 3.2.1.74); 6-phospho-&beta;-galactosidase (EC 3.2.1.85); 6-phospho-&beta;-glucosidase (EC 3.2.1.86); strictosidine &beta;-gluco…	NA	90.21	3.28e-87	WP_034931186.1
c1063058_g1	44	1.6e-25	WP_014080404.1;YP_004839325.1;AEN97393.1;	GH1	&beta;-glucosidase (EC 3.2.1.21); &beta;-galactosidase (EC 3.2.1.23); &beta;-mannosidase (EC 3.2.1.25); &beta;-glucuronidase (EC 3.2.1.31); &beta;-xylosidase (EC 3.2.1.37); &beta;-D-fucosidase (EC 3.2.1.38); phlorizin hydrolase (EC 3.2.1.62); exo-&beta;-1,4-glucanase (EC 3.2.1.74); 6-phospho-&beta;-galactosidase (EC 3.2.1.85); 6-phospho-&beta;-glucosidase (EC 3.2.1.86); strictosidine &beta;-gluco…	NA	62.705	5.98e-111	WP_094150162.1
c1066661_g1	56.6	1.6e-54	WP_023990313.1;YP_008913883.1;AHC21739.1;	GH1	&beta;-glucosidase (EC 3.2.1.21); &beta;-galactosidase (EC 3.2.1.23); &beta;-mannosidase (EC 3.2.1.25); &beta;-glucuronidase (EC 3.2.1.31); &beta;-xylosidase (EC 3.2.1.37); &beta;-D-fucosidase (EC 3.2.1.38); phlorizin hydrolase (EC 3.2.1.62); exo-&beta;-1,4-glucanase (EC 3.2.1.74); 6-phospho-&beta;-galactosidase (EC 3.2.1.85); 6-phospho-&beta;-glucosidase (EC 3.2.1.86); strictosidine &beta;-gluco…	NA	73.494	6.6e-86	WP_132302221.1
c1068022_g1	52.7	3.1e-11	XP_660710.1;EAA63677.1;	GH1	&beta;-glucosidase (EC 3.2.1.21); &beta;-galactosidase (EC 3.2.1.23); &beta;-mannosidase (EC 3.2.1.25); &beta;-glucuronidase (EC 3.2.1.31); &beta;-xylosidase (EC 3.2.1.37); &beta;-D-fucosidase (EC 3.2.1.38); phlorizin hydrolase (EC 3.2.1.62); exo-&beta;-1,4-glucanase (EC 3.2.1.74); 6-phospho-&beta;-galactosidase (EC 3.2.1.85); 6-phospho-&beta;-glucosidase (EC 3.2.1.86); strictosidine &beta;-gluco…	NA	83.117	3.84e-36	WP_024866071.1
c1068439_g1	54.6	9.7e-28	CBL36904.1;	GH1	&beta;-glucosidase (EC 3.2.1.21); &beta;-galactosidase (EC 3.2.1.23); &beta;-mannosidase (EC 3.2.1.25); &beta;-glucuronidase (EC 3.2.1.31); &beta;-xylosidase (EC 3.2.1.37); &beta;-D-fucosidase (EC 3.2.1.38); phlorizin hydrolase (EC 3.2.1.62); exo-&beta;-1,4-glucanase (EC 3.2.1.74); 6-phospho-&beta;-galactosidase (EC 3.2.1.85); 6-phospho-&beta;-glucosidase (EC 3.2.1.86); strictosidine &beta;-gluco…	NA	83.333	5.75e-52	WP_108774176.1
c1075038_g1	72.2	4.9e-42	WP_012658345.1;YP_002562172.1;CAR41880.1;	GH1	&beta;-glucosidase (EC 3.2.1.21); &beta;-galactosidase (EC 3.2.1.23); &beta;-mannosidase (EC 3.2.1.25); &beta;-glucuronidase (EC 3.2.1.31); &beta;-xylosidase (EC 3.2.1.37); &beta;-D-fucosidase (EC 3.2.1.38); phlorizin hydrolase (EC 3.2.1.62); exo-&beta;-1,4-glucanase (EC 3.2.1.74); 6-phospho-&beta;-galactosidase (EC 3.2.1.85); 6-phospho-&beta;-glucosidase (EC 3.2.1.86); strictosidine &beta;-gluco…	NA	73.913	1.64e-53	WP_071442370.1
c1075381_g1	46.1	1.8e-13	XP_660710.1;EAA63677.1;	GH1	&beta;-glucosidase (EC 3.2.1.21); &beta;-galactosidase (EC 3.2.1.23); &beta;-mannosidase (EC 3.2.1.25); &beta;-glucuronidase (EC 3.2.1.31); &beta;-xylosidase (EC 3.2.1.37); &beta;-D-fucosidase (EC 3.2.1.38); phlorizin hydrolase (EC 3.2.1.62); exo-&beta;-1,4-glucanase (EC 3.2.1.74); 6-phospho-&beta;-galactosidase (EC 3.2.1.85); 6-phospho-&beta;-glucosidase (EC 3.2.1.86); strictosidine &beta;-gluco…	NA	85.294	2.64e-56	WP_117329838.1
c1077242_g1	46.4	8.2e-31	WP_015561280.1;YP_007833474.1;CBL10433.1;	GH1	&beta;-glucosidase (EC 3.2.1.21); &beta;-galactosidase (EC 3.2.1.23); &beta;-mannosidase (EC 3.2.1.25); &beta;-glucuronidase (EC 3.2.1.31); &beta;-xylosidase (EC 3.2.1.37); &beta;-D-fucosidase (EC 3.2.1.38); phlorizin hydrolase (EC 3.2.1.62); exo-&beta;-1,4-glucanase (EC 3.2.1.74); 6-phospho-&beta;-galactosidase (EC 3.2.1.85); 6-phospho-&beta;-glucosidase (EC 3.2.1.86); strictosidine &beta;-gluco…	NA	46.531	5.01e-66	WP_071135238.1
c1080770_g1	51	7.3e-38	WP_013281076.1;YP_003831004.1;ADL34422.1;	GH1	&beta;-glucosidase (EC 3.2.1.21); &beta;-galactosidase (EC 3.2.1.23); &beta;-mannosidase (EC 3.2.1.25); &beta;-glucuronidase (EC 3.2.1.31); &beta;-xylosidase (EC 3.2.1.37); &beta;-D-fucosidase (EC 3.2.1.38); phlorizin hydrolase (EC 3.2.1.62); exo-&beta;-1,4-glucanase (EC 3.2.1.74); 6-phospho-&beta;-galactosidase (EC 3.2.1.85); 6-phospho-&beta;-glucosidase (EC 3.2.1.86); strictosidine &beta;-gluco…	NA	57.616	2.67e-46	WP_120171043.1
c1081447_g1	69.7	1.9e-57	WP_015561280.1;YP_007833474.1;CBL10433.1;	GH1	&beta;-glucosidase (EC 3.2.1.21); &beta;-galactosidase (EC 3.2.1.23); &beta;-mannosidase (EC 3.2.1.25); &beta;-glucuronidase (EC 3.2.1.31); &beta;-xylosidase (EC 3.2.1.37); &beta;-D-fucosidase (EC 3.2.1.38); phlorizin hydrolase (EC 3.2.1.62); exo-&beta;-1,4-glucanase (EC 3.2.1.74); 6-phospho-&beta;-galactosidase (EC 3.2.1.85); 6-phospho-&beta;-glucosidase (EC 3.2.1.86); strictosidine &beta;-gluco…	NA	67.55	4.09e-70	WP_103986926.1
c1082818_g1	43.4	1.4e-07	WP_015234776.1;YP_007180232.1;AFZ66466.1;	GH1	&beta;-glucosidase (EC 3.2.1.21); &beta;-galactosidase (EC 3.2.1.23); &beta;-mannosidase (EC 3.2.1.25); &beta;-glucuronidase (EC 3.2.1.31); &beta;-xylosidase (EC 3.2.1.37); &beta;-D-fucosidase (EC 3.2.1.38); phlorizin hydrolase (EC 3.2.1.62); exo-&beta;-1,4-glucanase (EC 3.2.1.74); 6-phospho-&beta;-galactosidase (EC 3.2.1.85); 6-phospho-&beta;-glucosidase (EC 3.2.1.86); strictosidine &beta;-gluco…	NA	70.455	3.29e-39	WP_084096356.1
c1083889_g1	89.2	8.3e-75	AHF23780.1;	GH1	&beta;-glucosidase (EC 3.2.1.21); &beta;-galactosidase (EC 3.2.1.23); &beta;-mannosidase (EC 3.2.1.25); &beta;-glucuronidase (EC 3.2.1.31); &beta;-xylosidase (EC 3.2.1.37); &beta;-D-fucosidase (EC 3.2.1.38); phlorizin hydrolase (EC 3.2.1.62); exo-&beta;-1,4-glucanase (EC 3.2.1.74); 6-phospho-&beta;-galactosidase (EC 3.2.1.85); 6-phospho-&beta;-glucosidase (EC 3.2.1.86); strictosidine &beta;-gluco…	NA	89.189	1.91e-88	AHF23780.1
c1085340_g1	41.7	2.6e-11	WP_023599953.1;YP_008845631.1;AHA97912.1;	GH1	&beta;-glucosidase (EC 3.2.1.21); &beta;-galactosidase (EC 3.2.1.23); &beta;-mannosidase (EC 3.2.1.25); &beta;-glucuronidase (EC 3.2.1.31); &beta;-xylosidase (EC 3.2.1.37); &beta;-D-fucosidase (EC 3.2.1.38); phlorizin hydrolase (EC 3.2.1.62); exo-&beta;-1,4-glucanase (EC 3.2.1.74); 6-phospho-&beta;-galactosidase (EC 3.2.1.85); 6-phospho-&beta;-glucosidase (EC 3.2.1.86); strictosidine &beta;-gluco…	NA	100	5.46e-101	WP_101455216.1
c108666_g1	40.3	9.5e-08	WP_023599953.1;YP_008845631.1;AHA97912.1;	GH1	&beta;-glucosidase (EC 3.2.1.21); &beta;-galactosidase (EC 3.2.1.23); &beta;-mannosidase (EC 3.2.1.25); &beta;-glucuronidase (EC 3.2.1.31); &beta;-xylosidase (EC 3.2.1.37); &beta;-D-fucosidase (EC 3.2.1.38); phlorizin hydrolase (EC 3.2.1.62); exo-&beta;-1,4-glucanase (EC 3.2.1.74); 6-phospho-&beta;-galactosidase (EC 3.2.1.85); 6-phospho-&beta;-glucosidase (EC 3.2.1.86); strictosidine &beta;-gluco…	NA	97.222	1.5e-36	WP_040085735.1
c1086941_g1	63.2	1.5e-22	WP_014025346.1;YP_004779822.1;YP_005871410.1;BAK59158.1;BAK61126.1;	GH1	&beta;-glucosidase (EC 3.2.1.21); &beta;-galactosidase (EC 3.2.1.23); &beta;-mannosidase (EC 3.2.1.25); &beta;-glucuronidase (EC 3.2.1.31); &beta;-xylosidase (EC 3.2.1.37); &beta;-D-fucosidase (EC 3.2.1.38); phlorizin hydrolase (EC 3.2.1.62); exo-&beta;-1,4-glucanase (EC 3.2.1.74); 6-phospho-&beta;-galactosidase (EC 3.2.1.85); 6-phospho-&beta;-glucosidase (EC 3.2.1.86); strictosidine &beta;-gluco…	NA	82.022	2.12e-43	WP_024728013.1
c1087477_g1	80.2	6.5e-52	AHF26032.1;	GH1	&beta;-glucosidase (EC 3.2.1.21); &beta;-galactosidase (EC 3.2.1.23); &beta;-mannosidase (EC 3.2.1.25); &beta;-glucuronidase (EC 3.2.1.31); &beta;-xylosidase (EC 3.2.1.37); &beta;-D-fucosidase (EC 3.2.1.38); phlorizin hydrolase (EC 3.2.1.62); exo-&beta;-1,4-glucanase (EC 3.2.1.74); 6-phospho-&beta;-galactosidase (EC 3.2.1.85); 6-phospho-&beta;-glucosidase (EC 3.2.1.86); strictosidine &beta;-gluco…	NA	80.18	1.04e-58	AHF26032.1
c1090703_g1	72.1	8.4e-64	WP_015509156.1;YP_007752051.1;EEV37912.1;	GH1	&beta;-glucosidase (EC 3.2.1.21); &beta;-galactosidase (EC 3.2.1.23); &beta;-mannosidase (EC 3.2.1.25); &beta;-glucuronidase (EC 3.2.1.31); &beta;-xylosidase (EC 3.2.1.37); &beta;-D-fucosidase (EC 3.2.1.38); phlorizin hydrolase (EC 3.2.1.62); exo-&beta;-1,4-glucanase (EC 3.2.1.74); 6-phospho-&beta;-galactosidase (EC 3.2.1.85); 6-phospho-&beta;-glucosidase (EC 3.2.1.86); strictosidine &beta;-gluco…	NA	72.727	8.73e-78	WP_086293131.1
c1094074_g1	67.3	6.5e-52	WP_015534021.1;YP_007796313.1;CBK82982.1;	GH1	&beta;-glucosidase (EC 3.2.1.21); &beta;-galactosidase (EC 3.2.1.23); &beta;-mannosidase (EC 3.2.1.25); &beta;-glucuronidase (EC 3.2.1.31); &beta;-xylosidase (EC 3.2.1.37); &beta;-D-fucosidase (EC 3.2.1.38); phlorizin hydrolase (EC 3.2.1.62); exo-&beta;-1,4-glucanase (EC 3.2.1.74); 6-phospho-&beta;-galactosidase (EC 3.2.1.85); 6-phospho-&beta;-glucosidase (EC 3.2.1.86); strictosidine &beta;-gluco…	NA	69.863	1.23e-66	WP_044950381.1
c1103653_g1	81.9	3.2e-48	AID44650.1;	GH1	&beta;-glucosidase (EC 3.2.1.21); &beta;-galactosidase (EC 3.2.1.23); &beta;-mannosidase (EC 3.2.1.25); &beta;-glucuronidase (EC 3.2.1.31); &beta;-xylosidase (EC 3.2.1.37); &beta;-D-fucosidase (EC 3.2.1.38); phlorizin hydrolase (EC 3.2.1.62); exo-&beta;-1,4-glucanase (EC 3.2.1.74); 6-phospho-&beta;-galactosidase (EC 3.2.1.85); 6-phospho-&beta;-glucosidase (EC 3.2.1.86); strictosidine &beta;-gluco…	NA	92.381	1.33e-61	WP_034927719.1
c110390_g1	62.4	5.5e-41	WP_015549037.1;YP_007819010.1;CBK73944.1;	GH1	&beta;-glucosidase (EC 3.2.1.21); &beta;-galactosidase (EC 3.2.1.23); &beta;-mannosidase (EC 3.2.1.25); &beta;-glucuronidase (EC 3.2.1.31); &beta;-xylosidase (EC 3.2.1.37); &beta;-D-fucosidase (EC 3.2.1.38); phlorizin hydrolase (EC 3.2.1.62); exo-&beta;-1,4-glucanase (EC 3.2.1.74); 6-phospho-&beta;-galactosidase (EC 3.2.1.85); 6-phospho-&beta;-glucosidase (EC 3.2.1.86); strictosidine &beta;-gluco…	NA	74.359	5.45e-60	WP_058353571.1
c11114_g1	65.6	2.5e-49	AHF26032.1;	GH1	&beta;-glucosidase (EC 3.2.1.21); &beta;-galactosidase (EC 3.2.1.23); &beta;-mannosidase (EC 3.2.1.25); &beta;-glucuronidase (EC 3.2.1.31); &beta;-xylosidase (EC 3.2.1.37); &beta;-D-fucosidase (EC 3.2.1.38); phlorizin hydrolase (EC 3.2.1.62); exo-&beta;-1,4-glucanase (EC 3.2.1.74); 6-phospho-&beta;-galactosidase (EC 3.2.1.85); 6-phospho-&beta;-glucosidase (EC 3.2.1.86); strictosidine &beta;-gluco…	NA	66	1.65e-61	WP_125114377.1
c1113863_g1	80.7	3.3e-38	WP_003103451.1;YP_004478795.1;EGE53593.1;AEF25123.1;EMF49799.1;GAJ60915.1;	GH1	&beta;-glucosidase (EC 3.2.1.21); &beta;-galactosidase (EC 3.2.1.23); &beta;-mannosidase (EC 3.2.1.25); &beta;-glucuronidase (EC 3.2.1.31); &beta;-xylosidase (EC 3.2.1.37); &beta;-D-fucosidase (EC 3.2.1.38); phlorizin hydrolase (EC 3.2.1.62); exo-&beta;-1,4-glucanase (EC 3.2.1.74); 6-phospho-&beta;-galactosidase (EC 3.2.1.85); 6-phospho-&beta;-glucosidase (EC 3.2.1.86); strictosidine &beta;-gluco…	NA	96.667	5.15e-54	WP_034925796.1
c1116805_g1	76.7	5.2e-26	WP_012658345.1;YP_002562172.1;CAR41880.1;	GH1	&beta;-glucosidase (EC 3.2.1.21); &beta;-galactosidase (EC 3.2.1.23); &beta;-mannosidase (EC 3.2.1.25); &beta;-glucuronidase (EC 3.2.1.31); &beta;-xylosidase (EC 3.2.1.37); &beta;-D-fucosidase (EC 3.2.1.38); phlorizin hydrolase (EC 3.2.1.62); exo-&beta;-1,4-glucanase (EC 3.2.1.74); 6-phospho-&beta;-galactosidase (EC 3.2.1.85); 6-phospho-&beta;-glucosidase (EC 3.2.1.86); strictosidine &beta;-gluco…	NA	78.082	7.92e-34	WP_071442370.1
c1119864_g1	44.4	9.1e-23	WP_014080404.1;YP_004839325.1;AEN97393.1;	GH1	&beta;-glucosidase (EC 3.2.1.21); &beta;-galactosidase (EC 3.2.1.23); &beta;-mannosidase (EC 3.2.1.25); &beta;-glucuronidase (EC 3.2.1.31); &beta;-xylosidase (EC 3.2.1.37); &beta;-D-fucosidase (EC 3.2.1.38); phlorizin hydrolase (EC 3.2.1.62); exo-&beta;-1,4-glucanase (EC 3.2.1.74); 6-phospho-&beta;-galactosidase (EC 3.2.1.85); 6-phospho-&beta;-glucosidase (EC 3.2.1.86); strictosidine &beta;-gluco…	NA	50.633	2.34e-54	WP_124096535.1
c1124474_g1	68.1	1.1e-41	WP_012808174.1;YP_003179105.1;ACV50514.1;	GH1	&beta;-glucosidase (EC 3.2.1.21); &beta;-galactosidase (EC 3.2.1.23); &beta;-mannosidase (EC 3.2.1.25); &beta;-glucuronidase (EC 3.2.1.31); &beta;-xylosidase (EC 3.2.1.37); &beta;-D-fucosidase (EC 3.2.1.38); phlorizin hydrolase (EC 3.2.1.62); exo-&beta;-1,4-glucanase (EC 3.2.1.74); 6-phospho-&beta;-galactosidase (EC 3.2.1.85); 6-phospho-&beta;-glucosidase (EC 3.2.1.86); strictosidine &beta;-gluco…	NA	80.531	2.63e-57	RRF90471.1
c1126287_g1	58.2	3.1e-26	WP_015708516.1;YP_004531389.1;AEF86091.1;	GH1	&beta;-glucosidase (EC 3.2.1.21); &beta;-galactosidase (EC 3.2.1.23); &beta;-mannosidase (EC 3.2.1.25); &beta;-glucuronidase (EC 3.2.1.31); &beta;-xylosidase (EC 3.2.1.37); &beta;-D-fucosidase (EC 3.2.1.38); phlorizin hydrolase (EC 3.2.1.62); exo-&beta;-1,4-glucanase (EC 3.2.1.74); 6-phospho-&beta;-galactosidase (EC 3.2.1.85); 6-phospho-&beta;-glucosidase (EC 3.2.1.86); strictosidine &beta;-gluco…	NA	69.565	1.28e-39	CCX90802.1
c1131320_g1	41.8	3.9e-12	WP_020739594.1;YP_008154080.1;AGP39887.1;	GH1	&beta;-glucosidase (EC 3.2.1.21); &beta;-galactosidase (EC 3.2.1.23); &beta;-mannosidase (EC 3.2.1.25); &beta;-glucuronidase (EC 3.2.1.31); &beta;-xylosidase (EC 3.2.1.37); &beta;-D-fucosidase (EC 3.2.1.38); phlorizin hydrolase (EC 3.2.1.62); exo-&beta;-1,4-glucanase (EC 3.2.1.74); 6-phospho-&beta;-galactosidase (EC 3.2.1.85); 6-phospho-&beta;-glucosidase (EC 3.2.1.86); strictosidine &beta;-gluco…	NA	85.586	1.58e-66	WP_091844004.1
c1131947_g1	54.8	8.8e-20	WP_022748099.1;YP_008676609.1;AGX44572.1;	GH1	&beta;-glucosidase (EC 3.2.1.21); &beta;-galactosidase (EC 3.2.1.23); &beta;-mannosidase (EC 3.2.1.25); &beta;-glucuronidase (EC 3.2.1.31); &beta;-xylosidase (EC 3.2.1.37); &beta;-D-fucosidase (EC 3.2.1.38); phlorizin hydrolase (EC 3.2.1.62); exo-&beta;-1,4-glucanase (EC 3.2.1.74); 6-phospho-&beta;-galactosidase (EC 3.2.1.85); 6-phospho-&beta;-glucosidase (EC 3.2.1.86); strictosidine &beta;-gluco…	NA	56.322	3.57e-23	WP_105304930.1
c1135502_g1	69.1	3.1e-37	WP_015549037.1;YP_007819010.1;CBK73944.1;	GH1	&beta;-glucosidase (EC 3.2.1.21); &beta;-galactosidase (EC 3.2.1.23); &beta;-mannosidase (EC 3.2.1.25); &beta;-glucuronidase (EC 3.2.1.31); &beta;-xylosidase (EC 3.2.1.37); &beta;-D-fucosidase (EC 3.2.1.38); phlorizin hydrolase (EC 3.2.1.62); exo-&beta;-1,4-glucanase (EC 3.2.1.74); 6-phospho-&beta;-galactosidase (EC 3.2.1.85); 6-phospho-&beta;-glucosidase (EC 3.2.1.86); strictosidine &beta;-gluco…	NA	74.49	3.46e-47	WP_120419660.1
c1139062_g1	46.1	7.4e-14	WP_015561280.1;YP_007833474.1;CBL10433.1;	GH1	&beta;-glucosidase (EC 3.2.1.21); &beta;-galactosidase (EC 3.2.1.23); &beta;-mannosidase (EC 3.2.1.25); &beta;-glucuronidase (EC 3.2.1.31); &beta;-xylosidase (EC 3.2.1.37); &beta;-D-fucosidase (EC 3.2.1.38); phlorizin hydrolase (EC 3.2.1.62); exo-&beta;-1,4-glucanase (EC 3.2.1.74); 6-phospho-&beta;-galactosidase (EC 3.2.1.85); 6-phospho-&beta;-glucosidase (EC 3.2.1.86); strictosidine &beta;-gluco…	NA	92.135	1.43e-52	WP_074640002.1
c1142924_g1	45.5	2.3e-07	WP_014080404.1;YP_004839325.1;AEN97393.1;	GH1	&beta;-glucosidase (EC 3.2.1.21); &beta;-galactosidase (EC 3.2.1.23); &beta;-mannosidase (EC 3.2.1.25); &beta;-glucuronidase (EC 3.2.1.31); &beta;-xylosidase (EC 3.2.1.37); &beta;-D-fucosidase (EC 3.2.1.38); phlorizin hydrolase (EC 3.2.1.62); exo-&beta;-1,4-glucanase (EC 3.2.1.74); 6-phospho-&beta;-galactosidase (EC 3.2.1.85); 6-phospho-&beta;-glucosidase (EC 3.2.1.86); strictosidine &beta;-gluco…	NA	52.273	2.79e-21	WP_072416879.1
c1146496_g1	45.6	3e-07	XP_660710.1;EAA63677.1;	GH1	&beta;-glucosidase (EC 3.2.1.21); &beta;-galactosidase (EC 3.2.1.23); &beta;-mannosidase (EC 3.2.1.25); &beta;-glucuronidase (EC 3.2.1.31); &beta;-xylosidase (EC 3.2.1.37); &beta;-D-fucosidase (EC 3.2.1.38); phlorizin hydrolase (EC 3.2.1.62); exo-&beta;-1,4-glucanase (EC 3.2.1.74); 6-phospho-&beta;-galactosidase (EC 3.2.1.85); 6-phospho-&beta;-glucosidase (EC 3.2.1.86); strictosidine &beta;-gluco…	NA	90.541	1.08e-42	WP_078930294.1
c1148675_g1	76.2	9e-42	WP_015549038.1;YP_007819011.1;CBK73945.1;	GH1	&beta;-glucosidase (EC 3.2.1.21); &beta;-galactosidase (EC 3.2.1.23); &beta;-mannosidase (EC 3.2.1.25); &beta;-glucuronidase (EC 3.2.1.31); &beta;-xylosidase (EC 3.2.1.37); &beta;-D-fucosidase (EC 3.2.1.38); phlorizin hydrolase (EC 3.2.1.62); exo-&beta;-1,4-glucanase (EC 3.2.1.74); 6-phospho-&beta;-galactosidase (EC 3.2.1.85); 6-phospho-&beta;-glucosidase (EC 3.2.1.86); strictosidine &beta;-gluco…	NA	72.308	1.21e-60	WP_006526496.1
c1149045_g1	58.2	6e-27	AIF50754.1;	GH1	&beta;-glucosidase (EC 3.2.1.21); &beta;-galactosidase (EC 3.2.1.23); &beta;-mannosidase (EC 3.2.1.25); &beta;-glucuronidase (EC 3.2.1.31); &beta;-xylosidase (EC 3.2.1.37); &beta;-D-fucosidase (EC 3.2.1.38); phlorizin hydrolase (EC 3.2.1.62); exo-&beta;-1,4-glucanase (EC 3.2.1.74); 6-phospho-&beta;-galactosidase (EC 3.2.1.85); 6-phospho-&beta;-glucosidase (EC 3.2.1.86); strictosidine &beta;-gluco…	NA	64.835	1.68e-33	WP_112121592.1
c114938_g1	41.8	1.4e-09	WP_012235686.1;YP_001613694.1;CAN93214.1;	GH1	&beta;-glucosidase (EC 3.2.1.21); &beta;-galactosidase (EC 3.2.1.23); &beta;-mannosidase (EC 3.2.1.25); &beta;-glucuronidase (EC 3.2.1.31); &beta;-xylosidase (EC 3.2.1.37); &beta;-D-fucosidase (EC 3.2.1.38); phlorizin hydrolase (EC 3.2.1.62); exo-&beta;-1,4-glucanase (EC 3.2.1.74); 6-phospho-&beta;-galactosidase (EC 3.2.1.85); 6-phospho-&beta;-glucosidase (EC 3.2.1.86); strictosidine &beta;-gluco…	NA	88.288	6.18e-66	WP_028508621.1
c1167337_g1	46.9	2.1e-17	WP_015561280.1;YP_007833474.1;CBL10433.1;	GH1	&beta;-glucosidase (EC 3.2.1.21); &beta;-galactosidase (EC 3.2.1.23); &beta;-mannosidase (EC 3.2.1.25); &beta;-glucuronidase (EC 3.2.1.31); &beta;-xylosidase (EC 3.2.1.37); &beta;-D-fucosidase (EC 3.2.1.38); phlorizin hydrolase (EC 3.2.1.62); exo-&beta;-1,4-glucanase (EC 3.2.1.74); 6-phospho-&beta;-galactosidase (EC 3.2.1.85); 6-phospho-&beta;-glucosidase (EC 3.2.1.86); strictosidine &beta;-gluco…	NA	91.837	1.75e-59	WP_074640002.1
c1171043_g1	72	1e-34	WP_015392468.1;YP_007455403.1;AGF56149.1;	GH1	&beta;-glucosidase (EC 3.2.1.21); &beta;-galactosidase (EC 3.2.1.23); &beta;-mannosidase (EC 3.2.1.25); &beta;-glucuronidase (EC 3.2.1.31); &beta;-xylosidase (EC 3.2.1.37); &beta;-D-fucosidase (EC 3.2.1.38); phlorizin hydrolase (EC 3.2.1.62); exo-&beta;-1,4-glucanase (EC 3.2.1.74); 6-phospho-&beta;-galactosidase (EC 3.2.1.85); 6-phospho-&beta;-glucosidase (EC 3.2.1.86); strictosidine &beta;-gluco…	NA	75.269	3.39e-41	WP_009299924.1
c1174905_g1	42.3	1.3e-07	XP_658416.1;EAA65642.1;	GH1	&beta;-glucosidase (EC 3.2.1.21); &beta;-galactosidase (EC 3.2.1.23); &beta;-mannosidase (EC 3.2.1.25); &beta;-glucuronidase (EC 3.2.1.31); &beta;-xylosidase (EC 3.2.1.37); &beta;-D-fucosidase (EC 3.2.1.38); phlorizin hydrolase (EC 3.2.1.62); exo-&beta;-1,4-glucanase (EC 3.2.1.74); 6-phospho-&beta;-galactosidase (EC 3.2.1.85); 6-phospho-&beta;-glucosidase (EC 3.2.1.86); strictosidine &beta;-gluco…	NA	39.13	5.08e-17	OHT14915.1
c1176209_g1	78.3	3.7e-44	AHF24559.1;	GH1	&beta;-glucosidase (EC 3.2.1.21); &beta;-galactosidase (EC 3.2.1.23); &beta;-mannosidase (EC 3.2.1.25); &beta;-glucuronidase (EC 3.2.1.31); &beta;-xylosidase (EC 3.2.1.37); &beta;-D-fucosidase (EC 3.2.1.38); phlorizin hydrolase (EC 3.2.1.62); exo-&beta;-1,4-glucanase (EC 3.2.1.74); 6-phospho-&beta;-galactosidase (EC 3.2.1.85); 6-phospho-&beta;-glucosidase (EC 3.2.1.86); strictosidine &beta;-gluco…	NA	76.415	9.67e-54	WP_022786507.1
c1178421_g1	41.8	1.5e-11	WP_023599953.1;YP_008845631.1;AHA97912.1;	GH1	&beta;-glucosidase (EC 3.2.1.21); &beta;-galactosidase (EC 3.2.1.23); &beta;-mannosidase (EC 3.2.1.25); &beta;-glucuronidase (EC 3.2.1.31); &beta;-xylosidase (EC 3.2.1.37); &beta;-D-fucosidase (EC 3.2.1.38); phlorizin hydrolase (EC 3.2.1.62); exo-&beta;-1,4-glucanase (EC 3.2.1.74); 6-phospho-&beta;-galactosidase (EC 3.2.1.85); 6-phospho-&beta;-glucosidase (EC 3.2.1.86); strictosidine &beta;-gluco…	NA	50.459	1.39e-27	WP_118362025.1
c1181531_g1	61.5	5.8e-30	WP_015911885.1;YP_002562865.1;CAR43383.1;	GH1	&beta;-glucosidase (EC 3.2.1.21); &beta;-galactosidase (EC 3.2.1.23); &beta;-mannosidase (EC 3.2.1.25); &beta;-glucuronidase (EC 3.2.1.31); &beta;-xylosidase (EC 3.2.1.37); &beta;-D-fucosidase (EC 3.2.1.38); phlorizin hydrolase (EC 3.2.1.62); exo-&beta;-1,4-glucanase (EC 3.2.1.74); 6-phospho-&beta;-galactosidase (EC 3.2.1.85); 6-phospho-&beta;-glucosidase (EC 3.2.1.86); strictosidine &beta;-gluco…	NA	91.011	2.39e-51	WP_034923588.1
c1183970_g1	49.6	3e-29	WP_013086199.1;YP_003601367.1;CBL50342.1;	GH1	&beta;-glucosidase (EC 3.2.1.21); &beta;-galactosidase (EC 3.2.1.23); &beta;-mannosidase (EC 3.2.1.25); &beta;-glucuronidase (EC 3.2.1.31); &beta;-xylosidase (EC 3.2.1.37); &beta;-D-fucosidase (EC 3.2.1.38); phlorizin hydrolase (EC 3.2.1.62); exo-&beta;-1,4-glucanase (EC 3.2.1.74); 6-phospho-&beta;-galactosidase (EC 3.2.1.85); 6-phospho-&beta;-glucosidase (EC 3.2.1.86); strictosidine &beta;-gluco…	NA	82.114	2.05e-68	WP_034923588.1
c1195258_g1	40.4	3.6e-14	WP_013334485.1;YP_003899801.1;ADN17735.1;	GH1	&beta;-glucosidase (EC 3.2.1.21); &beta;-galactosidase (EC 3.2.1.23); &beta;-mannosidase (EC 3.2.1.25); &beta;-glucuronidase (EC 3.2.1.31); &beta;-xylosidase (EC 3.2.1.37); &beta;-D-fucosidase (EC 3.2.1.38); phlorizin hydrolase (EC 3.2.1.62); exo-&beta;-1,4-glucanase (EC 3.2.1.74); 6-phospho-&beta;-galactosidase (EC 3.2.1.85); 6-phospho-&beta;-glucosidase (EC 3.2.1.86); strictosidine &beta;-gluco…	NA	100	2.1e-60	WP_013281968.1
c1196758_g1	54.7	6.1e-39	WP_014334810.1;YP_005203826.1;AEZ62355.1;	GH1	&beta;-glucosidase (EC 3.2.1.21); &beta;-galactosidase (EC 3.2.1.23); &beta;-mannosidase (EC 3.2.1.25); &beta;-glucuronidase (EC 3.2.1.31); &beta;-xylosidase (EC 3.2.1.37); &beta;-D-fucosidase (EC 3.2.1.38); phlorizin hydrolase (EC 3.2.1.62); exo-&beta;-1,4-glucanase (EC 3.2.1.74); 6-phospho-&beta;-galactosidase (EC 3.2.1.85); 6-phospho-&beta;-glucosidase (EC 3.2.1.86); strictosidine &beta;-gluco…	NA	84.672	5.55e-81	WP_034929793.1
c1202629_g1	44.2	2e-15	WP_023599953.1;YP_008845631.1;AHA97912.1;	GH1	&beta;-glucosidase (EC 3.2.1.21); &beta;-galactosidase (EC 3.2.1.23); &beta;-mannosidase (EC 3.2.1.25); &beta;-glucuronidase (EC 3.2.1.31); &beta;-xylosidase (EC 3.2.1.37); &beta;-D-fucosidase (EC 3.2.1.38); phlorizin hydrolase (EC 3.2.1.62); exo-&beta;-1,4-glucanase (EC 3.2.1.74); 6-phospho-&beta;-galactosidase (EC 3.2.1.85); 6-phospho-&beta;-glucosidase (EC 3.2.1.86); strictosidine &beta;-gluco…	NA	67.742	1.08e-47	WP_044909578.1
c1202688_g1	61.6	2.1e-40	WP_015526340.1;YP_007784149.1;CBL20486.1;ERI97761.1;	GH1	&beta;-glucosidase (EC 3.2.1.21); &beta;-galactosidase (EC 3.2.1.23); &beta;-mannosidase (EC 3.2.1.25); &beta;-glucuronidase (EC 3.2.1.31); &beta;-xylosidase (EC 3.2.1.37); &beta;-D-fucosidase (EC 3.2.1.38); phlorizin hydrolase (EC 3.2.1.62); exo-&beta;-1,4-glucanase (EC 3.2.1.74); 6-phospho-&beta;-galactosidase (EC 3.2.1.85); 6-phospho-&beta;-glucosidase (EC 3.2.1.86); strictosidine &beta;-gluco…	NA	90.517	1.53e-70	WP_034930359.1
c1206701_g1	41.1	7.7e-09	XP_660710.1;EAA63677.1;	GH1	&beta;-glucosidase (EC 3.2.1.21); &beta;-galactosidase (EC 3.2.1.23); &beta;-mannosidase (EC 3.2.1.25); &beta;-glucuronidase (EC 3.2.1.31); &beta;-xylosidase (EC 3.2.1.37); &beta;-D-fucosidase (EC 3.2.1.38); phlorizin hydrolase (EC 3.2.1.62); exo-&beta;-1,4-glucanase (EC 3.2.1.74); 6-phospho-&beta;-galactosidase (EC 3.2.1.85); 6-phospho-&beta;-glucosidase (EC 3.2.1.86); strictosidine &beta;-gluco…	NA	91.489	1.43e-54	CDB31060.1
c1208966_g1	81.2	2.9e-34	WP_022748099.1;YP_008676609.1;AGX44572.1;	GH1	&beta;-glucosidase (EC 3.2.1.21); &beta;-galactosidase (EC 3.2.1.23); &beta;-mannosidase (EC 3.2.1.25); &beta;-glucuronidase (EC 3.2.1.31); &beta;-xylosidase (EC 3.2.1.37); &beta;-D-fucosidase (EC 3.2.1.38); phlorizin hydrolase (EC 3.2.1.62); exo-&beta;-1,4-glucanase (EC 3.2.1.74); 6-phospho-&beta;-galactosidase (EC 3.2.1.85); 6-phospho-&beta;-glucosidase (EC 3.2.1.86); strictosidine &beta;-gluco…	NA	91.566	4.33e-45	WP_028043102.1
c1209398_g1	47.7	3.6e-11	WP_014080404.1;YP_004839325.1;AEN97393.1;	GH1	&beta;-glucosidase (EC 3.2.1.21); &beta;-galactosidase (EC 3.2.1.23); &beta;-mannosidase (EC 3.2.1.25); &beta;-glucuronidase (EC 3.2.1.31); &beta;-xylosidase (EC 3.2.1.37); &beta;-D-fucosidase (EC 3.2.1.38); phlorizin hydrolase (EC 3.2.1.62); exo-&beta;-1,4-glucanase (EC 3.2.1.74); 6-phospho-&beta;-galactosidase (EC 3.2.1.85); 6-phospho-&beta;-glucosidase (EC 3.2.1.86); strictosidine &beta;-gluco…	NA	78.723	3.83e-44	WP_022311203.1
c121059_g1	79	5.8e-35	WP_009853322.1;YP_003429628.1;YP_004287120.1;YP_006033086.1;CBI12678.1;EFM30566.1;CBZ47376.1;BAK27127.1;	GH1	&beta;-glucosidase (EC 3.2.1.21); &beta;-galactosidase (EC 3.2.1.23); &beta;-mannosidase (EC 3.2.1.25); &beta;-glucuronidase (EC 3.2.1.31); &beta;-xylosidase (EC 3.2.1.37); &beta;-D-fucosidase (EC 3.2.1.38); phlorizin hydrolase (EC 3.2.1.62); exo-&beta;-1,4-glucanase (EC 3.2.1.74); 6-phospho-&beta;-galactosidase (EC 3.2.1.85); 6-phospho-&beta;-glucosidase (EC 3.2.1.86); strictosidine &beta;-gluco…	NA	80.247	9.19e-40	WP_059056106.1
c1210882_g1	73.7	3e-72	WP_015392468.1;YP_007455403.1;AGF56149.1;	GH1	&beta;-glucosidase (EC 3.2.1.21); &beta;-galactosidase (EC 3.2.1.23); &beta;-mannosidase (EC 3.2.1.25); &beta;-glucuronidase (EC 3.2.1.31); &beta;-xylosidase (EC 3.2.1.37); &beta;-D-fucosidase (EC 3.2.1.38); phlorizin hydrolase (EC 3.2.1.62); exo-&beta;-1,4-glucanase (EC 3.2.1.74); 6-phospho-&beta;-galactosidase (EC 3.2.1.85); 6-phospho-&beta;-glucosidase (EC 3.2.1.86); strictosidine &beta;-gluco…	NA	76.647	1.7e-90	WP_087300695.1
c1211959_g1	62.6	2.5e-67	WP_015537421.1;YP_007800165.1;CBL01772.1;	GH1	&beta;-glucosidase (EC 3.2.1.21); &beta;-galactosidase (EC 3.2.1.23); &beta;-mannosidase (EC 3.2.1.25); &beta;-glucuronidase (EC 3.2.1.31); &beta;-xylosidase (EC 3.2.1.37); &beta;-D-fucosidase (EC 3.2.1.38); phlorizin hydrolase (EC 3.2.1.62); exo-&beta;-1,4-glucanase (EC 3.2.1.74); 6-phospho-&beta;-galactosidase (EC 3.2.1.85); 6-phospho-&beta;-glucosidase (EC 3.2.1.86); strictosidine &beta;-gluco…	NA	77.54	1.5e-104	WP_044995343.1
c1212219_g1	45.8	1e-07	XP_660710.1;EAA63677.1;	GH1	&beta;-glucosidase (EC 3.2.1.21); &beta;-galactosidase (EC 3.2.1.23); &beta;-mannosidase (EC 3.2.1.25); &beta;-glucuronidase (EC 3.2.1.31); &beta;-xylosidase (EC 3.2.1.37); &beta;-D-fucosidase (EC 3.2.1.38); phlorizin hydrolase (EC 3.2.1.62); exo-&beta;-1,4-glucanase (EC 3.2.1.74); 6-phospho-&beta;-galactosidase (EC 3.2.1.85); 6-phospho-&beta;-glucosidase (EC 3.2.1.86); strictosidine &beta;-gluco…	NA	79.221	9.83e-38	WP_115091992.1
c1213906_g1	41.9	1.4e-10	WP_020739594.1;YP_008154080.1;AGP39887.1;	GH1	&beta;-glucosidase (EC 3.2.1.21); &beta;-galactosidase (EC 3.2.1.23); &beta;-mannosidase (EC 3.2.1.25); &beta;-glucuronidase (EC 3.2.1.31); &beta;-xylosidase (EC 3.2.1.37); &beta;-D-fucosidase (EC 3.2.1.38); phlorizin hydrolase (EC 3.2.1.62); exo-&beta;-1,4-glucanase (EC 3.2.1.74); 6-phospho-&beta;-galactosidase (EC 3.2.1.85); 6-phospho-&beta;-glucosidase (EC 3.2.1.86); strictosidine &beta;-gluco…	NA	89.167	2.25e-75	WP_091844004.1
c1216658_g1	40.9	1.6e-16	WP_014080404.1;YP_004839325.1;AEN97393.1;	GH1	&beta;-glucosidase (EC 3.2.1.21); &beta;-galactosidase (EC 3.2.1.23); &beta;-mannosidase (EC 3.2.1.25); &beta;-glucuronidase (EC 3.2.1.31); &beta;-xylosidase (EC 3.2.1.37); &beta;-D-fucosidase (EC 3.2.1.38); phlorizin hydrolase (EC 3.2.1.62); exo-&beta;-1,4-glucanase (EC 3.2.1.74); 6-phospho-&beta;-galactosidase (EC 3.2.1.85); 6-phospho-&beta;-glucosidase (EC 3.2.1.86); strictosidine &beta;-gluco…	NA	43.348	7.82e-57	OGV57692.1
c1220182_g1	43.5	4.3e-10	WP_011531128.1;YP_605471.1;ABF46302.1;	GH1	&beta;-glucosidase (EC 3.2.1.21); &beta;-galactosidase (EC 3.2.1.23); &beta;-mannosidase (EC 3.2.1.25); &beta;-glucuronidase (EC 3.2.1.31); &beta;-xylosidase (EC 3.2.1.37); &beta;-D-fucosidase (EC 3.2.1.38); phlorizin hydrolase (EC 3.2.1.62); exo-&beta;-1,4-glucanase (EC 3.2.1.74); 6-phospho-&beta;-galactosidase (EC 3.2.1.85); 6-phospho-&beta;-glucosidase (EC 3.2.1.86); strictosidine &beta;-gluco…	NA	73.737	2.3e-49	WP_099413180.1
c1220193_g1	63.9	3.4e-08	WP_010896364.1;NP_241048.1;BAB03901.1;	GH1	&beta;-glucosidase (EC 3.2.1.21); &beta;-galactosidase (EC 3.2.1.23); &beta;-mannosidase (EC 3.2.1.25); &beta;-glucuronidase (EC 3.2.1.31); &beta;-xylosidase (EC 3.2.1.37); &beta;-D-fucosidase (EC 3.2.1.38); phlorizin hydrolase (EC 3.2.1.62); exo-&beta;-1,4-glucanase (EC 3.2.1.74); 6-phospho-&beta;-galactosidase (EC 3.2.1.85); 6-phospho-&beta;-glucosidase (EC 3.2.1.86); strictosidine &beta;-gluco…	NA	80.556	1.12e-10	WP_087164545.1
c1220704_g1	74.1	7.8e-33	WP_015549037.1;YP_007819010.1;CBK73944.1;	GH1	&beta;-glucosidase (EC 3.2.1.21); &beta;-galactosidase (EC 3.2.1.23); &beta;-mannosidase (EC 3.2.1.25); &beta;-glucuronidase (EC 3.2.1.31); &beta;-xylosidase (EC 3.2.1.37); &beta;-D-fucosidase (EC 3.2.1.38); phlorizin hydrolase (EC 3.2.1.62); exo-&beta;-1,4-glucanase (EC 3.2.1.74); 6-phospho-&beta;-galactosidase (EC 3.2.1.85); 6-phospho-&beta;-glucosidase (EC 3.2.1.86); strictosidine &beta;-gluco…	NA	82.558	9.82e-43	CDE42087.1
c1220725_g1	83.3	2.6e-31	WP_015549037.1;YP_007819010.1;CBK73944.1;	GH1	&beta;-glucosidase (EC 3.2.1.21); &beta;-galactosidase (EC 3.2.1.23); &beta;-mannosidase (EC 3.2.1.25); &beta;-glucuronidase (EC 3.2.1.31); &beta;-xylosidase (EC 3.2.1.37); &beta;-D-fucosidase (EC 3.2.1.38); phlorizin hydrolase (EC 3.2.1.62); exo-&beta;-1,4-glucanase (EC 3.2.1.74); 6-phospho-&beta;-galactosidase (EC 3.2.1.85); 6-phospho-&beta;-glucosidase (EC 3.2.1.86); strictosidine &beta;-gluco…	NA	86.111	2.1e-36	WP_097800767.1
c1221166_g1	81.5	1.7e-40	AHF24559.1;	GH1	&beta;-glucosidase (EC 3.2.1.21); &beta;-galactosidase (EC 3.2.1.23); &beta;-mannosidase (EC 3.2.1.25); &beta;-glucuronidase (EC 3.2.1.31); &beta;-xylosidase (EC 3.2.1.37); &beta;-D-fucosidase (EC 3.2.1.38); phlorizin hydrolase (EC 3.2.1.62); exo-&beta;-1,4-glucanase (EC 3.2.1.74); 6-phospho-&beta;-galactosidase (EC 3.2.1.85); 6-phospho-&beta;-glucosidase (EC 3.2.1.86); strictosidine &beta;-gluco…	NA	83.871	1.72e-50	WP_022786507.1
c1223998_g1	54.7	6.1e-20	WP_011077279.1;NP_757841.1;BAC44245.1;	GH1	&beta;-glucosidase (EC 3.2.1.21); &beta;-galactosidase (EC 3.2.1.23); &beta;-mannosidase (EC 3.2.1.25); &beta;-glucuronidase (EC 3.2.1.31); &beta;-xylosidase (EC 3.2.1.37); &beta;-D-fucosidase (EC 3.2.1.38); phlorizin hydrolase (EC 3.2.1.62); exo-&beta;-1,4-glucanase (EC 3.2.1.74); 6-phospho-&beta;-galactosidase (EC 3.2.1.85); 6-phospho-&beta;-glucosidase (EC 3.2.1.86); strictosidine &beta;-gluco…	NA	68.132	7.87e-35	WP_009269755.1
c1229244_g1	40.8	8.4e-11	WP_014080404.1;YP_004839325.1;AEN97393.1;	GH1	&beta;-glucosidase (EC 3.2.1.21); &beta;-galactosidase (EC 3.2.1.23); &beta;-mannosidase (EC 3.2.1.25); &beta;-glucuronidase (EC 3.2.1.31); &beta;-xylosidase (EC 3.2.1.37); &beta;-D-fucosidase (EC 3.2.1.38); phlorizin hydrolase (EC 3.2.1.62); exo-&beta;-1,4-glucanase (EC 3.2.1.74); 6-phospho-&beta;-galactosidase (EC 3.2.1.85); 6-phospho-&beta;-glucosidase (EC 3.2.1.86); strictosidine &beta;-gluco…	NA	67.969	2.24e-51	WP_116884811.1
c1230181_g1	43.4	3.9e-16	WP_015561280.1;YP_007833474.1;CBL10433.1;	GH1	&beta;-glucosidase (EC 3.2.1.21); &beta;-galactosidase (EC 3.2.1.23); &beta;-mannosidase (EC 3.2.1.25); &beta;-glucuronidase (EC 3.2.1.31); &beta;-xylosidase (EC 3.2.1.37); &beta;-D-fucosidase (EC 3.2.1.38); phlorizin hydrolase (EC 3.2.1.62); exo-&beta;-1,4-glucanase (EC 3.2.1.74); 6-phospho-&beta;-galactosidase (EC 3.2.1.85); 6-phospho-&beta;-glucosidase (EC 3.2.1.86); strictosidine &beta;-gluco…	NA	59.375	7.65e-32	WP_044923955.1
c1231017_g1	75.8	4.9e-37	WP_010076370.1;YP_003842547.1;ADL50783.1;	GH1	&beta;-glucosidase (EC 3.2.1.21); &beta;-galactosidase (EC 3.2.1.23); &beta;-mannosidase (EC 3.2.1.25); &beta;-glucuronidase (EC 3.2.1.31); &beta;-xylosidase (EC 3.2.1.37); &beta;-D-fucosidase (EC 3.2.1.38); phlorizin hydrolase (EC 3.2.1.62); exo-&beta;-1,4-glucanase (EC 3.2.1.74); 6-phospho-&beta;-galactosidase (EC 3.2.1.85); 6-phospho-&beta;-glucosidase (EC 3.2.1.86); strictosidine &beta;-gluco…	NA	79.348	7e-46	WP_120419660.1
c1231975_g1	61.1	2.9e-39	WP_013852135.1;YP_004559605.1;BAK30519.1;	GH1	&beta;-glucosidase (EC 3.2.1.21); &beta;-galactosidase (EC 3.2.1.23); &beta;-mannosidase (EC 3.2.1.25); &beta;-glucuronidase (EC 3.2.1.31); &beta;-xylosidase (EC 3.2.1.37); &beta;-D-fucosidase (EC 3.2.1.38); phlorizin hydrolase (EC 3.2.1.62); exo-&beta;-1,4-glucanase (EC 3.2.1.74); 6-phospho-&beta;-galactosidase (EC 3.2.1.85); 6-phospho-&beta;-glucosidase (EC 3.2.1.86); strictosidine &beta;-gluco…	NA	72.566	1.16e-53	RRF99205.1
c1237771_g1	69.1	3.2e-66	WP_015534021.1;YP_007796313.1;CBK82982.1;	GH1	&beta;-glucosidase (EC 3.2.1.21); &beta;-galactosidase (EC 3.2.1.23); &beta;-mannosidase (EC 3.2.1.25); &beta;-glucuronidase (EC 3.2.1.31); &beta;-xylosidase (EC 3.2.1.37); &beta;-D-fucosidase (EC 3.2.1.38); phlorizin hydrolase (EC 3.2.1.62); exo-&beta;-1,4-glucanase (EC 3.2.1.74); 6-phospho-&beta;-galactosidase (EC 3.2.1.85); 6-phospho-&beta;-glucosidase (EC 3.2.1.86); strictosidine &beta;-gluco…	NA	70.286	2.69e-81	WP_119202802.1
c1237896_g1	40.3	3.6e-06	WP_020739594.1;YP_008154080.1;AGP39887.1;	GH1	&beta;-glucosidase (EC 3.2.1.21); &beta;-galactosidase (EC 3.2.1.23); &beta;-mannosidase (EC 3.2.1.25); &beta;-glucuronidase (EC 3.2.1.31); &beta;-xylosidase (EC 3.2.1.37); &beta;-D-fucosidase (EC 3.2.1.38); phlorizin hydrolase (EC 3.2.1.62); exo-&beta;-1,4-glucanase (EC 3.2.1.74); 6-phospho-&beta;-galactosidase (EC 3.2.1.85); 6-phospho-&beta;-glucosidase (EC 3.2.1.86); strictosidine &beta;-gluco…	NA	76.842	3.19e-46	WP_072289164.1
c1241264_g1	73.8	2e-32	WP_014080404.1;YP_004839325.1;AEN97393.1;	GH1	&beta;-glucosidase (EC 3.2.1.21); &beta;-galactosidase (EC 3.2.1.23); &beta;-mannosidase (EC 3.2.1.25); &beta;-glucuronidase (EC 3.2.1.31); &beta;-xylosidase (EC 3.2.1.37); &beta;-D-fucosidase (EC 3.2.1.38); phlorizin hydrolase (EC 3.2.1.62); exo-&beta;-1,4-glucanase (EC 3.2.1.74); 6-phospho-&beta;-galactosidase (EC 3.2.1.85); 6-phospho-&beta;-glucosidase (EC 3.2.1.86); strictosidine &beta;-gluco…	NA	82.558	2.93e-43	WP_103986926.1
c1244587_g1	40.5	1.1e-06	WP_013334485.1;YP_003899801.1;ADN17735.1;	GH1	&beta;-glucosidase (EC 3.2.1.21); &beta;-galactosidase (EC 3.2.1.23); &beta;-mannosidase (EC 3.2.1.25); &beta;-glucuronidase (EC 3.2.1.31); &beta;-xylosidase (EC 3.2.1.37); &beta;-D-fucosidase (EC 3.2.1.38); phlorizin hydrolase (EC 3.2.1.62); exo-&beta;-1,4-glucanase (EC 3.2.1.74); 6-phospho-&beta;-galactosidase (EC 3.2.1.85); 6-phospho-&beta;-glucosidase (EC 3.2.1.86); strictosidine &beta;-gluco…	NA	59.559	7e-49	OKZ46250.1
c1244659_g1	52.9	7.8e-37	WP_014080404.1;YP_004839325.1;AEN97393.1;	GH1	&beta;-glucosidase (EC 3.2.1.21); &beta;-galactosidase (EC 3.2.1.23); &beta;-mannosidase (EC 3.2.1.25); &beta;-glucuronidase (EC 3.2.1.31); &beta;-xylosidase (EC 3.2.1.37); &beta;-D-fucosidase (EC 3.2.1.38); phlorizin hydrolase (EC 3.2.1.62); exo-&beta;-1,4-glucanase (EC 3.2.1.74); 6-phospho-&beta;-galactosidase (EC 3.2.1.85); 6-phospho-&beta;-glucosidase (EC 3.2.1.86); strictosidine &beta;-gluco…	NA	59.124	1.1e-47	WP_100303816.1
c1244700_g1	44.6	3.9e-12	WP_015561280.1;YP_007833474.1;CBL10433.1;	GH1	&beta;-glucosidase (EC 3.2.1.21); &beta;-galactosidase (EC 3.2.1.23); &beta;-mannosidase (EC 3.2.1.25); &beta;-glucuronidase (EC 3.2.1.31); &beta;-xylosidase (EC 3.2.1.37); &beta;-D-fucosidase (EC 3.2.1.38); phlorizin hydrolase (EC 3.2.1.62); exo-&beta;-1,4-glucanase (EC 3.2.1.74); 6-phospho-&beta;-galactosidase (EC 3.2.1.85); 6-phospho-&beta;-glucosidase (EC 3.2.1.86); strictosidine &beta;-gluco…	NA	71.951	2.32e-38	WP_074741798.1
c1245091_g1	42.2	3.2e-20	WP_013757410.1;YP_004438822.1;AEE15691.1;	GH1	&beta;-glucosidase (EC 3.2.1.21); &beta;-galactosidase (EC 3.2.1.23); &beta;-mannosidase (EC 3.2.1.25); &beta;-glucuronidase (EC 3.2.1.31); &beta;-xylosidase (EC 3.2.1.37); &beta;-D-fucosidase (EC 3.2.1.38); phlorizin hydrolase (EC 3.2.1.62); exo-&beta;-1,4-glucanase (EC 3.2.1.74); 6-phospho-&beta;-galactosidase (EC 3.2.1.85); 6-phospho-&beta;-glucosidase (EC 3.2.1.86); strictosidine &beta;-gluco…	NA	53.448	6.42e-32	WP_050638390.1
c1250999_g1	60.1	8.4e-59	WP_015565770.1;YP_007838440.1;CBL00156.1;	GH1	&beta;-glucosidase (EC 3.2.1.21); &beta;-galactosidase (EC 3.2.1.23); &beta;-mannosidase (EC 3.2.1.25); &beta;-glucuronidase (EC 3.2.1.31); &beta;-xylosidase (EC 3.2.1.37); &beta;-D-fucosidase (EC 3.2.1.38); phlorizin hydrolase (EC 3.2.1.62); exo-&beta;-1,4-glucanase (EC 3.2.1.74); 6-phospho-&beta;-galactosidase (EC 3.2.1.85); 6-phospho-&beta;-glucosidase (EC 3.2.1.86); strictosidine &beta;-gluco…	NA	63.095	2.26e-70	WP_087245178.1
c125233_g1	68.7	1.4e-25	WP_023599953.1;YP_008845631.1;AHA97912.1;	GH1	&beta;-glucosidase (EC 3.2.1.21); &beta;-galactosidase (EC 3.2.1.23); &beta;-mannosidase (EC 3.2.1.25); &beta;-glucuronidase (EC 3.2.1.31); &beta;-xylosidase (EC 3.2.1.37); &beta;-D-fucosidase (EC 3.2.1.38); phlorizin hydrolase (EC 3.2.1.62); exo-&beta;-1,4-glucanase (EC 3.2.1.74); 6-phospho-&beta;-galactosidase (EC 3.2.1.85); 6-phospho-&beta;-glucosidase (EC 3.2.1.86); strictosidine &beta;-gluco…	NA	68.456	8.85e-124	WP_110956401.1
c1254311_g1	51	2.8e-19	WP_015561280.1;YP_007833474.1;CBL10433.1;	GH1	&beta;-glucosidase (EC 3.2.1.21); &beta;-galactosidase (EC 3.2.1.23); &beta;-mannosidase (EC 3.2.1.25); &beta;-glucuronidase (EC 3.2.1.31); &beta;-xylosidase (EC 3.2.1.37); &beta;-D-fucosidase (EC 3.2.1.38); phlorizin hydrolase (EC 3.2.1.62); exo-&beta;-1,4-glucanase (EC 3.2.1.74); 6-phospho-&beta;-galactosidase (EC 3.2.1.85); 6-phospho-&beta;-glucosidase (EC 3.2.1.86); strictosidine &beta;-gluco…	NA	70.833	4.39e-40	SCI22359.1
c1259377_g1	71.3	1.6e-49	WP_015537421.1;YP_007800165.1;CBL01772.1;	GH1	&beta;-glucosidase (EC 3.2.1.21); &beta;-galactosidase (EC 3.2.1.23); &beta;-mannosidase (EC 3.2.1.25); &beta;-glucuronidase (EC 3.2.1.31); &beta;-xylosidase (EC 3.2.1.37); &beta;-D-fucosidase (EC 3.2.1.38); phlorizin hydrolase (EC 3.2.1.62); exo-&beta;-1,4-glucanase (EC 3.2.1.74); 6-phospho-&beta;-galactosidase (EC 3.2.1.85); 6-phospho-&beta;-glucosidase (EC 3.2.1.86); strictosidine &beta;-gluco…	NA	80.328	3.15e-66	PWM59606.1
c1261923_g1	71.4	3.4e-56	WP_014935273.1;YP_006706422.1;AFR69674.1;	GH1	&beta;-glucosidase (EC 3.2.1.21); &beta;-galactosidase (EC 3.2.1.23); &beta;-mannosidase (EC 3.2.1.25); &beta;-glucuronidase (EC 3.2.1.31); &beta;-xylosidase (EC 3.2.1.37); &beta;-D-fucosidase (EC 3.2.1.38); phlorizin hydrolase (EC 3.2.1.62); exo-&beta;-1,4-glucanase (EC 3.2.1.74); 6-phospho-&beta;-galactosidase (EC 3.2.1.85); 6-phospho-&beta;-glucosidase (EC 3.2.1.86); strictosidine &beta;-gluco…	NA	75	1.86e-71	WP_120196799.1
c1263318_g1	58.2	5.3e-17	WP_023599953.1;YP_008845631.1;AHA97912.1;	GH1	&beta;-glucosidase (EC 3.2.1.21); &beta;-galactosidase (EC 3.2.1.23); &beta;-mannosidase (EC 3.2.1.25); &beta;-glucuronidase (EC 3.2.1.31); &beta;-xylosidase (EC 3.2.1.37); &beta;-D-fucosidase (EC 3.2.1.38); phlorizin hydrolase (EC 3.2.1.62); exo-&beta;-1,4-glucanase (EC 3.2.1.74); 6-phospho-&beta;-galactosidase (EC 3.2.1.85); 6-phospho-&beta;-glucosidase (EC 3.2.1.86); strictosidine &beta;-gluco…	NA	68.657	8.44e-25	WP_009245292.1
c1263456_g1	75.5	2.9e-38	WP_015391547.1;YP_007454479.1;AGF55225.1;	GH1	&beta;-glucosidase (EC 3.2.1.21); &beta;-galactosidase (EC 3.2.1.23); &beta;-mannosidase (EC 3.2.1.25); &beta;-glucuronidase (EC 3.2.1.31); &beta;-xylosidase (EC 3.2.1.37); &beta;-D-fucosidase (EC 3.2.1.38); phlorizin hydrolase (EC 3.2.1.62); exo-&beta;-1,4-glucanase (EC 3.2.1.74); 6-phospho-&beta;-galactosidase (EC 3.2.1.85); 6-phospho-&beta;-glucosidase (EC 3.2.1.86); strictosidine &beta;-gluco…	NA	80.851	2.77e-48	WP_097800479.1
c1263947_g1	64.4	1e-26	AGD88872.1;	GH1	&beta;-glucosidase (EC 3.2.1.21); &beta;-galactosidase (EC 3.2.1.23); &beta;-mannosidase (EC 3.2.1.25); &beta;-glucuronidase (EC 3.2.1.31); &beta;-xylosidase (EC 3.2.1.37); &beta;-D-fucosidase (EC 3.2.1.38); phlorizin hydrolase (EC 3.2.1.62); exo-&beta;-1,4-glucanase (EC 3.2.1.74); 6-phospho-&beta;-galactosidase (EC 3.2.1.85); 6-phospho-&beta;-glucosidase (EC 3.2.1.86); strictosidine &beta;-gluco…	NA	96.667	3.96e-54	WP_009104414.1
c1264946_g1	58.8	1.4e-33	WP_022748099.1;YP_008676609.1;AGX44572.1;	GH1	&beta;-glucosidase (EC 3.2.1.21); &beta;-galactosidase (EC 3.2.1.23); &beta;-mannosidase (EC 3.2.1.25); &beta;-glucuronidase (EC 3.2.1.31); &beta;-xylosidase (EC 3.2.1.37); &beta;-D-fucosidase (EC 3.2.1.38); phlorizin hydrolase (EC 3.2.1.62); exo-&beta;-1,4-glucanase (EC 3.2.1.74); 6-phospho-&beta;-galactosidase (EC 3.2.1.85); 6-phospho-&beta;-glucosidase (EC 3.2.1.86); strictosidine &beta;-gluco…	NA	60.526	1.21e-39	WP_087374411.1
c126777_g1	43.7	3.9e-18	WP_014080404.1;YP_004839325.1;AEN97393.1;	GH1	&beta;-glucosidase (EC 3.2.1.21); &beta;-galactosidase (EC 3.2.1.23); &beta;-mannosidase (EC 3.2.1.25); &beta;-glucuronidase (EC 3.2.1.31); &beta;-xylosidase (EC 3.2.1.37); &beta;-D-fucosidase (EC 3.2.1.38); phlorizin hydrolase (EC 3.2.1.62); exo-&beta;-1,4-glucanase (EC 3.2.1.74); 6-phospho-&beta;-galactosidase (EC 3.2.1.85); 6-phospho-&beta;-glucosidase (EC 3.2.1.86); strictosidine &beta;-gluco…	NA	58.824	2.14e-41	WP_072288795.1
c1268392_g1	61.9	7.7e-50	WP_020452292.1;YP_008078943.1;AGN37206.1;	GH1	&beta;-glucosidase (EC 3.2.1.21); &beta;-galactosidase (EC 3.2.1.23); &beta;-mannosidase (EC 3.2.1.25); &beta;-glucuronidase (EC 3.2.1.31); &beta;-xylosidase (EC 3.2.1.37); &beta;-D-fucosidase (EC 3.2.1.38); phlorizin hydrolase (EC 3.2.1.62); exo-&beta;-1,4-glucanase (EC 3.2.1.74); 6-phospho-&beta;-galactosidase (EC 3.2.1.85); 6-phospho-&beta;-glucosidase (EC 3.2.1.86); strictosidine &beta;-gluco…	NA	66.187	3.76e-65	WP_028044338.1
c1268575_g1	91.8	1.1e-50	AHF26032.1;	GH1	&beta;-glucosidase (EC 3.2.1.21); &beta;-galactosidase (EC 3.2.1.23); &beta;-mannosidase (EC 3.2.1.25); &beta;-glucuronidase (EC 3.2.1.31); &beta;-xylosidase (EC 3.2.1.37); &beta;-D-fucosidase (EC 3.2.1.38); phlorizin hydrolase (EC 3.2.1.62); exo-&beta;-1,4-glucanase (EC 3.2.1.74); 6-phospho-&beta;-galactosidase (EC 3.2.1.85); 6-phospho-&beta;-glucosidase (EC 3.2.1.86); strictosidine &beta;-gluco…	NA	91.837	1.44e-57	AHF26032.1
c1269683_g1	69.5	3.1e-34	WP_012764395.1;YP_002986398.1;ACS84576.1;	GH1	&beta;-glucosidase (EC 3.2.1.21); &beta;-galactosidase (EC 3.2.1.23); &beta;-mannosidase (EC 3.2.1.25); &beta;-glucuronidase (EC 3.2.1.31); &beta;-xylosidase (EC 3.2.1.37); &beta;-D-fucosidase (EC 3.2.1.38); phlorizin hydrolase (EC 3.2.1.62); exo-&beta;-1,4-glucanase (EC 3.2.1.74); 6-phospho-&beta;-galactosidase (EC 3.2.1.85); 6-phospho-&beta;-glucosidase (EC 3.2.1.86); strictosidine &beta;-gluco…	NA	76.768	2.33e-47	WP_120417921.1
c1270491_g1	62.9	4.3e-17	WP_012962434.1;YP_003431264.1;YP_006034653.1;CBI14342.1;BAK28694.1;	GH1	&beta;-glucosidase (EC 3.2.1.21); &beta;-galactosidase (EC 3.2.1.23); &beta;-mannosidase (EC 3.2.1.25); &beta;-glucuronidase (EC 3.2.1.31); &beta;-xylosidase (EC 3.2.1.37); &beta;-D-fucosidase (EC 3.2.1.38); phlorizin hydrolase (EC 3.2.1.62); exo-&beta;-1,4-glucanase (EC 3.2.1.74); 6-phospho-&beta;-galactosidase (EC 3.2.1.85); 6-phospho-&beta;-glucosidase (EC 3.2.1.86); strictosidine &beta;-gluco…	NA	79.032	1.78e-23	WP_050638432.1
c1271400_g1	51.2	1.1e-19	WP_013404189.1;YP_003993417.1;ADQ08048.1;	GH1	&beta;-glucosidase (EC 3.2.1.21); &beta;-galactosidase (EC 3.2.1.23); &beta;-mannosidase (EC 3.2.1.25); &beta;-glucuronidase (EC 3.2.1.31); &beta;-xylosidase (EC 3.2.1.37); &beta;-D-fucosidase (EC 3.2.1.38); phlorizin hydrolase (EC 3.2.1.62); exo-&beta;-1,4-glucanase (EC 3.2.1.74); 6-phospho-&beta;-galactosidase (EC 3.2.1.85); 6-phospho-&beta;-glucosidase (EC 3.2.1.86); strictosidine &beta;-gluco…	NA	61.446	1.96e-26	OGV57408.1
c1273018_g1	43.9	3.9e-48	WP_012163238.1;YP_001517107.1;ABW27791.1;	GH1	&beta;-glucosidase (EC 3.2.1.21); &beta;-galactosidase (EC 3.2.1.23); &beta;-mannosidase (EC 3.2.1.25); &beta;-glucuronidase (EC 3.2.1.31); &beta;-xylosidase (EC 3.2.1.37); &beta;-D-fucosidase (EC 3.2.1.38); phlorizin hydrolase (EC 3.2.1.62); exo-&beta;-1,4-glucanase (EC 3.2.1.74); 6-phospho-&beta;-galactosidase (EC 3.2.1.85); 6-phospho-&beta;-glucosidase (EC 3.2.1.86); strictosidine &beta;-gluco…	NA	66.514	2.38e-104	WP_022787237.1
c1273334_g1	52.8	7.7e-20	WP_003966537.1;YP_001823938.1;BAG19255.1;EGE42024.1;	GH1	&beta;-glucosidase (EC 3.2.1.21); &beta;-galactosidase (EC 3.2.1.23); &beta;-mannosidase (EC 3.2.1.25); &beta;-glucuronidase (EC 3.2.1.31); &beta;-xylosidase (EC 3.2.1.37); &beta;-D-fucosidase (EC 3.2.1.38); phlorizin hydrolase (EC 3.2.1.62); exo-&beta;-1,4-glucanase (EC 3.2.1.74); 6-phospho-&beta;-galactosidase (EC 3.2.1.85); 6-phospho-&beta;-glucosidase (EC 3.2.1.86); strictosidine &beta;-gluco…	NA	77.333	1.73e-31	WP_113999916.1
c1274698_g1	68.5	9.9e-37	WP_015538164.1;YP_007801078.1;CBL02685.1;	GH1	&beta;-glucosidase (EC 3.2.1.21); &beta;-galactosidase (EC 3.2.1.23); &beta;-mannosidase (EC 3.2.1.25); &beta;-glucuronidase (EC 3.2.1.31); &beta;-xylosidase (EC 3.2.1.37); &beta;-D-fucosidase (EC 3.2.1.38); phlorizin hydrolase (EC 3.2.1.62); exo-&beta;-1,4-glucanase (EC 3.2.1.74); 6-phospho-&beta;-galactosidase (EC 3.2.1.85); 6-phospho-&beta;-glucosidase (EC 3.2.1.86); strictosidine &beta;-gluco…	NA	82.407	1.19e-51	WP_022786507.1
c1275858_g1	41	1.1e-22	WP_015561280.1;YP_007833474.1;CBL10433.1;	GH1	&beta;-glucosidase (EC 3.2.1.21); &beta;-galactosidase (EC 3.2.1.23); &beta;-mannosidase (EC 3.2.1.25); &beta;-glucuronidase (EC 3.2.1.31); &beta;-xylosidase (EC 3.2.1.37); &beta;-D-fucosidase (EC 3.2.1.38); phlorizin hydrolase (EC 3.2.1.62); exo-&beta;-1,4-glucanase (EC 3.2.1.74); 6-phospho-&beta;-galactosidase (EC 3.2.1.85); 6-phospho-&beta;-glucosidase (EC 3.2.1.86); strictosidine &beta;-gluco…	NA	52.632	1.22e-51	OGV57692.1
c127780_g1	54.8	3.7e-58	WP_013709900.1;YP_004373973.1;AEB28957.1;	GH1	&beta;-glucosidase (EC 3.2.1.21); &beta;-galactosidase (EC 3.2.1.23); &beta;-mannosidase (EC 3.2.1.25); &beta;-glucuronidase (EC 3.2.1.31); &beta;-xylosidase (EC 3.2.1.37); &beta;-D-fucosidase (EC 3.2.1.38); phlorizin hydrolase (EC 3.2.1.62); exo-&beta;-1,4-glucanase (EC 3.2.1.74); 6-phospho-&beta;-galactosidase (EC 3.2.1.85); 6-phospho-&beta;-glucosidase (EC 3.2.1.86); strictosidine &beta;-gluco…	NA	72.222	5.98e-99	WP_041140316.1
c1279596_g1	49.1	1.7e-23	AHF23780.1;	GH1	&beta;-glucosidase (EC 3.2.1.21); &beta;-galactosidase (EC 3.2.1.23); &beta;-mannosidase (EC 3.2.1.25); &beta;-glucuronidase (EC 3.2.1.31); &beta;-xylosidase (EC 3.2.1.37); &beta;-D-fucosidase (EC 3.2.1.38); phlorizin hydrolase (EC 3.2.1.62); exo-&beta;-1,4-glucanase (EC 3.2.1.74); 6-phospho-&beta;-galactosidase (EC 3.2.1.85); 6-phospho-&beta;-glucosidase (EC 3.2.1.86); strictosidine &beta;-gluco…	NA	62.5	1.06e-40	WP_125126533.1
c1282830_g1	60.8	7.2e-79	WP_015393879.1;YP_007456820.1;AGF57566.1;	GH1	&beta;-glucosidase (EC 3.2.1.21); &beta;-galactosidase (EC 3.2.1.23); &beta;-mannosidase (EC 3.2.1.25); &beta;-glucuronidase (EC 3.2.1.31); &beta;-xylosidase (EC 3.2.1.37); &beta;-D-fucosidase (EC 3.2.1.38); phlorizin hydrolase (EC 3.2.1.62); exo-&beta;-1,4-glucanase (EC 3.2.1.74); 6-phospho-&beta;-galactosidase (EC 3.2.1.85); 6-phospho-&beta;-glucosidase (EC 3.2.1.86); strictosidine &beta;-gluco…	NA	85.253	4.82e-136	WP_034928838.1
c1285122_g1	61.7	4e-36	AIG26484.1;	GH1	&beta;-glucosidase (EC 3.2.1.21); &beta;-galactosidase (EC 3.2.1.23); &beta;-mannosidase (EC 3.2.1.25); &beta;-glucuronidase (EC 3.2.1.31); &beta;-xylosidase (EC 3.2.1.37); &beta;-D-fucosidase (EC 3.2.1.38); phlorizin hydrolase (EC 3.2.1.62); exo-&beta;-1,4-glucanase (EC 3.2.1.74); 6-phospho-&beta;-galactosidase (EC 3.2.1.85); 6-phospho-&beta;-glucosidase (EC 3.2.1.86); strictosidine &beta;-gluco…	NA	75	5.88e-54	SKA91948.1
c1285520_g1	58	4.9e-26	WP_015395424.1;YP_007458371.1;AGF59117.1;	GH1	&beta;-glucosidase (EC 3.2.1.21); &beta;-galactosidase (EC 3.2.1.23); &beta;-mannosidase (EC 3.2.1.25); &beta;-glucuronidase (EC 3.2.1.31); &beta;-xylosidase (EC 3.2.1.37); &beta;-D-fucosidase (EC 3.2.1.38); phlorizin hydrolase (EC 3.2.1.62); exo-&beta;-1,4-glucanase (EC 3.2.1.74); 6-phospho-&beta;-galactosidase (EC 3.2.1.85); 6-phospho-&beta;-glucosidase (EC 3.2.1.86); strictosidine &beta;-gluco…	NA	74.157	1.98e-34	WP_036608601.1
c1285812_g1	61.6	6.2e-41	WP_013524839.1;YP_003254511.1;YP_004133999.1;ACX80029.1;ADU95856.1;	GH1	&beta;-glucosidase (EC 3.2.1.21); &beta;-galactosidase (EC 3.2.1.23); &beta;-mannosidase (EC 3.2.1.25); &beta;-glucuronidase (EC 3.2.1.31); &beta;-xylosidase (EC 3.2.1.37); &beta;-D-fucosidase (EC 3.2.1.38); phlorizin hydrolase (EC 3.2.1.62); exo-&beta;-1,4-glucanase (EC 3.2.1.74); 6-phospho-&beta;-galactosidase (EC 3.2.1.85); 6-phospho-&beta;-glucosidase (EC 3.2.1.86); strictosidine &beta;-gluco…	NA	78.788	2.39e-69	WP_034928955.1
c1287434_g1	76.2	9.2e-13	WP_014678022.1;YP_006251324.1;BAL69381.1;	GH1	&beta;-glucosidase (EC 3.2.1.21); &beta;-galactosidase (EC 3.2.1.23); &beta;-mannosidase (EC 3.2.1.25); &beta;-glucuronidase (EC 3.2.1.31); &beta;-xylosidase (EC 3.2.1.37); &beta;-D-fucosidase (EC 3.2.1.38); phlorizin hydrolase (EC 3.2.1.62); exo-&beta;-1,4-glucanase (EC 3.2.1.74); 6-phospho-&beta;-galactosidase (EC 3.2.1.85); 6-phospho-&beta;-glucosidase (EC 3.2.1.86); strictosidine &beta;-gluco…	NA	80.851	3.55e-18	WP_034819349.1
c1289037_g1	41.3	1.2e-24	WP_014080404.1;YP_004839325.1;AEN97393.1;	GH1	&beta;-glucosidase (EC 3.2.1.21); &beta;-galactosidase (EC 3.2.1.23); &beta;-mannosidase (EC 3.2.1.25); &beta;-glucuronidase (EC 3.2.1.31); &beta;-xylosidase (EC 3.2.1.37); &beta;-D-fucosidase (EC 3.2.1.38); phlorizin hydrolase (EC 3.2.1.62); exo-&beta;-1,4-glucanase (EC 3.2.1.74); 6-phospho-&beta;-galactosidase (EC 3.2.1.85); 6-phospho-&beta;-glucosidase (EC 3.2.1.86); strictosidine &beta;-gluco…	NA	81.347	5e-113	WP_091823629.1
c1289744_g1	64.5	1.8e-30	AHF23940.1;	GH1	&beta;-glucosidase (EC 3.2.1.21); &beta;-galactosidase (EC 3.2.1.23); &beta;-mannosidase (EC 3.2.1.25); &beta;-glucuronidase (EC 3.2.1.31); &beta;-xylosidase (EC 3.2.1.37); &beta;-D-fucosidase (EC 3.2.1.38); phlorizin hydrolase (EC 3.2.1.62); exo-&beta;-1,4-glucanase (EC 3.2.1.74); 6-phospho-&beta;-galactosidase (EC 3.2.1.85); 6-phospho-&beta;-glucosidase (EC 3.2.1.86); strictosidine &beta;-gluco…	NA	68.868	2.08e-40	WP_022787532.1
c1290418_g1	79.1	4e-33	WP_022748099.1;YP_008676609.1;AGX44572.1;	GH1	&beta;-glucosidase (EC 3.2.1.21); &beta;-galactosidase (EC 3.2.1.23); &beta;-mannosidase (EC 3.2.1.25); &beta;-glucuronidase (EC 3.2.1.31); &beta;-xylosidase (EC 3.2.1.37); &beta;-D-fucosidase (EC 3.2.1.38); phlorizin hydrolase (EC 3.2.1.62); exo-&beta;-1,4-glucanase (EC 3.2.1.74); 6-phospho-&beta;-galactosidase (EC 3.2.1.85); 6-phospho-&beta;-glucosidase (EC 3.2.1.86); strictosidine &beta;-gluco…	NA	88.372	2.48e-45	WP_116877331.1
c1290553_g1	78.8	5.3e-49	AHF24559.1;	GH1	&beta;-glucosidase (EC 3.2.1.21); &beta;-galactosidase (EC 3.2.1.23); &beta;-mannosidase (EC 3.2.1.25); &beta;-glucuronidase (EC 3.2.1.31); &beta;-xylosidase (EC 3.2.1.37); &beta;-D-fucosidase (EC 3.2.1.38); phlorizin hydrolase (EC 3.2.1.62); exo-&beta;-1,4-glucanase (EC 3.2.1.74); 6-phospho-&beta;-galactosidase (EC 3.2.1.85); 6-phospho-&beta;-glucosidase (EC 3.2.1.86); strictosidine &beta;-gluco…	NA	79.646	3.71e-59	WP_117948330.1
c1291511_g1	54.5	4.6e-35	AHF23940.1;	GH1	&beta;-glucosidase (EC 3.2.1.21); &beta;-galactosidase (EC 3.2.1.23); &beta;-mannosidase (EC 3.2.1.25); &beta;-glucuronidase (EC 3.2.1.31); &beta;-xylosidase (EC 3.2.1.37); &beta;-D-fucosidase (EC 3.2.1.38); phlorizin hydrolase (EC 3.2.1.62); exo-&beta;-1,4-glucanase (EC 3.2.1.74); 6-phospho-&beta;-galactosidase (EC 3.2.1.85); 6-phospho-&beta;-glucosidase (EC 3.2.1.86); strictosidine &beta;-gluco…	NA	70.588	3.04e-53	SIP63271.1
c1291691_g1	73	1.5e-46	WP_013113292.1;YP_003633065.1;ADG70866.1;	GH1	&beta;-glucosidase (EC 3.2.1.21); &beta;-galactosidase (EC 3.2.1.23); &beta;-mannosidase (EC 3.2.1.25); &beta;-glucuronidase (EC 3.2.1.31); &beta;-xylosidase (EC 3.2.1.37); &beta;-D-fucosidase (EC 3.2.1.38); phlorizin hydrolase (EC 3.2.1.62); exo-&beta;-1,4-glucanase (EC 3.2.1.74); 6-phospho-&beta;-galactosidase (EC 3.2.1.85); 6-phospho-&beta;-glucosidase (EC 3.2.1.86); strictosidine &beta;-gluco…	NA	75.652	2.4e-53	WP_085830906.1
c1293553_g1	71	2.1e-35	WP_013852135.1;YP_004559605.1;BAK30519.1;	GH1	&beta;-glucosidase (EC 3.2.1.21); &beta;-galactosidase (EC 3.2.1.23); &beta;-mannosidase (EC 3.2.1.25); &beta;-glucuronidase (EC 3.2.1.31); &beta;-xylosidase (EC 3.2.1.37); &beta;-D-fucosidase (EC 3.2.1.38); phlorizin hydrolase (EC 3.2.1.62); exo-&beta;-1,4-glucanase (EC 3.2.1.74); 6-phospho-&beta;-galactosidase (EC 3.2.1.85); 6-phospho-&beta;-glucosidase (EC 3.2.1.86); strictosidine &beta;-gluco…	NA	88.298	5.74e-43	WP_034928488.1
c1294950_g1	63.5	1.1e-67	AIF50754.1;	GH1	&beta;-glucosidase (EC 3.2.1.21); &beta;-galactosidase (EC 3.2.1.23); &beta;-mannosidase (EC 3.2.1.25); &beta;-glucuronidase (EC 3.2.1.31); &beta;-xylosidase (EC 3.2.1.37); &beta;-D-fucosidase (EC 3.2.1.38); phlorizin hydrolase (EC 3.2.1.62); exo-&beta;-1,4-glucanase (EC 3.2.1.74); 6-phospho-&beta;-galactosidase (EC 3.2.1.85); 6-phospho-&beta;-glucosidase (EC 3.2.1.86); strictosidine &beta;-gluco…	NA	74.863	5.68e-99	WP_112121592.1
c1299695_g1	45.9	1.3e-13	WP_013334485.1;YP_003899801.1;ADN17735.1;	GH1	&beta;-glucosidase (EC 3.2.1.21); &beta;-galactosidase (EC 3.2.1.23); &beta;-mannosidase (EC 3.2.1.25); &beta;-glucuronidase (EC 3.2.1.31); &beta;-xylosidase (EC 3.2.1.37); &beta;-D-fucosidase (EC 3.2.1.38); phlorizin hydrolase (EC 3.2.1.62); exo-&beta;-1,4-glucanase (EC 3.2.1.74); 6-phospho-&beta;-galactosidase (EC 3.2.1.85); 6-phospho-&beta;-glucosidase (EC 3.2.1.86); strictosidine &beta;-gluco…	NA	61.719	6.27e-50	WP_117966459.1
c1301905_g1	55.9	5.7e-101	WP_014080404.1;YP_004839325.1;AEN97393.1;	GH1	&beta;-glucosidase (EC 3.2.1.21); &beta;-galactosidase (EC 3.2.1.23); &beta;-mannosidase (EC 3.2.1.25); &beta;-glucuronidase (EC 3.2.1.31); &beta;-xylosidase (EC 3.2.1.37); &beta;-D-fucosidase (EC 3.2.1.38); phlorizin hydrolase (EC 3.2.1.62); exo-&beta;-1,4-glucanase (EC 3.2.1.74); 6-phospho-&beta;-galactosidase (EC 3.2.1.85); 6-phospho-&beta;-glucosidase (EC 3.2.1.86); strictosidine &beta;-gluco…	NA	66.013	9.85e-148	CCY59731.1
c1301938_g1	85.7	8.6e-58	WP_014423585.1;YP_005432164.1;BAL82141.1;	GH1	&beta;-glucosidase (EC 3.2.1.21); &beta;-galactosidase (EC 3.2.1.23); &beta;-mannosidase (EC 3.2.1.25); &beta;-glucuronidase (EC 3.2.1.31); &beta;-xylosidase (EC 3.2.1.37); &beta;-D-fucosidase (EC 3.2.1.38); phlorizin hydrolase (EC 3.2.1.62); exo-&beta;-1,4-glucanase (EC 3.2.1.74); 6-phospho-&beta;-galactosidase (EC 3.2.1.85); 6-phospho-&beta;-glucosidase (EC 3.2.1.86); strictosidine &beta;-gluco…	NA	85.714	5.3e-70	WP_026767260.1
c1303423_g1	64.6	2.2e-33	WP_015392317.1;YP_007455252.1;AGF55998.1;	GH1	&beta;-glucosidase (EC 3.2.1.21); &beta;-galactosidase (EC 3.2.1.23); &beta;-mannosidase (EC 3.2.1.25); &beta;-glucuronidase (EC 3.2.1.31); &beta;-xylosidase (EC 3.2.1.37); &beta;-D-fucosidase (EC 3.2.1.38); phlorizin hydrolase (EC 3.2.1.62); exo-&beta;-1,4-glucanase (EC 3.2.1.74); 6-phospho-&beta;-galactosidase (EC 3.2.1.85); 6-phospho-&beta;-glucosidase (EC 3.2.1.86); strictosidine &beta;-gluco…	NA	77.885	2.26e-51	WP_087307630.1
c130485_g1	52.6	4.4e-34	WP_014125075.1;YP_004887197.1;BAK95033.1;	GH1	&beta;-glucosidase (EC 3.2.1.21); &beta;-galactosidase (EC 3.2.1.23); &beta;-mannosidase (EC 3.2.1.25); &beta;-glucuronidase (EC 3.2.1.31); &beta;-xylosidase (EC 3.2.1.37); &beta;-D-fucosidase (EC 3.2.1.38); phlorizin hydrolase (EC 3.2.1.62); exo-&beta;-1,4-glucanase (EC 3.2.1.74); 6-phospho-&beta;-galactosidase (EC 3.2.1.85); 6-phospho-&beta;-glucosidase (EC 3.2.1.86); strictosidine &beta;-gluco…	NA	91.111	8.51e-82	WP_034923588.1
c1312876_g1	57	3.8e-28	WP_010890696.1;NP_149175.1;YP_004634490.1;YP_005672888.1;AAK76757.1;ADZ22793.1;AEI34753.1;	GH1	&beta;-glucosidase (EC 3.2.1.21); &beta;-galactosidase (EC 3.2.1.23); &beta;-mannosidase (EC 3.2.1.25); &beta;-glucuronidase (EC 3.2.1.31); &beta;-xylosidase (EC 3.2.1.37); &beta;-D-fucosidase (EC 3.2.1.38); phlorizin hydrolase (EC 3.2.1.62); exo-&beta;-1,4-glucanase (EC 3.2.1.74); 6-phospho-&beta;-galactosidase (EC 3.2.1.85); 6-phospho-&beta;-glucosidase (EC 3.2.1.86); strictosidine &beta;-gluco…	NA	90.909	3.38e-67	WP_034928955.1
c1314479_g1	41.3	2.8e-11	WP_014080404.1;YP_004839325.1;AEN97393.1;	GH1	&beta;-glucosidase (EC 3.2.1.21); &beta;-galactosidase (EC 3.2.1.23); &beta;-mannosidase (EC 3.2.1.25); &beta;-glucuronidase (EC 3.2.1.31); &beta;-xylosidase (EC 3.2.1.37); &beta;-D-fucosidase (EC 3.2.1.38); phlorizin hydrolase (EC 3.2.1.62); exo-&beta;-1,4-glucanase (EC 3.2.1.74); 6-phospho-&beta;-galactosidase (EC 3.2.1.85); 6-phospho-&beta;-glucosidase (EC 3.2.1.86); strictosidine &beta;-gluco…	NA	62.766	3.2e-38	EGG83676.1
c1321687_g1	65.5	4.8e-18	WP_011958311.1;YP_001277919.1;ABQ91969.1;	GH1	&beta;-glucosidase (EC 3.2.1.21); &beta;-galactosidase (EC 3.2.1.23); &beta;-mannosidase (EC 3.2.1.25); &beta;-glucuronidase (EC 3.2.1.31); &beta;-xylosidase (EC 3.2.1.37); &beta;-D-fucosidase (EC 3.2.1.38); phlorizin hydrolase (EC 3.2.1.62); exo-&beta;-1,4-glucanase (EC 3.2.1.74); 6-phospho-&beta;-galactosidase (EC 3.2.1.85); 6-phospho-&beta;-glucosidase (EC 3.2.1.86); strictosidine &beta;-gluco…	NA	74.576	9.18e-25	CCZ61317.1
c1327437_g1	70	1.9e-38	AHF25575.1;	GH1	&beta;-glucosidase (EC 3.2.1.21); &beta;-galactosidase (EC 3.2.1.23); &beta;-mannosidase (EC 3.2.1.25); &beta;-glucuronidase (EC 3.2.1.31); &beta;-xylosidase (EC 3.2.1.37); &beta;-D-fucosidase (EC 3.2.1.38); phlorizin hydrolase (EC 3.2.1.62); exo-&beta;-1,4-glucanase (EC 3.2.1.74); 6-phospho-&beta;-galactosidase (EC 3.2.1.85); 6-phospho-&beta;-glucosidase (EC 3.2.1.86); strictosidine &beta;-gluco…	NA	64.286	5.5e-62	WP_117948330.1
c1327817_g1	41.9	4.4e-13	WP_020739594.1;YP_008154080.1;AGP39887.1;	GH1	&beta;-glucosidase (EC 3.2.1.21); &beta;-galactosidase (EC 3.2.1.23); &beta;-mannosidase (EC 3.2.1.25); &beta;-glucuronidase (EC 3.2.1.31); &beta;-xylosidase (EC 3.2.1.37); &beta;-D-fucosidase (EC 3.2.1.38); phlorizin hydrolase (EC 3.2.1.62); exo-&beta;-1,4-glucanase (EC 3.2.1.74); 6-phospho-&beta;-galactosidase (EC 3.2.1.85); 6-phospho-&beta;-glucosidase (EC 3.2.1.86); strictosidine &beta;-gluco…	NA	83.495	2.18e-57	WP_091844004.1
c1327894_g1	70.3	3.1e-22	WP_015395424.1;YP_007458371.1;AGF59117.1;	GH1	&beta;-glucosidase (EC 3.2.1.21); &beta;-galactosidase (EC 3.2.1.23); &beta;-mannosidase (EC 3.2.1.25); &beta;-glucuronidase (EC 3.2.1.31); &beta;-xylosidase (EC 3.2.1.37); &beta;-D-fucosidase (EC 3.2.1.38); phlorizin hydrolase (EC 3.2.1.62); exo-&beta;-1,4-glucanase (EC 3.2.1.74); 6-phospho-&beta;-galactosidase (EC 3.2.1.85); 6-phospho-&beta;-glucosidase (EC 3.2.1.86); strictosidine &beta;-gluco…	NA	86.154	8.99e-30	WP_108775673.1
c1330324_g1	40.4	4.5e-10	WP_014080404.1;YP_004839325.1;AEN97393.1;	GH1	&beta;-glucosidase (EC 3.2.1.21); &beta;-galactosidase (EC 3.2.1.23); &beta;-mannosidase (EC 3.2.1.25); &beta;-glucuronidase (EC 3.2.1.31); &beta;-xylosidase (EC 3.2.1.37); &beta;-D-fucosidase (EC 3.2.1.38); phlorizin hydrolase (EC 3.2.1.62); exo-&beta;-1,4-glucanase (EC 3.2.1.74); 6-phospho-&beta;-galactosidase (EC 3.2.1.85); 6-phospho-&beta;-glucosidase (EC 3.2.1.86); strictosidine &beta;-gluco…	NA	53.774	6.62e-30	RKV83179.1
c1330967_g1	73	9.9e-37	WP_014431315.1;YP_005439970.1;BAL98072.1;	GH1	&beta;-glucosidase (EC 3.2.1.21); &beta;-galactosidase (EC 3.2.1.23); &beta;-mannosidase (EC 3.2.1.25); &beta;-glucuronidase (EC 3.2.1.31); &beta;-xylosidase (EC 3.2.1.37); &beta;-D-fucosidase (EC 3.2.1.38); phlorizin hydrolase (EC 3.2.1.62); exo-&beta;-1,4-glucanase (EC 3.2.1.74); 6-phospho-&beta;-galactosidase (EC 3.2.1.85); 6-phospho-&beta;-glucosidase (EC 3.2.1.86); strictosidine &beta;-gluco…	NA	76.087	2.67e-43	WP_010257807.1
c1340122_g1	66.9	2.6e-50	WP_015561280.1;YP_007833474.1;CBL10433.1;	GH1	&beta;-glucosidase (EC 3.2.1.21); &beta;-galactosidase (EC 3.2.1.23); &beta;-mannosidase (EC 3.2.1.25); &beta;-glucuronidase (EC 3.2.1.31); &beta;-xylosidase (EC 3.2.1.37); &beta;-D-fucosidase (EC 3.2.1.38); phlorizin hydrolase (EC 3.2.1.62); exo-&beta;-1,4-glucanase (EC 3.2.1.74); 6-phospho-&beta;-galactosidase (EC 3.2.1.85); 6-phospho-&beta;-glucosidase (EC 3.2.1.86); strictosidine &beta;-gluco…	NA	86.567	1.15e-80	WP_031586101.1
c1344971_g1	53.9	1.4e-41	WP_014080404.1;YP_004839325.1;AEN97393.1;	GH1	&beta;-glucosidase (EC 3.2.1.21); &beta;-galactosidase (EC 3.2.1.23); &beta;-mannosidase (EC 3.2.1.25); &beta;-glucuronidase (EC 3.2.1.31); &beta;-xylosidase (EC 3.2.1.37); &beta;-D-fucosidase (EC 3.2.1.38); phlorizin hydrolase (EC 3.2.1.62); exo-&beta;-1,4-glucanase (EC 3.2.1.74); 6-phospho-&beta;-galactosidase (EC 3.2.1.85); 6-phospho-&beta;-glucosidase (EC 3.2.1.86); strictosidine &beta;-gluco…	NA	58.17	7.35e-49	PWL95902.1
c134529_g1	41	5.3e-07	WP_015561280.1;YP_007833474.1;CBL10433.1;	GH1	&beta;-glucosidase (EC 3.2.1.21); &beta;-galactosidase (EC 3.2.1.23); &beta;-mannosidase (EC 3.2.1.25); &beta;-glucuronidase (EC 3.2.1.31); &beta;-xylosidase (EC 3.2.1.37); &beta;-D-fucosidase (EC 3.2.1.38); phlorizin hydrolase (EC 3.2.1.62); exo-&beta;-1,4-glucanase (EC 3.2.1.74); 6-phospho-&beta;-galactosidase (EC 3.2.1.85); 6-phospho-&beta;-glucosidase (EC 3.2.1.86); strictosidine &beta;-gluco…	NA	65.476	5.43e-32	WP_079594249.1
c1347365_g1	73.8	6.7e-43	WP_015538164.1;YP_007801078.1;CBL02685.1;	GH1	&beta;-glucosidase (EC 3.2.1.21); &beta;-galactosidase (EC 3.2.1.23); &beta;-mannosidase (EC 3.2.1.25); &beta;-glucuronidase (EC 3.2.1.31); &beta;-xylosidase (EC 3.2.1.37); &beta;-D-fucosidase (EC 3.2.1.38); phlorizin hydrolase (EC 3.2.1.62); exo-&beta;-1,4-glucanase (EC 3.2.1.74); 6-phospho-&beta;-galactosidase (EC 3.2.1.85); 6-phospho-&beta;-glucosidase (EC 3.2.1.86); strictosidine &beta;-gluco…	NA	83.495	1.88e-58	WP_034926190.1
c1350223_g1	45.1	4.5e-53	WP_002296776.1;YP_005353572.1;YP_006374983.1;YP_007393247.1;YP_008393829.1;EAN10035.1;EEV41968.1;EEV44593.1;EEV53820.1;EFF30834.1;EFF34723.1;EFS08006.1;EHM34027.1;AFC62454.1;AFK58001.1;EJX37650.1;EJX38642.1;EJX39368.1;EJX47138.1;EJX50698.1;EJX53901.1;EJX63467.1;EJX70747.1;EJX85879.1;EJX87203.1;EJX87529.1;EJX90076.1;EJX94158.1;EJY00316.1;EJY03642.1;EJY07913.1;EJY09042.1;EJY11661.1;EJY13990.1;EJY26…	GH1	&beta;-glucosidase (EC 3.2.1.21); &beta;-galactosidase (EC 3.2.1.23); &beta;-mannosidase (EC 3.2.1.25); &beta;-glucuronidase (EC 3.2.1.31); &beta;-xylosidase (EC 3.2.1.37); &beta;-D-fucosidase (EC 3.2.1.38); phlorizin hydrolase (EC 3.2.1.62); exo-&beta;-1,4-glucanase (EC 3.2.1.74); 6-phospho-&beta;-galactosidase (EC 3.2.1.85); 6-phospho-&beta;-glucosidase (EC 3.2.1.86); strictosidine &beta;-gluco…	NA	74.897	3.82e-119	WP_034931580.1
c1354828_g1	74	2.7e-38	WP_015537421.1;YP_007800165.1;CBL01772.1;	GH1	&beta;-glucosidase (EC 3.2.1.21); &beta;-galactosidase (EC 3.2.1.23); &beta;-mannosidase (EC 3.2.1.25); &beta;-glucuronidase (EC 3.2.1.31); &beta;-xylosidase (EC 3.2.1.37); &beta;-D-fucosidase (EC 3.2.1.38); phlorizin hydrolase (EC 3.2.1.62); exo-&beta;-1,4-glucanase (EC 3.2.1.74); 6-phospho-&beta;-galactosidase (EC 3.2.1.85); 6-phospho-&beta;-glucosidase (EC 3.2.1.86); strictosidine &beta;-gluco…	NA	78.125	2.59e-48	WP_087229014.1
c1355574_g1	67	6.3e-41	WP_005806379.1;YP_004771212.1;YP_005668377.1;BAK56470.1;EGX28846.1;BAK79801.1;EIA23858.1;EIA26831.1;EIA30751.1;	GH1	&beta;-glucosidase (EC 3.2.1.21); &beta;-galactosidase (EC 3.2.1.23); &beta;-mannosidase (EC 3.2.1.25); &beta;-glucuronidase (EC 3.2.1.31); &beta;-xylosidase (EC 3.2.1.37); &beta;-D-fucosidase (EC 3.2.1.38); phlorizin hydrolase (EC 3.2.1.62); exo-&beta;-1,4-glucanase (EC 3.2.1.74); 6-phospho-&beta;-galactosidase (EC 3.2.1.85); 6-phospho-&beta;-glucosidase (EC 3.2.1.86); strictosidine &beta;-gluco…	NA	74.757	3.54e-50	WP_074429623.1
c1358954_g1	69.5	1.2e-50	WP_015425859.1;YP_007507709.1;BAL50383.1;CDG03656.1;	GH1	&beta;-glucosidase (EC 3.2.1.21); &beta;-galactosidase (EC 3.2.1.23); &beta;-mannosidase (EC 3.2.1.25); &beta;-glucuronidase (EC 3.2.1.31); &beta;-xylosidase (EC 3.2.1.37); &beta;-D-fucosidase (EC 3.2.1.38); phlorizin hydrolase (EC 3.2.1.62); exo-&beta;-1,4-glucanase (EC 3.2.1.74); 6-phospho-&beta;-galactosidase (EC 3.2.1.85); 6-phospho-&beta;-glucosidase (EC 3.2.1.86); strictosidine &beta;-gluco…	NA	72.932	2.22e-63	PWM53509.1
c1364850_g1	61.3	2.8e-32	WP_013767010.1;YP_004449345.1;AEE52472.1;	GH1	&beta;-glucosidase (EC 3.2.1.21); &beta;-galactosidase (EC 3.2.1.23); &beta;-mannosidase (EC 3.2.1.25); &beta;-glucuronidase (EC 3.2.1.31); &beta;-xylosidase (EC 3.2.1.37); &beta;-D-fucosidase (EC 3.2.1.38); phlorizin hydrolase (EC 3.2.1.62); exo-&beta;-1,4-glucanase (EC 3.2.1.74); 6-phospho-&beta;-galactosidase (EC 3.2.1.85); 6-phospho-&beta;-glucosidase (EC 3.2.1.86); strictosidine &beta;-gluco…	NA	84.946	3.17e-49	WP_084097405.1
c137903_g1	70.2	2.8e-91	WP_015533971.1;YP_007796260.1;CBK82929.1;	GH1	&beta;-glucosidase (EC 3.2.1.21); &beta;-galactosidase (EC 3.2.1.23); &beta;-mannosidase (EC 3.2.1.25); &beta;-glucuronidase (EC 3.2.1.31); &beta;-xylosidase (EC 3.2.1.37); &beta;-D-fucosidase (EC 3.2.1.38); phlorizin hydrolase (EC 3.2.1.62); exo-&beta;-1,4-glucanase (EC 3.2.1.74); 6-phospho-&beta;-galactosidase (EC 3.2.1.85); 6-phospho-&beta;-glucosidase (EC 3.2.1.86); strictosidine &beta;-gluco…	NA	94.495	2.48e-137	WP_034931186.1
c137944_g1	72.5	2.8e-25	WP_022748099.1;YP_008676609.1;AGX44572.1;	GH1	&beta;-glucosidase (EC 3.2.1.21); &beta;-galactosidase (EC 3.2.1.23); &beta;-mannosidase (EC 3.2.1.25); &beta;-glucuronidase (EC 3.2.1.31); &beta;-xylosidase (EC 3.2.1.37); &beta;-D-fucosidase (EC 3.2.1.38); phlorizin hydrolase (EC 3.2.1.62); exo-&beta;-1,4-glucanase (EC 3.2.1.74); 6-phospho-&beta;-galactosidase (EC 3.2.1.85); 6-phospho-&beta;-glucosidase (EC 3.2.1.86); strictosidine &beta;-gluco…	NA	91.304	2.2e-36	WP_016319639.1
c1383842_g1	41.2	9.2e-14	WP_015189361.1;YP_007128651.1;AFZ31491.1;	GH1	&beta;-glucosidase (EC 3.2.1.21); &beta;-galactosidase (EC 3.2.1.23); &beta;-mannosidase (EC 3.2.1.25); &beta;-glucuronidase (EC 3.2.1.31); &beta;-xylosidase (EC 3.2.1.37); &beta;-D-fucosidase (EC 3.2.1.38); phlorizin hydrolase (EC 3.2.1.62); exo-&beta;-1,4-glucanase (EC 3.2.1.74); 6-phospho-&beta;-galactosidase (EC 3.2.1.85); 6-phospho-&beta;-glucosidase (EC 3.2.1.86); strictosidine &beta;-gluco…	NA	54.472	1.95e-38	WP_131011536.1
c1389175_g1	56.4	2.5e-29	WP_015533971.1;YP_007796260.1;CBK82929.1;	GH1	&beta;-glucosidase (EC 3.2.1.21); &beta;-galactosidase (EC 3.2.1.23); &beta;-mannosidase (EC 3.2.1.25); &beta;-glucuronidase (EC 3.2.1.31); &beta;-xylosidase (EC 3.2.1.37); &beta;-D-fucosidase (EC 3.2.1.38); phlorizin hydrolase (EC 3.2.1.62); exo-&beta;-1,4-glucanase (EC 3.2.1.74); 6-phospho-&beta;-galactosidase (EC 3.2.1.85); 6-phospho-&beta;-glucosidase (EC 3.2.1.86); strictosidine &beta;-gluco…	NA	93.269	6.15e-50	WP_034931186.1
c1389902_g1	63.6	5.5e-34	WP_015520965.1;YP_007778155.1;CBL12378.1;	GH1	&beta;-glucosidase (EC 3.2.1.21); &beta;-galactosidase (EC 3.2.1.23); &beta;-mannosidase (EC 3.2.1.25); &beta;-glucuronidase (EC 3.2.1.31); &beta;-xylosidase (EC 3.2.1.37); &beta;-D-fucosidase (EC 3.2.1.38); phlorizin hydrolase (EC 3.2.1.62); exo-&beta;-1,4-glucanase (EC 3.2.1.74); 6-phospho-&beta;-galactosidase (EC 3.2.1.85); 6-phospho-&beta;-glucosidase (EC 3.2.1.86); strictosidine &beta;-gluco…	NA	63.636	1.39e-40	WP_006855598.1
c1390852_g1	51.9	9.6e-16	WP_014080404.1;YP_004839325.1;AEN97393.1;	GH1	&beta;-glucosidase (EC 3.2.1.21); &beta;-galactosidase (EC 3.2.1.23); &beta;-mannosidase (EC 3.2.1.25); &beta;-glucuronidase (EC 3.2.1.31); &beta;-xylosidase (EC 3.2.1.37); &beta;-D-fucosidase (EC 3.2.1.38); phlorizin hydrolase (EC 3.2.1.62); exo-&beta;-1,4-glucanase (EC 3.2.1.74); 6-phospho-&beta;-galactosidase (EC 3.2.1.85); 6-phospho-&beta;-glucosidase (EC 3.2.1.86); strictosidine &beta;-gluco…	NA	70.588	3.9e-31	CCY32617.1
c1391528_g1	45.1	4e-12	WP_015561280.1;YP_007833474.1;CBL10433.1;	GH1	&beta;-glucosidase (EC 3.2.1.21); &beta;-galactosidase (EC 3.2.1.23); &beta;-mannosidase (EC 3.2.1.25); &beta;-glucuronidase (EC 3.2.1.31); &beta;-xylosidase (EC 3.2.1.37); &beta;-D-fucosidase (EC 3.2.1.38); phlorizin hydrolase (EC 3.2.1.62); exo-&beta;-1,4-glucanase (EC 3.2.1.74); 6-phospho-&beta;-galactosidase (EC 3.2.1.85); 6-phospho-&beta;-glucosidase (EC 3.2.1.86); strictosidine &beta;-gluco…	NA	49.66	1.4e-38	WP_079583942.1
c1394801_g1	56.2	2.6e-52	AHF25295.1;	GH1	&beta;-glucosidase (EC 3.2.1.21); &beta;-galactosidase (EC 3.2.1.23); &beta;-mannosidase (EC 3.2.1.25); &beta;-glucuronidase (EC 3.2.1.31); &beta;-xylosidase (EC 3.2.1.37); &beta;-D-fucosidase (EC 3.2.1.38); phlorizin hydrolase (EC 3.2.1.62); exo-&beta;-1,4-glucanase (EC 3.2.1.74); 6-phospho-&beta;-galactosidase (EC 3.2.1.85); 6-phospho-&beta;-glucosidase (EC 3.2.1.86); strictosidine &beta;-gluco…	NA	64.596	1.42e-68	WP_114001139.1
c1401502_g1	48	4.5e-27	WP_015561280.1;YP_007833474.1;CBL10433.1;	GH1	&beta;-glucosidase (EC 3.2.1.21); &beta;-galactosidase (EC 3.2.1.23); &beta;-mannosidase (EC 3.2.1.25); &beta;-glucuronidase (EC 3.2.1.31); &beta;-xylosidase (EC 3.2.1.37); &beta;-D-fucosidase (EC 3.2.1.38); phlorizin hydrolase (EC 3.2.1.62); exo-&beta;-1,4-glucanase (EC 3.2.1.74); 6-phospho-&beta;-galactosidase (EC 3.2.1.85); 6-phospho-&beta;-glucosidase (EC 3.2.1.86); strictosidine &beta;-gluco…	NA	73.51	4.76e-76	KWW29288.1
c1408751_g1	63.1	1.3e-36	WP_002408647.1;YP_005707273.1;EFT94278.1;AEA92903.1;EPH83414.1;EPH88030.1;	GH1	&beta;-glucosidase (EC 3.2.1.21); &beta;-galactosidase (EC 3.2.1.23); &beta;-mannosidase (EC 3.2.1.25); &beta;-glucuronidase (EC 3.2.1.31); &beta;-xylosidase (EC 3.2.1.37); &beta;-D-fucosidase (EC 3.2.1.38); phlorizin hydrolase (EC 3.2.1.62); exo-&beta;-1,4-glucanase (EC 3.2.1.74); 6-phospho-&beta;-galactosidase (EC 3.2.1.85); 6-phospho-&beta;-glucosidase (EC 3.2.1.86); strictosidine &beta;-gluco…	NA	89.286	3.09e-66	WP_034925125.1
c1414922_g1	64.4	3.3e-34	AIF65633.1;	GH1	&beta;-glucosidase (EC 3.2.1.21); &beta;-galactosidase (EC 3.2.1.23); &beta;-mannosidase (EC 3.2.1.25); &beta;-glucuronidase (EC 3.2.1.31); &beta;-xylosidase (EC 3.2.1.37); &beta;-D-fucosidase (EC 3.2.1.38); phlorizin hydrolase (EC 3.2.1.62); exo-&beta;-1,4-glucanase (EC 3.2.1.74); 6-phospho-&beta;-galactosidase (EC 3.2.1.85); 6-phospho-&beta;-glucosidase (EC 3.2.1.86); strictosidine &beta;-gluco…	NA	82.178	2.49e-51	WP_102343159.1
c1415720_g1	50.3	3e-39	WP_015433301.1;YP_007548958.1;AGH39167.1;AHG81086.1;AHG83297.1;AHG87099.1;	GH1	&beta;-glucosidase (EC 3.2.1.21); &beta;-galactosidase (EC 3.2.1.23); &beta;-mannosidase (EC 3.2.1.25); &beta;-glucuronidase (EC 3.2.1.31); &beta;-xylosidase (EC 3.2.1.37); &beta;-D-fucosidase (EC 3.2.1.38); phlorizin hydrolase (EC 3.2.1.62); exo-&beta;-1,4-glucanase (EC 3.2.1.74); 6-phospho-&beta;-galactosidase (EC 3.2.1.85); 6-phospho-&beta;-glucosidase (EC 3.2.1.86); strictosidine &beta;-gluco…	NA	72.368	1.5e-76	WP_050340657.1
c1417797_g1	57	3.4e-29	WP_015538164.1;YP_007801078.1;CBL02685.1;	GH1	&beta;-glucosidase (EC 3.2.1.21); &beta;-galactosidase (EC 3.2.1.23); &beta;-mannosidase (EC 3.2.1.25); &beta;-glucuronidase (EC 3.2.1.31); &beta;-xylosidase (EC 3.2.1.37); &beta;-D-fucosidase (EC 3.2.1.38); phlorizin hydrolase (EC 3.2.1.62); exo-&beta;-1,4-glucanase (EC 3.2.1.74); 6-phospho-&beta;-galactosidase (EC 3.2.1.85); 6-phospho-&beta;-glucosidase (EC 3.2.1.86); strictosidine &beta;-gluco…	NA	59.016	9.84e-35	WP_089982899.1
c1417827_g1	52.2	8.3e-21	WP_012984812.1;YP_003463545.1;CBH26457.1;	GH1	&beta;-glucosidase (EC 3.2.1.21); &beta;-galactosidase (EC 3.2.1.23); &beta;-mannosidase (EC 3.2.1.25); &beta;-glucuronidase (EC 3.2.1.31); &beta;-xylosidase (EC 3.2.1.37); &beta;-D-fucosidase (EC 3.2.1.38); phlorizin hydrolase (EC 3.2.1.62); exo-&beta;-1,4-glucanase (EC 3.2.1.74); 6-phospho-&beta;-galactosidase (EC 3.2.1.85); 6-phospho-&beta;-glucosidase (EC 3.2.1.86); strictosidine &beta;-gluco…	NA	73.333	5.52e-39	WP_034926204.1
c1419246_g1	42.6	2.7e-10	XP_660710.1;EAA63677.1;	GH1	&beta;-glucosidase (EC 3.2.1.21); &beta;-galactosidase (EC 3.2.1.23); &beta;-mannosidase (EC 3.2.1.25); &beta;-glucuronidase (EC 3.2.1.31); &beta;-xylosidase (EC 3.2.1.37); &beta;-D-fucosidase (EC 3.2.1.38); phlorizin hydrolase (EC 3.2.1.62); exo-&beta;-1,4-glucanase (EC 3.2.1.74); 6-phospho-&beta;-galactosidase (EC 3.2.1.85); 6-phospho-&beta;-glucosidase (EC 3.2.1.86); strictosidine &beta;-gluco…	NA	63.303	1.03e-41	PJD93029.1
c1427772_g1	43.2	9e-11	WP_023599953.1;YP_008845631.1;AHA97912.1;	GH1	&beta;-glucosidase (EC 3.2.1.21); &beta;-galactosidase (EC 3.2.1.23); &beta;-mannosidase (EC 3.2.1.25); &beta;-glucuronidase (EC 3.2.1.31); &beta;-xylosidase (EC 3.2.1.37); &beta;-D-fucosidase (EC 3.2.1.38); phlorizin hydrolase (EC 3.2.1.62); exo-&beta;-1,4-glucanase (EC 3.2.1.74); 6-phospho-&beta;-galactosidase (EC 3.2.1.85); 6-phospho-&beta;-glucosidase (EC 3.2.1.86); strictosidine &beta;-gluco…	NA	57.831	1.06e-23	WP_118362025.1
c1428894_g1	56.5	1.6e-43	WP_022748099.1;YP_008676609.1;AGX44572.1;	GH1	&beta;-glucosidase (EC 3.2.1.21); &beta;-galactosidase (EC 3.2.1.23); &beta;-mannosidase (EC 3.2.1.25); &beta;-glucuronidase (EC 3.2.1.31); &beta;-xylosidase (EC 3.2.1.37); &beta;-D-fucosidase (EC 3.2.1.38); phlorizin hydrolase (EC 3.2.1.62); exo-&beta;-1,4-glucanase (EC 3.2.1.74); 6-phospho-&beta;-galactosidase (EC 3.2.1.85); 6-phospho-&beta;-glucosidase (EC 3.2.1.86); strictosidine &beta;-gluco…	NA	71.25	3.4e-72	WP_087297207.1
c1429805_g1	51.2	4.7e-16	WP_014080404.1;YP_004839325.1;AEN97393.1;	GH1	&beta;-glucosidase (EC 3.2.1.21); &beta;-galactosidase (EC 3.2.1.23); &beta;-mannosidase (EC 3.2.1.25); &beta;-glucuronidase (EC 3.2.1.31); &beta;-xylosidase (EC 3.2.1.37); &beta;-D-fucosidase (EC 3.2.1.38); phlorizin hydrolase (EC 3.2.1.62); exo-&beta;-1,4-glucanase (EC 3.2.1.74); 6-phospho-&beta;-galactosidase (EC 3.2.1.85); 6-phospho-&beta;-glucosidase (EC 3.2.1.86); strictosidine &beta;-gluco…	NA	61.111	3.66e-32	EOS73333.1
c1430103_g1	48.9	3.1e-06	WP_014080404.1;YP_004839325.1;AEN97393.1;	GH1	&beta;-glucosidase (EC 3.2.1.21); &beta;-galactosidase (EC 3.2.1.23); &beta;-mannosidase (EC 3.2.1.25); &beta;-glucuronidase (EC 3.2.1.31); &beta;-xylosidase (EC 3.2.1.37); &beta;-D-fucosidase (EC 3.2.1.38); phlorizin hydrolase (EC 3.2.1.62); exo-&beta;-1,4-glucanase (EC 3.2.1.74); 6-phospho-&beta;-galactosidase (EC 3.2.1.85); 6-phospho-&beta;-glucosidase (EC 3.2.1.86); strictosidine &beta;-gluco…	NA	47.619	1.7e-23	WP_106542397.1
c1431478_g1	49.3	1.4e-14	WP_015311064.1;YP_007298022.1;AGB18325.1;	GH1	&beta;-glucosidase (EC 3.2.1.21); &beta;-galactosidase (EC 3.2.1.23); &beta;-mannosidase (EC 3.2.1.25); &beta;-glucuronidase (EC 3.2.1.31); &beta;-xylosidase (EC 3.2.1.37); &beta;-D-fucosidase (EC 3.2.1.38); phlorizin hydrolase (EC 3.2.1.62); exo-&beta;-1,4-glucanase (EC 3.2.1.74); 6-phospho-&beta;-galactosidase (EC 3.2.1.85); 6-phospho-&beta;-glucosidase (EC 3.2.1.86); strictosidine &beta;-gluco…	NA	65.517	4.06e-33	WP_123651624.1
c1433832_g1	79.9	3.8e-68	WP_013643318.1;YP_004288563.1;YP_006034451.1;CBZ48819.1;BAK28492.1;	GH1	&beta;-glucosidase (EC 3.2.1.21); &beta;-galactosidase (EC 3.2.1.23); &beta;-mannosidase (EC 3.2.1.25); &beta;-glucuronidase (EC 3.2.1.31); &beta;-xylosidase (EC 3.2.1.37); &beta;-D-fucosidase (EC 3.2.1.38); phlorizin hydrolase (EC 3.2.1.62); exo-&beta;-1,4-glucanase (EC 3.2.1.74); 6-phospho-&beta;-galactosidase (EC 3.2.1.85); 6-phospho-&beta;-glucosidase (EC 3.2.1.86); strictosidine &beta;-gluco…	NA	86.806	3.37e-85	SCH29602.1
c1434523_g1	43.4	1.5e-11	WP_013334485.1;YP_003899801.1;ADN17735.1;	GH1	&beta;-glucosidase (EC 3.2.1.21); &beta;-galactosidase (EC 3.2.1.23); &beta;-mannosidase (EC 3.2.1.25); &beta;-glucuronidase (EC 3.2.1.31); &beta;-xylosidase (EC 3.2.1.37); &beta;-D-fucosidase (EC 3.2.1.38); phlorizin hydrolase (EC 3.2.1.62); exo-&beta;-1,4-glucanase (EC 3.2.1.74); 6-phospho-&beta;-galactosidase (EC 3.2.1.85); 6-phospho-&beta;-glucosidase (EC 3.2.1.86); strictosidine &beta;-gluco…	NA	60.714	1.45e-27	WP_118476073.1
c1434799_g1	72.2	1.9e-71	WP_015534021.1;YP_007796313.1;CBK82982.1;	GH1	&beta;-glucosidase (EC 3.2.1.21); &beta;-galactosidase (EC 3.2.1.23); &beta;-mannosidase (EC 3.2.1.25); &beta;-glucuronidase (EC 3.2.1.31); &beta;-xylosidase (EC 3.2.1.37); &beta;-D-fucosidase (EC 3.2.1.38); phlorizin hydrolase (EC 3.2.1.62); exo-&beta;-1,4-glucanase (EC 3.2.1.74); 6-phospho-&beta;-galactosidase (EC 3.2.1.85); 6-phospho-&beta;-glucosidase (EC 3.2.1.86); strictosidine &beta;-gluco…	NA	73.373	2.32e-89	CCX88619.1
c1439992_g1	78.4	1.9e-41	AHF24559.1;	GH1	&beta;-glucosidase (EC 3.2.1.21); &beta;-galactosidase (EC 3.2.1.23); &beta;-mannosidase (EC 3.2.1.25); &beta;-glucuronidase (EC 3.2.1.31); &beta;-xylosidase (EC 3.2.1.37); &beta;-D-fucosidase (EC 3.2.1.38); phlorizin hydrolase (EC 3.2.1.62); exo-&beta;-1,4-glucanase (EC 3.2.1.74); 6-phospho-&beta;-galactosidase (EC 3.2.1.85); 6-phospho-&beta;-glucosidase (EC 3.2.1.86); strictosidine &beta;-gluco…	NA	82.292	8.03e-52	WP_078783990.1
c1447961_g1	60.3	2.5e-16	WP_003224917.1;YP_003864719.1;EFG90872.1;ADM36410.1;KFK79346.1;	GH1	&beta;-glucosidase (EC 3.2.1.21); &beta;-galactosidase (EC 3.2.1.23); &beta;-mannosidase (EC 3.2.1.25); &beta;-glucuronidase (EC 3.2.1.31); &beta;-xylosidase (EC 3.2.1.37); &beta;-D-fucosidase (EC 3.2.1.38); phlorizin hydrolase (EC 3.2.1.62); exo-&beta;-1,4-glucanase (EC 3.2.1.74); 6-phospho-&beta;-galactosidase (EC 3.2.1.85); 6-phospho-&beta;-glucosidase (EC 3.2.1.86); strictosidine &beta;-gluco…	NA	76.19	1.36e-25	WP_117570347.1
c1451964_g1	52.5	1.9e-09	WP_015561280.1;YP_007833474.1;CBL10433.1;	GH1	&beta;-glucosidase (EC 3.2.1.21); &beta;-galactosidase (EC 3.2.1.23); &beta;-mannosidase (EC 3.2.1.25); &beta;-glucuronidase (EC 3.2.1.31); &beta;-xylosidase (EC 3.2.1.37); &beta;-D-fucosidase (EC 3.2.1.38); phlorizin hydrolase (EC 3.2.1.62); exo-&beta;-1,4-glucanase (EC 3.2.1.74); 6-phospho-&beta;-galactosidase (EC 3.2.1.85); 6-phospho-&beta;-glucosidase (EC 3.2.1.86); strictosidine &beta;-gluco…	NA	52.174	2.59e-26	CEN37056.1
c1452650_g1	72.1	1.8e-51	WP_015536412.1;YP_007798807.1;CBK89201.1;	GH1	&beta;-glucosidase (EC 3.2.1.21); &beta;-galactosidase (EC 3.2.1.23); &beta;-mannosidase (EC 3.2.1.25); &beta;-glucuronidase (EC 3.2.1.31); &beta;-xylosidase (EC 3.2.1.37); &beta;-D-fucosidase (EC 3.2.1.38); phlorizin hydrolase (EC 3.2.1.62); exo-&beta;-1,4-glucanase (EC 3.2.1.74); 6-phospho-&beta;-galactosidase (EC 3.2.1.85); 6-phospho-&beta;-glucosidase (EC 3.2.1.86); strictosidine &beta;-gluco…	NA	72.794	2.58e-67	WP_117445431.1
c1459130_g1	44.1	6.5e-14	WP_013334485.1;YP_003899801.1;ADN17735.1;	GH1	&beta;-glucosidase (EC 3.2.1.21); &beta;-galactosidase (EC 3.2.1.23); &beta;-mannosidase (EC 3.2.1.25); &beta;-glucuronidase (EC 3.2.1.31); &beta;-xylosidase (EC 3.2.1.37); &beta;-D-fucosidase (EC 3.2.1.38); phlorizin hydrolase (EC 3.2.1.62); exo-&beta;-1,4-glucanase (EC 3.2.1.74); 6-phospho-&beta;-galactosidase (EC 3.2.1.85); 6-phospho-&beta;-glucosidase (EC 3.2.1.86); strictosidine &beta;-gluco…	NA	90.196	5.63e-60	WP_022931451.1
c1462064_g1	53.1	2e-16	WP_014233715.1;YP_005024845.1;AEX23871.1;	GH1	&beta;-glucosidase (EC 3.2.1.21); &beta;-galactosidase (EC 3.2.1.23); &beta;-mannosidase (EC 3.2.1.25); &beta;-glucuronidase (EC 3.2.1.31); &beta;-xylosidase (EC 3.2.1.37); &beta;-D-fucosidase (EC 3.2.1.38); phlorizin hydrolase (EC 3.2.1.62); exo-&beta;-1,4-glucanase (EC 3.2.1.74); 6-phospho-&beta;-galactosidase (EC 3.2.1.85); 6-phospho-&beta;-glucosidase (EC 3.2.1.86); strictosidine &beta;-gluco…	NA	85.714	4.44e-44	WP_034930359.1
c1462944_g1	57.3	2.6e-21	WP_023599953.1;YP_008845631.1;AHA97912.1;	GH1	&beta;-glucosidase (EC 3.2.1.21); &beta;-galactosidase (EC 3.2.1.23); &beta;-mannosidase (EC 3.2.1.25); &beta;-glucuronidase (EC 3.2.1.31); &beta;-xylosidase (EC 3.2.1.37); &beta;-D-fucosidase (EC 3.2.1.38); phlorizin hydrolase (EC 3.2.1.62); exo-&beta;-1,4-glucanase (EC 3.2.1.74); 6-phospho-&beta;-galactosidase (EC 3.2.1.85); 6-phospho-&beta;-glucosidase (EC 3.2.1.86); strictosidine &beta;-gluco…	NA	75	9.31e-88	WP_004604493.1
c1464402_g1	45.6	1.5e-32	WP_015561280.1;YP_007833474.1;CBL10433.1;	GH1	&beta;-glucosidase (EC 3.2.1.21); &beta;-galactosidase (EC 3.2.1.23); &beta;-mannosidase (EC 3.2.1.25); &beta;-glucuronidase (EC 3.2.1.31); &beta;-xylosidase (EC 3.2.1.37); &beta;-D-fucosidase (EC 3.2.1.38); phlorizin hydrolase (EC 3.2.1.62); exo-&beta;-1,4-glucanase (EC 3.2.1.74); 6-phospho-&beta;-galactosidase (EC 3.2.1.85); 6-phospho-&beta;-glucosidase (EC 3.2.1.86); strictosidine &beta;-gluco…	NA	55.08	2.55e-67	WP_078930358.1
c1469787_g1	71.7	6.5e-44	WP_022748099.1;YP_008676609.1;AGX44572.1;	GH1	&beta;-glucosidase (EC 3.2.1.21); &beta;-galactosidase (EC 3.2.1.23); &beta;-mannosidase (EC 3.2.1.25); &beta;-glucuronidase (EC 3.2.1.31); &beta;-xylosidase (EC 3.2.1.37); &beta;-D-fucosidase (EC 3.2.1.38); phlorizin hydrolase (EC 3.2.1.62); exo-&beta;-1,4-glucanase (EC 3.2.1.74); 6-phospho-&beta;-galactosidase (EC 3.2.1.85); 6-phospho-&beta;-glucosidase (EC 3.2.1.86); strictosidine &beta;-gluco…	NA	81.818	6.76e-59	WP_089970263.1
c1470660_g1	46.8	2.3e-20	WP_014921546.1;YP_006661798.1;AFR28760.1;	GH1	&beta;-glucosidase (EC 3.2.1.21); &beta;-galactosidase (EC 3.2.1.23); &beta;-mannosidase (EC 3.2.1.25); &beta;-glucuronidase (EC 3.2.1.31); &beta;-xylosidase (EC 3.2.1.37); &beta;-D-fucosidase (EC 3.2.1.38); phlorizin hydrolase (EC 3.2.1.62); exo-&beta;-1,4-glucanase (EC 3.2.1.74); 6-phospho-&beta;-galactosidase (EC 3.2.1.85); 6-phospho-&beta;-glucosidase (EC 3.2.1.86); strictosidine &beta;-gluco…	NA	55.455	6.82e-41	PWM48402.1
c1471231_g1	48.9	1e-18	WP_015543888.1;YP_007808769.1;CBL32908.1;	GH1	&beta;-glucosidase (EC 3.2.1.21); &beta;-galactosidase (EC 3.2.1.23); &beta;-mannosidase (EC 3.2.1.25); &beta;-glucuronidase (EC 3.2.1.31); &beta;-xylosidase (EC 3.2.1.37); &beta;-D-fucosidase (EC 3.2.1.38); phlorizin hydrolase (EC 3.2.1.62); exo-&beta;-1,4-glucanase (EC 3.2.1.74); 6-phospho-&beta;-galactosidase (EC 3.2.1.85); 6-phospho-&beta;-glucosidase (EC 3.2.1.86); strictosidine &beta;-gluco…	NA	91.398	3.21e-43	WP_034923547.1
c1471314_g1	61.4	3.2e-22	WP_023599953.1;YP_008845631.1;AHA97912.1;	GH1	&beta;-glucosidase (EC 3.2.1.21); &beta;-galactosidase (EC 3.2.1.23); &beta;-mannosidase (EC 3.2.1.25); &beta;-glucuronidase (EC 3.2.1.31); &beta;-xylosidase (EC 3.2.1.37); &beta;-D-fucosidase (EC 3.2.1.38); phlorizin hydrolase (EC 3.2.1.62); exo-&beta;-1,4-glucanase (EC 3.2.1.74); 6-phospho-&beta;-galactosidase (EC 3.2.1.85); 6-phospho-&beta;-glucosidase (EC 3.2.1.86); strictosidine &beta;-gluco…	NA	71.084	4.77e-34	WP_074522136.1
c1480136_g1	72.6	1.1e-57	WP_010737244.1;YP_006486911.1;AFM70020.1;EOH71649.1;EOU04411.1;	GH1	&beta;-glucosidase (EC 3.2.1.21); &beta;-galactosidase (EC 3.2.1.23); &beta;-mannosidase (EC 3.2.1.25); &beta;-glucuronidase (EC 3.2.1.31); &beta;-xylosidase (EC 3.2.1.37); &beta;-D-fucosidase (EC 3.2.1.38); phlorizin hydrolase (EC 3.2.1.62); exo-&beta;-1,4-glucanase (EC 3.2.1.74); 6-phospho-&beta;-galactosidase (EC 3.2.1.85); 6-phospho-&beta;-glucosidase (EC 3.2.1.86); strictosidine &beta;-gluco…	NA	78.082	1.05e-77	WP_086432870.1
c1480273_g1	47.5	4.5e-18	WP_015561280.1;YP_007833474.1;CBL10433.1;	GH1	&beta;-glucosidase (EC 3.2.1.21); &beta;-galactosidase (EC 3.2.1.23); &beta;-mannosidase (EC 3.2.1.25); &beta;-glucuronidase (EC 3.2.1.31); &beta;-xylosidase (EC 3.2.1.37); &beta;-D-fucosidase (EC 3.2.1.38); phlorizin hydrolase (EC 3.2.1.62); exo-&beta;-1,4-glucanase (EC 3.2.1.74); 6-phospho-&beta;-galactosidase (EC 3.2.1.85); 6-phospho-&beta;-glucosidase (EC 3.2.1.86); strictosidine &beta;-gluco…	NA	71.698	6.35e-44	CDC42501.1
c1484335_g1	57.1	7e-27	AIF67468.1;	GH1	&beta;-glucosidase (EC 3.2.1.21); &beta;-galactosidase (EC 3.2.1.23); &beta;-mannosidase (EC 3.2.1.25); &beta;-glucuronidase (EC 3.2.1.31); &beta;-xylosidase (EC 3.2.1.37); &beta;-D-fucosidase (EC 3.2.1.38); phlorizin hydrolase (EC 3.2.1.62); exo-&beta;-1,4-glucanase (EC 3.2.1.74); 6-phospho-&beta;-galactosidase (EC 3.2.1.85); 6-phospho-&beta;-glucosidase (EC 3.2.1.86); strictosidine &beta;-gluco…	NA	87.736	2.26e-50	WP_022200379.1
c148786_g1	50.8	3.7e-08	XP_660710.1;EAA63677.1;	GH1	&beta;-glucosidase (EC 3.2.1.21); &beta;-galactosidase (EC 3.2.1.23); &beta;-mannosidase (EC 3.2.1.25); &beta;-glucuronidase (EC 3.2.1.31); &beta;-xylosidase (EC 3.2.1.37); &beta;-D-fucosidase (EC 3.2.1.38); phlorizin hydrolase (EC 3.2.1.62); exo-&beta;-1,4-glucanase (EC 3.2.1.74); 6-phospho-&beta;-galactosidase (EC 3.2.1.85); 6-phospho-&beta;-glucosidase (EC 3.2.1.86); strictosidine &beta;-gluco…	NA	97.059	4.24e-37	WP_029231395.1
c1494528_g1	82.7	1.4e-42	WP_015391152.1;YP_007454081.1;AGF54827.1;	GH1	&beta;-glucosidase (EC 3.2.1.21); &beta;-galactosidase (EC 3.2.1.23); &beta;-mannosidase (EC 3.2.1.25); &beta;-glucuronidase (EC 3.2.1.31); &beta;-xylosidase (EC 3.2.1.37); &beta;-D-fucosidase (EC 3.2.1.38); phlorizin hydrolase (EC 3.2.1.62); exo-&beta;-1,4-glucanase (EC 3.2.1.74); 6-phospho-&beta;-galactosidase (EC 3.2.1.85); 6-phospho-&beta;-glucosidase (EC 3.2.1.86); strictosidine &beta;-gluco…	NA	90.909	6.6e-55	WP_077612455.1
c1500733_g1	76.9	6.3e-12	WP_014459135.1;YP_005494008.1;AEN88699.1;	GH1	&beta;-glucosidase (EC 3.2.1.21); &beta;-galactosidase (EC 3.2.1.23); &beta;-mannosidase (EC 3.2.1.25); &beta;-glucuronidase (EC 3.2.1.31); &beta;-xylosidase (EC 3.2.1.37); &beta;-D-fucosidase (EC 3.2.1.38); phlorizin hydrolase (EC 3.2.1.62); exo-&beta;-1,4-glucanase (EC 3.2.1.74); 6-phospho-&beta;-galactosidase (EC 3.2.1.85); 6-phospho-&beta;-glucosidase (EC 3.2.1.86); strictosidine &beta;-gluco…	NA	89.744	1.97e-14	WP_021725651.1
c150127_g1	71.2	5.5e-20	WP_012740804.1;YP_002935811.1;ACR73677.1;	GH1	&beta;-glucosidase (EC 3.2.1.21); &beta;-galactosidase (EC 3.2.1.23); &beta;-mannosidase (EC 3.2.1.25); &beta;-glucuronidase (EC 3.2.1.31); &beta;-xylosidase (EC 3.2.1.37); &beta;-D-fucosidase (EC 3.2.1.38); phlorizin hydrolase (EC 3.2.1.62); exo-&beta;-1,4-glucanase (EC 3.2.1.74); 6-phospho-&beta;-galactosidase (EC 3.2.1.85); 6-phospho-&beta;-glucosidase (EC 3.2.1.86); strictosidine &beta;-gluco…	NA	83.051	6.47e-28	WP_092994021.1
c150127_g2	59.3	4e-17	WP_014437716.1;YP_005446400.1;BAM04503.1;	GH1	&beta;-glucosidase (EC 3.2.1.21); &beta;-galactosidase (EC 3.2.1.23); &beta;-mannosidase (EC 3.2.1.25); &beta;-glucuronidase (EC 3.2.1.31); &beta;-xylosidase (EC 3.2.1.37); &beta;-D-fucosidase (EC 3.2.1.38); phlorizin hydrolase (EC 3.2.1.62); exo-&beta;-1,4-glucanase (EC 3.2.1.74); 6-phospho-&beta;-galactosidase (EC 3.2.1.85); 6-phospho-&beta;-glucosidase (EC 3.2.1.86); strictosidine &beta;-gluco…	NA	76.271	1.87e-23	WP_092994021.1
c1503634_g1	52.8	1.6e-63	WP_014080404.1;YP_004839325.1;AEN97393.1;	GH1	&beta;-glucosidase (EC 3.2.1.21); &beta;-galactosidase (EC 3.2.1.23); &beta;-mannosidase (EC 3.2.1.25); &beta;-glucuronidase (EC 3.2.1.31); &beta;-xylosidase (EC 3.2.1.37); &beta;-D-fucosidase (EC 3.2.1.38); phlorizin hydrolase (EC 3.2.1.62); exo-&beta;-1,4-glucanase (EC 3.2.1.74); 6-phospho-&beta;-galactosidase (EC 3.2.1.85); 6-phospho-&beta;-glucosidase (EC 3.2.1.86); strictosidine &beta;-gluco…	NA	73.143	1.42e-87	WP_073587493.1
c1505811_g1	41.7	1.7e-11	WP_014080404.1;YP_004839325.1;AEN97393.1;	GH1	&beta;-glucosidase (EC 3.2.1.21); &beta;-galactosidase (EC 3.2.1.23); &beta;-mannosidase (EC 3.2.1.25); &beta;-glucuronidase (EC 3.2.1.31); &beta;-xylosidase (EC 3.2.1.37); &beta;-D-fucosidase (EC 3.2.1.38); phlorizin hydrolase (EC 3.2.1.62); exo-&beta;-1,4-glucanase (EC 3.2.1.74); 6-phospho-&beta;-galactosidase (EC 3.2.1.85); 6-phospho-&beta;-glucosidase (EC 3.2.1.86); strictosidine &beta;-gluco…	NA	80.435	8.77e-45	WP_118143090.1
c150985_g1	66.3	3e-67	WP_014080404.1;YP_004839325.1;AEN97393.1;	GH1	&beta;-glucosidase (EC 3.2.1.21); &beta;-galactosidase (EC 3.2.1.23); &beta;-mannosidase (EC 3.2.1.25); &beta;-glucuronidase (EC 3.2.1.31); &beta;-xylosidase (EC 3.2.1.37); &beta;-D-fucosidase (EC 3.2.1.38); phlorizin hydrolase (EC 3.2.1.62); exo-&beta;-1,4-glucanase (EC 3.2.1.74); 6-phospho-&beta;-galactosidase (EC 3.2.1.85); 6-phospho-&beta;-glucosidase (EC 3.2.1.86); strictosidine &beta;-gluco…	NA	78.363	9.55e-95	WP_103986926.1
c1510057_g1	40.8	2.5e-08	WP_013334485.1;YP_003899801.1;ADN17735.1;	GH1	&beta;-glucosidase (EC 3.2.1.21); &beta;-galactosidase (EC 3.2.1.23); &beta;-mannosidase (EC 3.2.1.25); &beta;-glucuronidase (EC 3.2.1.31); &beta;-xylosidase (EC 3.2.1.37); &beta;-D-fucosidase (EC 3.2.1.38); phlorizin hydrolase (EC 3.2.1.62); exo-&beta;-1,4-glucanase (EC 3.2.1.74); 6-phospho-&beta;-galactosidase (EC 3.2.1.85); 6-phospho-&beta;-glucosidase (EC 3.2.1.86); strictosidine &beta;-gluco…	NA	59.036	8.45e-26	WP_093957937.1
c15100_g1	45.5	4.6e-14	WP_015561280.1;YP_007833474.1;CBL10433.1;	GH1	&beta;-glucosidase (EC 3.2.1.21); &beta;-galactosidase (EC 3.2.1.23); &beta;-mannosidase (EC 3.2.1.25); &beta;-glucuronidase (EC 3.2.1.31); &beta;-xylosidase (EC 3.2.1.37); &beta;-D-fucosidase (EC 3.2.1.38); phlorizin hydrolase (EC 3.2.1.62); exo-&beta;-1,4-glucanase (EC 3.2.1.74); 6-phospho-&beta;-galactosidase (EC 3.2.1.85); 6-phospho-&beta;-glucosidase (EC 3.2.1.86); strictosidine &beta;-gluco…	NA	73.171	2.01e-34	WP_009987416.1
c1510838_g1	68	3.8e-35	WP_015558084.1;YP_007829185.1;CBL17177.1;	GH1	&beta;-glucosidase (EC 3.2.1.21); &beta;-galactosidase (EC 3.2.1.23); &beta;-mannosidase (EC 3.2.1.25); &beta;-glucuronidase (EC 3.2.1.31); &beta;-xylosidase (EC 3.2.1.37); &beta;-D-fucosidase (EC 3.2.1.38); phlorizin hydrolase (EC 3.2.1.62); exo-&beta;-1,4-glucanase (EC 3.2.1.74); 6-phospho-&beta;-galactosidase (EC 3.2.1.85); 6-phospho-&beta;-glucosidase (EC 3.2.1.86); strictosidine &beta;-gluco…	NA	69.388	2.83e-42	WP_129179126.1
c1514111_g1	62.8	1.4e-52	WP_002296776.1;YP_005353572.1;YP_006374983.1;YP_007393247.1;YP_008393829.1;EAN10035.1;EEV41968.1;EEV44593.1;EEV53820.1;EFF30834.1;EFF34723.1;EFS08006.1;EHM34027.1;AFC62454.1;AFK58001.1;EJX37650.1;EJX38642.1;EJX39368.1;EJX47138.1;EJX50698.1;EJX53901.1;EJX63467.1;EJX70747.1;EJX85879.1;EJX87203.1;EJX87529.1;EJX90076.1;EJX94158.1;EJY00316.1;EJY03642.1;EJY07913.1;EJY09042.1;EJY11661.1;EJY13990.1;EJY26…	GH1	&beta;-glucosidase (EC 3.2.1.21); &beta;-galactosidase (EC 3.2.1.23); &beta;-mannosidase (EC 3.2.1.25); &beta;-glucuronidase (EC 3.2.1.31); &beta;-xylosidase (EC 3.2.1.37); &beta;-D-fucosidase (EC 3.2.1.38); phlorizin hydrolase (EC 3.2.1.62); exo-&beta;-1,4-glucanase (EC 3.2.1.74); 6-phospho-&beta;-galactosidase (EC 3.2.1.85); 6-phospho-&beta;-glucosidase (EC 3.2.1.86); strictosidine &beta;-gluco…	NA	86.577	9.26e-91	CCZ22761.1
c1516142_g1	43.4	1.7e-17	WP_015561280.1;YP_007833474.1;CBL10433.1;	GH1	&beta;-glucosidase (EC 3.2.1.21); &beta;-galactosidase (EC 3.2.1.23); &beta;-mannosidase (EC 3.2.1.25); &beta;-glucuronidase (EC 3.2.1.31); &beta;-xylosidase (EC 3.2.1.37); &beta;-D-fucosidase (EC 3.2.1.38); phlorizin hydrolase (EC 3.2.1.62); exo-&beta;-1,4-glucanase (EC 3.2.1.74); 6-phospho-&beta;-galactosidase (EC 3.2.1.85); 6-phospho-&beta;-glucosidase (EC 3.2.1.86); strictosidine &beta;-gluco…	NA	60	7.07e-54	WP_025003122.1
c1518503_g1	59.3	3.9e-78	WP_013270754.1;YP_003820277.1;ADL02654.1;	GH1	&beta;-glucosidase (EC 3.2.1.21); &beta;-galactosidase (EC 3.2.1.23); &beta;-mannosidase (EC 3.2.1.25); &beta;-glucuronidase (EC 3.2.1.31); &beta;-xylosidase (EC 3.2.1.37); &beta;-D-fucosidase (EC 3.2.1.38); phlorizin hydrolase (EC 3.2.1.62); exo-&beta;-1,4-glucanase (EC 3.2.1.74); 6-phospho-&beta;-galactosidase (EC 3.2.1.85); 6-phospho-&beta;-glucosidase (EC 3.2.1.86); strictosidine &beta;-gluco…	NA	88.462	2.28e-140	SKA91948.1
c1519380_g1	64.2	5.3e-44	AFN57711.1;	GH1	&beta;-glucosidase (EC 3.2.1.21); &beta;-galactosidase (EC 3.2.1.23); &beta;-mannosidase (EC 3.2.1.25); &beta;-glucuronidase (EC 3.2.1.31); &beta;-xylosidase (EC 3.2.1.37); &beta;-D-fucosidase (EC 3.2.1.38); phlorizin hydrolase (EC 3.2.1.62); exo-&beta;-1,4-glucanase (EC 3.2.1.74); 6-phospho-&beta;-galactosidase (EC 3.2.1.85); 6-phospho-&beta;-glucosidase (EC 3.2.1.86); strictosidine &beta;-gluco…	NA	83.036	3.73e-60	WP_004604423.1
c1519426_g1	49.2	2.9e-08	XP_660710.1;EAA63677.1;	GH1	&beta;-glucosidase (EC 3.2.1.21); &beta;-galactosidase (EC 3.2.1.23); &beta;-mannosidase (EC 3.2.1.25); &beta;-glucuronidase (EC 3.2.1.31); &beta;-xylosidase (EC 3.2.1.37); &beta;-D-fucosidase (EC 3.2.1.38); phlorizin hydrolase (EC 3.2.1.62); exo-&beta;-1,4-glucanase (EC 3.2.1.74); 6-phospho-&beta;-galactosidase (EC 3.2.1.85); 6-phospho-&beta;-glucosidase (EC 3.2.1.86); strictosidine &beta;-gluco…	NA	93.75	4.44e-59	WP_026759744.1
c1520934_g1	65.7	1.3e-39	WP_002296776.1;YP_005353572.1;YP_006374983.1;YP_007393247.1;YP_008393829.1;EAN10035.1;EEV41968.1;EEV44593.1;EEV53820.1;EFF30834.1;EFF34723.1;EFS08006.1;EHM34027.1;AFC62454.1;AFK58001.1;EJX37650.1;EJX38642.1;EJX39368.1;EJX47138.1;EJX50698.1;EJX53901.1;EJX63467.1;EJX70747.1;EJX85879.1;EJX87203.1;EJX87529.1;EJX90076.1;EJX94158.1;EJY00316.1;EJY03642.1;EJY07913.1;EJY09042.1;EJY11661.1;EJY13990.1;EJY26…	GH1	&beta;-glucosidase (EC 3.2.1.21); &beta;-galactosidase (EC 3.2.1.23); &beta;-mannosidase (EC 3.2.1.25); &beta;-glucuronidase (EC 3.2.1.31); &beta;-xylosidase (EC 3.2.1.37); &beta;-D-fucosidase (EC 3.2.1.38); phlorizin hydrolase (EC 3.2.1.62); exo-&beta;-1,4-glucanase (EC 3.2.1.74); 6-phospho-&beta;-galactosidase (EC 3.2.1.85); 6-phospho-&beta;-glucosidase (EC 3.2.1.86); strictosidine &beta;-gluco…	NA	90.909	6.51e-67	WP_034931580.1
c1521560_g1	53.1	2.2e-92	AIF34055.1;	GH1	&beta;-glucosidase (EC 3.2.1.21); &beta;-galactosidase (EC 3.2.1.23); &beta;-mannosidase (EC 3.2.1.25); &beta;-glucuronidase (EC 3.2.1.31); &beta;-xylosidase (EC 3.2.1.37); &beta;-D-fucosidase (EC 3.2.1.38); phlorizin hydrolase (EC 3.2.1.62); exo-&beta;-1,4-glucanase (EC 3.2.1.74); 6-phospho-&beta;-galactosidase (EC 3.2.1.85); 6-phospho-&beta;-glucosidase (EC 3.2.1.86); strictosidine &beta;-gluco…	NA	53.061	2.37e-111	AIF34055.1
c1522554_g1	67.7	1.7e-91	WP_012059451.1;YP_001310356.1;ABR35400.1;	GH1	&beta;-glucosidase (EC 3.2.1.21); &beta;-galactosidase (EC 3.2.1.23); &beta;-mannosidase (EC 3.2.1.25); &beta;-glucuronidase (EC 3.2.1.31); &beta;-xylosidase (EC 3.2.1.37); &beta;-D-fucosidase (EC 3.2.1.38); phlorizin hydrolase (EC 3.2.1.62); exo-&beta;-1,4-glucanase (EC 3.2.1.74); 6-phospho-&beta;-galactosidase (EC 3.2.1.85); 6-phospho-&beta;-glucosidase (EC 3.2.1.86); strictosidine &beta;-gluco…	NA	68.182	6.15e-114	WP_090087269.1
c1525419_g1	62.5	8.6e-30	AHF24559.1;	GH1	&beta;-glucosidase (EC 3.2.1.21); &beta;-galactosidase (EC 3.2.1.23); &beta;-mannosidase (EC 3.2.1.25); &beta;-glucuronidase (EC 3.2.1.31); &beta;-xylosidase (EC 3.2.1.37); &beta;-D-fucosidase (EC 3.2.1.38); phlorizin hydrolase (EC 3.2.1.62); exo-&beta;-1,4-glucanase (EC 3.2.1.74); 6-phospho-&beta;-galactosidase (EC 3.2.1.85); 6-phospho-&beta;-glucosidase (EC 3.2.1.86); strictosidine &beta;-gluco…	NA	77.885	1.03e-35	WP_022786507.1
c1527777_g1	59.9	1.8e-74	WP_013793885.1;YP_004478775.1;AEF25103.1;GAJ60893.1;	GH1	&beta;-glucosidase (EC 3.2.1.21); &beta;-galactosidase (EC 3.2.1.23); &beta;-mannosidase (EC 3.2.1.25); &beta;-glucuronidase (EC 3.2.1.31); &beta;-xylosidase (EC 3.2.1.37); &beta;-D-fucosidase (EC 3.2.1.38); phlorizin hydrolase (EC 3.2.1.62); exo-&beta;-1,4-glucanase (EC 3.2.1.74); 6-phospho-&beta;-galactosidase (EC 3.2.1.85); 6-phospho-&beta;-glucosidase (EC 3.2.1.86); strictosidine &beta;-gluco…	NA	72.464	1.23e-114	CUP63234.1
c1529954_g1	67.5	3.1e-28	AEW47954.1;	GH1	&beta;-glucosidase (EC 3.2.1.21); &beta;-galactosidase (EC 3.2.1.23); &beta;-mannosidase (EC 3.2.1.25); &beta;-glucuronidase (EC 3.2.1.31); &beta;-xylosidase (EC 3.2.1.37); &beta;-D-fucosidase (EC 3.2.1.38); phlorizin hydrolase (EC 3.2.1.62); exo-&beta;-1,4-glucanase (EC 3.2.1.74); 6-phospho-&beta;-galactosidase (EC 3.2.1.85); 6-phospho-&beta;-glucosidase (EC 3.2.1.86); strictosidine &beta;-gluco…	NA	67.901	3.39e-33	WP_026798914.1
c1531837_g1	43.6	2.5e-06	XP_660710.1;EAA63677.1;	GH1	&beta;-glucosidase (EC 3.2.1.21); &beta;-galactosidase (EC 3.2.1.23); &beta;-mannosidase (EC 3.2.1.25); &beta;-glucuronidase (EC 3.2.1.31); &beta;-xylosidase (EC 3.2.1.37); &beta;-D-fucosidase (EC 3.2.1.38); phlorizin hydrolase (EC 3.2.1.62); exo-&beta;-1,4-glucanase (EC 3.2.1.74); 6-phospho-&beta;-galactosidase (EC 3.2.1.85); 6-phospho-&beta;-glucosidase (EC 3.2.1.86); strictosidine &beta;-gluco…	NA	82.955	3.3e-44	WP_022658894.1
c1532388_g1	57	4.2e-52	WP_015565770.1;YP_007838440.1;CBL00156.1;	GH1	&beta;-glucosidase (EC 3.2.1.21); &beta;-galactosidase (EC 3.2.1.23); &beta;-mannosidase (EC 3.2.1.25); &beta;-glucuronidase (EC 3.2.1.31); &beta;-xylosidase (EC 3.2.1.37); &beta;-D-fucosidase (EC 3.2.1.38); phlorizin hydrolase (EC 3.2.1.62); exo-&beta;-1,4-glucanase (EC 3.2.1.74); 6-phospho-&beta;-galactosidase (EC 3.2.1.85); 6-phospho-&beta;-glucosidase (EC 3.2.1.86); strictosidine &beta;-gluco…	NA	67.925	1.34e-76	WP_036608601.1
c1532573_g1	43.8	1.1e-07	XP_660710.1;EAA63677.1;	GH1	&beta;-glucosidase (EC 3.2.1.21); &beta;-galactosidase (EC 3.2.1.23); &beta;-mannosidase (EC 3.2.1.25); &beta;-glucuronidase (EC 3.2.1.31); &beta;-xylosidase (EC 3.2.1.37); &beta;-D-fucosidase (EC 3.2.1.38); phlorizin hydrolase (EC 3.2.1.62); exo-&beta;-1,4-glucanase (EC 3.2.1.74); 6-phospho-&beta;-galactosidase (EC 3.2.1.85); 6-phospho-&beta;-glucosidase (EC 3.2.1.86); strictosidine &beta;-gluco…	NA	93.023	5.22e-50	WP_027450399.1
c1535260_g1	67.3	3.6e-33	WP_013270754.1;YP_003820277.1;ADL02654.1;	GH1	&beta;-glucosidase (EC 3.2.1.21); &beta;-galactosidase (EC 3.2.1.23); &beta;-mannosidase (EC 3.2.1.25); &beta;-glucuronidase (EC 3.2.1.31); &beta;-xylosidase (EC 3.2.1.37); &beta;-D-fucosidase (EC 3.2.1.38); phlorizin hydrolase (EC 3.2.1.62); exo-&beta;-1,4-glucanase (EC 3.2.1.74); 6-phospho-&beta;-galactosidase (EC 3.2.1.85); 6-phospho-&beta;-glucosidase (EC 3.2.1.86); strictosidine &beta;-gluco…	NA	82.178	5.26e-55	SKA91948.1
c1536294_g1	42.4	3e-11	WP_023599953.1;YP_008845631.1;AHA97912.1;	GH1	&beta;-glucosidase (EC 3.2.1.21); &beta;-galactosidase (EC 3.2.1.23); &beta;-mannosidase (EC 3.2.1.25); &beta;-glucuronidase (EC 3.2.1.31); &beta;-xylosidase (EC 3.2.1.37); &beta;-D-fucosidase (EC 3.2.1.38); phlorizin hydrolase (EC 3.2.1.62); exo-&beta;-1,4-glucanase (EC 3.2.1.74); 6-phospho-&beta;-galactosidase (EC 3.2.1.85); 6-phospho-&beta;-glucosidase (EC 3.2.1.86); strictosidine &beta;-gluco…	NA	77.778	2.95e-46	WP_049895830.1
c1537478_g1	47.7	2.4e-48	WP_015561280.1;YP_007833474.1;CBL10433.1;	GH1	&beta;-glucosidase (EC 3.2.1.21); &beta;-galactosidase (EC 3.2.1.23); &beta;-mannosidase (EC 3.2.1.25); &beta;-glucuronidase (EC 3.2.1.31); &beta;-xylosidase (EC 3.2.1.37); &beta;-D-fucosidase (EC 3.2.1.38); phlorizin hydrolase (EC 3.2.1.62); exo-&beta;-1,4-glucanase (EC 3.2.1.74); 6-phospho-&beta;-galactosidase (EC 3.2.1.85); 6-phospho-&beta;-glucosidase (EC 3.2.1.86); strictosidine &beta;-gluco…	NA	68.037	7.84e-104	WP_074741798.1
c1537725_g1	44.7	5.3e-32	WP_015561280.1;YP_007833474.1;CBL10433.1;	GH1	&beta;-glucosidase (EC 3.2.1.21); &beta;-galactosidase (EC 3.2.1.23); &beta;-mannosidase (EC 3.2.1.25); &beta;-glucuronidase (EC 3.2.1.31); &beta;-xylosidase (EC 3.2.1.37); &beta;-D-fucosidase (EC 3.2.1.38); phlorizin hydrolase (EC 3.2.1.62); exo-&beta;-1,4-glucanase (EC 3.2.1.74); 6-phospho-&beta;-galactosidase (EC 3.2.1.85); 6-phospho-&beta;-glucosidase (EC 3.2.1.86); strictosidine &beta;-gluco…	NA	58.286	6.63e-60	OLA21539.1
c1537733_g1	50	4.3e-08	WP_014080404.1;YP_004839325.1;AEN97393.1;	GH1	&beta;-glucosidase (EC 3.2.1.21); &beta;-galactosidase (EC 3.2.1.23); &beta;-mannosidase (EC 3.2.1.25); &beta;-glucuronidase (EC 3.2.1.31); &beta;-xylosidase (EC 3.2.1.37); &beta;-D-fucosidase (EC 3.2.1.38); phlorizin hydrolase (EC 3.2.1.62); exo-&beta;-1,4-glucanase (EC 3.2.1.74); 6-phospho-&beta;-galactosidase (EC 3.2.1.85); 6-phospho-&beta;-glucosidase (EC 3.2.1.86); strictosidine &beta;-gluco…	NA	54.878	3.44e-21	WP_102409866.1
c1539865_g1	69.4	3.5e-34	WP_015392419.1;YP_007455354.1;AGF56100.1;	GH1	&beta;-glucosidase (EC 3.2.1.21); &beta;-galactosidase (EC 3.2.1.23); &beta;-mannosidase (EC 3.2.1.25); &beta;-glucuronidase (EC 3.2.1.31); &beta;-xylosidase (EC 3.2.1.37); &beta;-D-fucosidase (EC 3.2.1.38); phlorizin hydrolase (EC 3.2.1.62); exo-&beta;-1,4-glucanase (EC 3.2.1.74); 6-phospho-&beta;-galactosidase (EC 3.2.1.85); 6-phospho-&beta;-glucosidase (EC 3.2.1.86); strictosidine &beta;-gluco…	NA	71.429	3.57e-42	WP_087306363.1
c1546995_g1	61.4	2.6e-48	WP_002296776.1;YP_005353572.1;YP_006374983.1;YP_007393247.1;YP_008393829.1;EAN10035.1;EEV41968.1;EEV44593.1;EEV53820.1;EFF30834.1;EFF34723.1;EFS08006.1;EHM34027.1;AFC62454.1;AFK58001.1;EJX37650.1;EJX38642.1;EJX39368.1;EJX47138.1;EJX50698.1;EJX53901.1;EJX63467.1;EJX70747.1;EJX85879.1;EJX87203.1;EJX87529.1;EJX90076.1;EJX94158.1;EJY00316.1;EJY03642.1;EJY07913.1;EJY09042.1;EJY11661.1;EJY13990.1;EJY26…	GH1	&beta;-glucosidase (EC 3.2.1.21); &beta;-galactosidase (EC 3.2.1.23); &beta;-mannosidase (EC 3.2.1.25); &beta;-glucuronidase (EC 3.2.1.31); &beta;-xylosidase (EC 3.2.1.37); &beta;-D-fucosidase (EC 3.2.1.38); phlorizin hydrolase (EC 3.2.1.62); exo-&beta;-1,4-glucanase (EC 3.2.1.74); 6-phospho-&beta;-galactosidase (EC 3.2.1.85); 6-phospho-&beta;-glucosidase (EC 3.2.1.86); strictosidine &beta;-gluco…	NA	83.824	1.02e-77	WP_089700405.1
c1547865_g1	42	9.5e-06	WP_023599953.1;YP_008845631.1;AHA97912.1;	GH1	&beta;-glucosidase (EC 3.2.1.21); &beta;-galactosidase (EC 3.2.1.23); &beta;-mannosidase (EC 3.2.1.25); &beta;-glucuronidase (EC 3.2.1.31); &beta;-xylosidase (EC 3.2.1.37); &beta;-D-fucosidase (EC 3.2.1.38); phlorizin hydrolase (EC 3.2.1.62); exo-&beta;-1,4-glucanase (EC 3.2.1.74); 6-phospho-&beta;-galactosidase (EC 3.2.1.85); 6-phospho-&beta;-glucosidase (EC 3.2.1.86); strictosidine &beta;-gluco…	NA	83.929	3.57e-23	WP_122791279.1
c1548028_g1	40.9	6e-16	XP_660710.1;EAA63677.1;	GH1	&beta;-glucosidase (EC 3.2.1.21); &beta;-galactosidase (EC 3.2.1.23); &beta;-mannosidase (EC 3.2.1.25); &beta;-glucuronidase (EC 3.2.1.31); &beta;-xylosidase (EC 3.2.1.37); &beta;-D-fucosidase (EC 3.2.1.38); phlorizin hydrolase (EC 3.2.1.62); exo-&beta;-1,4-glucanase (EC 3.2.1.74); 6-phospho-&beta;-galactosidase (EC 3.2.1.85); 6-phospho-&beta;-glucosidase (EC 3.2.1.86); strictosidine &beta;-gluco…	NA	89.655	1.54e-88	WP_117541422.1
c1548127_g1	60.6	8.9e-38	AGS46819.1;	GH1	&beta;-glucosidase (EC 3.2.1.21); &beta;-galactosidase (EC 3.2.1.23); &beta;-mannosidase (EC 3.2.1.25); &beta;-glucuronidase (EC 3.2.1.31); &beta;-xylosidase (EC 3.2.1.37); &beta;-D-fucosidase (EC 3.2.1.38); phlorizin hydrolase (EC 3.2.1.62); exo-&beta;-1,4-glucanase (EC 3.2.1.74); 6-phospho-&beta;-galactosidase (EC 3.2.1.85); 6-phospho-&beta;-glucosidase (EC 3.2.1.86); strictosidine &beta;-gluco…	NA	64	2.21e-45	WP_118362026.1
c1548406_g1	40.2	1.4e-47	WP_014080404.1;YP_004839325.1;AEN97393.1;	GH1	&beta;-glucosidase (EC 3.2.1.21); &beta;-galactosidase (EC 3.2.1.23); &beta;-mannosidase (EC 3.2.1.25); &beta;-glucuronidase (EC 3.2.1.31); &beta;-xylosidase (EC 3.2.1.37); &beta;-D-fucosidase (EC 3.2.1.38); phlorizin hydrolase (EC 3.2.1.62); exo-&beta;-1,4-glucanase (EC 3.2.1.74); 6-phospho-&beta;-galactosidase (EC 3.2.1.85); 6-phospho-&beta;-glucosidase (EC 3.2.1.86); strictosidine &beta;-gluco…	NA	69.919	2.38e-119	WP_024348440.1
c1549196_g1	46.8	6e-17	WP_015561280.1;YP_007833474.1;CBL10433.1;	GH1	&beta;-glucosidase (EC 3.2.1.21); &beta;-galactosidase (EC 3.2.1.23); &beta;-mannosidase (EC 3.2.1.25); &beta;-glucuronidase (EC 3.2.1.31); &beta;-xylosidase (EC 3.2.1.37); &beta;-D-fucosidase (EC 3.2.1.38); phlorizin hydrolase (EC 3.2.1.62); exo-&beta;-1,4-glucanase (EC 3.2.1.74); 6-phospho-&beta;-galactosidase (EC 3.2.1.85); 6-phospho-&beta;-glucosidase (EC 3.2.1.86); strictosidine &beta;-gluco…	NA	77.083	1.78e-47	WP_078784875.1
c1549398_g1	64.8	2.2e-36	WP_015536412.1;YP_007798807.1;CBK89201.1;	GH1	&beta;-glucosidase (EC 3.2.1.21); &beta;-galactosidase (EC 3.2.1.23); &beta;-mannosidase (EC 3.2.1.25); &beta;-glucuronidase (EC 3.2.1.31); &beta;-xylosidase (EC 3.2.1.37); &beta;-D-fucosidase (EC 3.2.1.38); phlorizin hydrolase (EC 3.2.1.62); exo-&beta;-1,4-glucanase (EC 3.2.1.74); 6-phospho-&beta;-galactosidase (EC 3.2.1.85); 6-phospho-&beta;-glucosidase (EC 3.2.1.86); strictosidine &beta;-gluco…	NA	69.444	1.04e-47	WP_117445431.1
c1551590_g1	40.7	1.2e-11	WP_012235686.1;YP_001613694.1;CAN93214.1;	GH1	&beta;-glucosidase (EC 3.2.1.21); &beta;-galactosidase (EC 3.2.1.23); &beta;-mannosidase (EC 3.2.1.25); &beta;-glucuronidase (EC 3.2.1.31); &beta;-xylosidase (EC 3.2.1.37); &beta;-D-fucosidase (EC 3.2.1.38); phlorizin hydrolase (EC 3.2.1.62); exo-&beta;-1,4-glucanase (EC 3.2.1.74); 6-phospho-&beta;-galactosidase (EC 3.2.1.85); 6-phospho-&beta;-glucosidase (EC 3.2.1.86); strictosidine &beta;-gluco…	NA	75.63	5.95e-62	WP_025065796.1
c1551600_g1	40.4	6.7e-12	WP_014080404.1;YP_004839325.1;AEN97393.1;	GH1	&beta;-glucosidase (EC 3.2.1.21); &beta;-galactosidase (EC 3.2.1.23); &beta;-mannosidase (EC 3.2.1.25); &beta;-glucuronidase (EC 3.2.1.31); &beta;-xylosidase (EC 3.2.1.37); &beta;-D-fucosidase (EC 3.2.1.38); phlorizin hydrolase (EC 3.2.1.62); exo-&beta;-1,4-glucanase (EC 3.2.1.74); 6-phospho-&beta;-galactosidase (EC 3.2.1.85); 6-phospho-&beta;-glucosidase (EC 3.2.1.86); strictosidine &beta;-gluco…	NA	42.361	5.71e-30	WP_101689250.1
c1551909_g1	40.2	4.6e-12	WP_014080404.1;YP_004839325.1;AEN97393.1;	GH1	&beta;-glucosidase (EC 3.2.1.21); &beta;-galactosidase (EC 3.2.1.23); &beta;-mannosidase (EC 3.2.1.25); &beta;-glucuronidase (EC 3.2.1.31); &beta;-xylosidase (EC 3.2.1.37); &beta;-D-fucosidase (EC 3.2.1.38); phlorizin hydrolase (EC 3.2.1.62); exo-&beta;-1,4-glucanase (EC 3.2.1.74); 6-phospho-&beta;-galactosidase (EC 3.2.1.85); 6-phospho-&beta;-glucosidase (EC 3.2.1.86); strictosidine &beta;-gluco…	NA	71.287	7.6e-35	SCI22461.1
c1555426_g1	53.8	4e-31	WP_014729266.1;YP_006343725.1;AFK00215.1;	GH1	&beta;-glucosidase (EC 3.2.1.21); &beta;-galactosidase (EC 3.2.1.23); &beta;-mannosidase (EC 3.2.1.25); &beta;-glucuronidase (EC 3.2.1.31); &beta;-xylosidase (EC 3.2.1.37); &beta;-D-fucosidase (EC 3.2.1.38); phlorizin hydrolase (EC 3.2.1.62); exo-&beta;-1,4-glucanase (EC 3.2.1.74); 6-phospho-&beta;-galactosidase (EC 3.2.1.85); 6-phospho-&beta;-glucosidase (EC 3.2.1.86); strictosidine &beta;-gluco…	NA	62.185	1.12e-40	WP_029472233.1
c1558852_g1	58.8	6.8e-10	WP_015433301.1;YP_007548958.1;AGH39167.1;AHG81086.1;AHG83297.1;AHG87099.1;	GH1	&beta;-glucosidase (EC 3.2.1.21); &beta;-galactosidase (EC 3.2.1.23); &beta;-mannosidase (EC 3.2.1.25); &beta;-glucuronidase (EC 3.2.1.31); &beta;-xylosidase (EC 3.2.1.37); &beta;-D-fucosidase (EC 3.2.1.38); phlorizin hydrolase (EC 3.2.1.62); exo-&beta;-1,4-glucanase (EC 3.2.1.74); 6-phospho-&beta;-galactosidase (EC 3.2.1.85); 6-phospho-&beta;-glucosidase (EC 3.2.1.86); strictosidine &beta;-gluco…	NA	48	4.8e-16	WP_034230397.1
c156393_g1	71.6	7.5e-35	WP_015509445.1;YP_007752418.1;EEV38286.1;	GH1	&beta;-glucosidase (EC 3.2.1.21); &beta;-galactosidase (EC 3.2.1.23); &beta;-mannosidase (EC 3.2.1.25); &beta;-glucuronidase (EC 3.2.1.31); &beta;-xylosidase (EC 3.2.1.37); &beta;-D-fucosidase (EC 3.2.1.38); phlorizin hydrolase (EC 3.2.1.62); exo-&beta;-1,4-glucanase (EC 3.2.1.74); 6-phospho-&beta;-galactosidase (EC 3.2.1.85); 6-phospho-&beta;-glucosidase (EC 3.2.1.86); strictosidine &beta;-gluco…	NA	88.636	3.03e-49	WP_034926204.1
c1564091_g1	68.5	1.8e-15	WP_015561280.1;YP_007833474.1;CBL10433.1;	GH1	&beta;-glucosidase (EC 3.2.1.21); &beta;-galactosidase (EC 3.2.1.23); &beta;-mannosidase (EC 3.2.1.25); &beta;-glucuronidase (EC 3.2.1.31); &beta;-xylosidase (EC 3.2.1.37); &beta;-D-fucosidase (EC 3.2.1.38); phlorizin hydrolase (EC 3.2.1.62); exo-&beta;-1,4-glucanase (EC 3.2.1.74); 6-phospho-&beta;-galactosidase (EC 3.2.1.85); 6-phospho-&beta;-glucosidase (EC 3.2.1.86); strictosidine &beta;-gluco…	NA	74.074	1.95e-20	WP_103986926.1
c1565607_g1	61.4	8.9e-21	WP_000989483.1;YP_006764282.1;YP_008086962.1;AFS45842.1;CCW40082.1;EPT89996.1;EPU11311.1;EPU16272.1;EPU21353.1;EPU63290.1;	GH1	&beta;-glucosidase (EC 3.2.1.21); &beta;-galactosidase (EC 3.2.1.23); &beta;-mannosidase (EC 3.2.1.25); &beta;-glucuronidase (EC 3.2.1.31); &beta;-xylosidase (EC 3.2.1.37); &beta;-D-fucosidase (EC 3.2.1.38); phlorizin hydrolase (EC 3.2.1.62); exo-&beta;-1,4-glucanase (EC 3.2.1.74); 6-phospho-&beta;-galactosidase (EC 3.2.1.85); 6-phospho-&beta;-glucosidase (EC 3.2.1.86); strictosidine &beta;-gluco…	NA	76.119	1.54e-28	WP_091205911.1
c1567500_g1	66.3	2.3e-79	WP_015541868.1;YP_007805028.1;CBL23046.1;	GH1	&beta;-glucosidase (EC 3.2.1.21); &beta;-galactosidase (EC 3.2.1.23); &beta;-mannosidase (EC 3.2.1.25); &beta;-glucuronidase (EC 3.2.1.31); &beta;-xylosidase (EC 3.2.1.37); &beta;-D-fucosidase (EC 3.2.1.38); phlorizin hydrolase (EC 3.2.1.62); exo-&beta;-1,4-glucanase (EC 3.2.1.74); 6-phospho-&beta;-galactosidase (EC 3.2.1.85); 6-phospho-&beta;-glucosidase (EC 3.2.1.86); strictosidine &beta;-gluco…	NA	68.342	7.54e-99	WP_117636484.1
c1578193_g1	48.8	7.1e-19	WP_015561280.1;YP_007833474.1;CBL10433.1;	GH1	&beta;-glucosidase (EC 3.2.1.21); &beta;-galactosidase (EC 3.2.1.23); &beta;-mannosidase (EC 3.2.1.25); &beta;-glucuronidase (EC 3.2.1.31); &beta;-xylosidase (EC 3.2.1.37); &beta;-D-fucosidase (EC 3.2.1.38); phlorizin hydrolase (EC 3.2.1.62); exo-&beta;-1,4-glucanase (EC 3.2.1.74); 6-phospho-&beta;-galactosidase (EC 3.2.1.85); 6-phospho-&beta;-glucosidase (EC 3.2.1.86); strictosidine &beta;-gluco…	NA	65.854	1.09e-30	TAH69524.1
c1587005_g1	64	2e-34	BAA36160.1;	GH1	&beta;-glucosidase (EC 3.2.1.21); &beta;-galactosidase (EC 3.2.1.23); &beta;-mannosidase (EC 3.2.1.25); &beta;-glucuronidase (EC 3.2.1.31); &beta;-xylosidase (EC 3.2.1.37); &beta;-D-fucosidase (EC 3.2.1.38); phlorizin hydrolase (EC 3.2.1.62); exo-&beta;-1,4-glucanase (EC 3.2.1.74); 6-phospho-&beta;-galactosidase (EC 3.2.1.85); 6-phospho-&beta;-glucosidase (EC 3.2.1.86); strictosidine &beta;-gluco…	NA	71.845	2.64e-47	CCX90802.1
c159093_g1	40.7	1.1e-14	WP_014080404.1;YP_004839325.1;AEN97393.1;	GH1	&beta;-glucosidase (EC 3.2.1.21); &beta;-galactosidase (EC 3.2.1.23); &beta;-mannosidase (EC 3.2.1.25); &beta;-glucuronidase (EC 3.2.1.31); &beta;-xylosidase (EC 3.2.1.37); &beta;-D-fucosidase (EC 3.2.1.38); phlorizin hydrolase (EC 3.2.1.62); exo-&beta;-1,4-glucanase (EC 3.2.1.74); 6-phospho-&beta;-galactosidase (EC 3.2.1.85); 6-phospho-&beta;-glucosidase (EC 3.2.1.86); strictosidine &beta;-gluco…	NA	95.205	2.41e-98	WP_081373007.1
c1591170_g1	67	2.9e-137	WP_003731057.1;YP_006680761.1;YP_006692265.1;YP_008281878.1;YP_008299953.1;EEW19401.1;EFK41726.1;CBY47903.1;CBY02833.1;AGR14818.1;AGR26724.1;	GH1	&beta;-glucosidase (EC 3.2.1.21); &beta;-galactosidase (EC 3.2.1.23); &beta;-mannosidase (EC 3.2.1.25); &beta;-glucuronidase (EC 3.2.1.31); &beta;-xylosidase (EC 3.2.1.37); &beta;-D-fucosidase (EC 3.2.1.38); phlorizin hydrolase (EC 3.2.1.62); exo-&beta;-1,4-glucanase (EC 3.2.1.74); 6-phospho-&beta;-galactosidase (EC 3.2.1.85); 6-phospho-&beta;-glucosidase (EC 3.2.1.86); strictosidine &beta;-gluco…	NA	74.474	0	WP_075878301.1
c1591310_g1	75	1.7e-26	WP_005806379.1;YP_004771212.1;YP_005668377.1;BAK56470.1;EGX28846.1;BAK79801.1;EIA23858.1;EIA26831.1;EIA30751.1;	GH1	&beta;-glucosidase (EC 3.2.1.21); &beta;-galactosidase (EC 3.2.1.23); &beta;-mannosidase (EC 3.2.1.25); &beta;-glucuronidase (EC 3.2.1.31); &beta;-xylosidase (EC 3.2.1.37); &beta;-D-fucosidase (EC 3.2.1.38); phlorizin hydrolase (EC 3.2.1.62); exo-&beta;-1,4-glucanase (EC 3.2.1.74); 6-phospho-&beta;-galactosidase (EC 3.2.1.85); 6-phospho-&beta;-glucosidase (EC 3.2.1.86); strictosidine &beta;-gluco…	NA	86.765	4.44e-33	WP_034927719.1
c1592071_g1	78.8	4.2e-42	WP_013709443.1;YP_004373516.1;AEB07701.1;	GH1	&beta;-glucosidase (EC 3.2.1.21); &beta;-galactosidase (EC 3.2.1.23); &beta;-mannosidase (EC 3.2.1.25); &beta;-glucuronidase (EC 3.2.1.31); &beta;-xylosidase (EC 3.2.1.37); &beta;-D-fucosidase (EC 3.2.1.38); phlorizin hydrolase (EC 3.2.1.62); exo-&beta;-1,4-glucanase (EC 3.2.1.74); 6-phospho-&beta;-galactosidase (EC 3.2.1.85); 6-phospho-&beta;-glucosidase (EC 3.2.1.86); strictosidine &beta;-gluco…	NA	93.939	2.68e-59	WP_117792343.1
c1596934_g1	55.2	3e-24	WP_015538143.1;YP_007801051.1;CBL02658.1;	GH1	&beta;-glucosidase (EC 3.2.1.21); &beta;-galactosidase (EC 3.2.1.23); &beta;-mannosidase (EC 3.2.1.25); &beta;-glucuronidase (EC 3.2.1.31); &beta;-xylosidase (EC 3.2.1.37); &beta;-D-fucosidase (EC 3.2.1.38); phlorizin hydrolase (EC 3.2.1.62); exo-&beta;-1,4-glucanase (EC 3.2.1.74); 6-phospho-&beta;-galactosidase (EC 3.2.1.85); 6-phospho-&beta;-glucosidase (EC 3.2.1.86); strictosidine &beta;-gluco…	NA	71.134	4.59e-41	WP_034930359.1
c160329_g1	58.9	4.3e-35	WP_015010452.1;YP_006845623.1;BAM47861.1;	GH1	&beta;-glucosidase (EC 3.2.1.21); &beta;-galactosidase (EC 3.2.1.23); &beta;-mannosidase (EC 3.2.1.25); &beta;-glucuronidase (EC 3.2.1.31); &beta;-xylosidase (EC 3.2.1.37); &beta;-D-fucosidase (EC 3.2.1.38); phlorizin hydrolase (EC 3.2.1.62); exo-&beta;-1,4-glucanase (EC 3.2.1.74); 6-phospho-&beta;-galactosidase (EC 3.2.1.85); 6-phospho-&beta;-glucosidase (EC 3.2.1.86); strictosidine &beta;-gluco…	NA	71.429	1.81e-48	WP_034923547.1
c1605367_g1	44.9	2.9e-13	WP_015561280.1;YP_007833474.1;CBL10433.1;	GH1	&beta;-glucosidase (EC 3.2.1.21); &beta;-galactosidase (EC 3.2.1.23); &beta;-mannosidase (EC 3.2.1.25); &beta;-glucuronidase (EC 3.2.1.31); &beta;-xylosidase (EC 3.2.1.37); &beta;-D-fucosidase (EC 3.2.1.38); phlorizin hydrolase (EC 3.2.1.62); exo-&beta;-1,4-glucanase (EC 3.2.1.74); 6-phospho-&beta;-galactosidase (EC 3.2.1.85); 6-phospho-&beta;-glucosidase (EC 3.2.1.86); strictosidine &beta;-gluco…	NA	78.495	7.61e-44	WP_125128942.1
c1607408_g1	54.8	7.3e-48	AHF25295.1;	GH1	&beta;-glucosidase (EC 3.2.1.21); &beta;-galactosidase (EC 3.2.1.23); &beta;-mannosidase (EC 3.2.1.25); &beta;-glucuronidase (EC 3.2.1.31); &beta;-xylosidase (EC 3.2.1.37); &beta;-D-fucosidase (EC 3.2.1.38); phlorizin hydrolase (EC 3.2.1.62); exo-&beta;-1,4-glucanase (EC 3.2.1.74); 6-phospho-&beta;-galactosidase (EC 3.2.1.85); 6-phospho-&beta;-glucosidase (EC 3.2.1.86); strictosidine &beta;-gluco…	NA	58.696	1.5e-69	WP_087161694.1
c1609080_g1	46.1	7e-34	WP_015561280.1;YP_007833474.1;CBL10433.1;	GH1	&beta;-glucosidase (EC 3.2.1.21); &beta;-galactosidase (EC 3.2.1.23); &beta;-mannosidase (EC 3.2.1.25); &beta;-glucuronidase (EC 3.2.1.31); &beta;-xylosidase (EC 3.2.1.37); &beta;-D-fucosidase (EC 3.2.1.38); phlorizin hydrolase (EC 3.2.1.62); exo-&beta;-1,4-glucanase (EC 3.2.1.74); 6-phospho-&beta;-galactosidase (EC 3.2.1.85); 6-phospho-&beta;-glucosidase (EC 3.2.1.86); strictosidine &beta;-gluco…	NA	79.394	3.63e-90	WP_031559730.1
c1610258_g1	41.1	4.8e-06	XP_660710.1;EAA63677.1;	GH1	&beta;-glucosidase (EC 3.2.1.21); &beta;-galactosidase (EC 3.2.1.23); &beta;-mannosidase (EC 3.2.1.25); &beta;-glucuronidase (EC 3.2.1.31); &beta;-xylosidase (EC 3.2.1.37); &beta;-D-fucosidase (EC 3.2.1.38); phlorizin hydrolase (EC 3.2.1.62); exo-&beta;-1,4-glucanase (EC 3.2.1.74); 6-phospho-&beta;-galactosidase (EC 3.2.1.85); 6-phospho-&beta;-glucosidase (EC 3.2.1.86); strictosidine &beta;-gluco…	NA	92.208	7.14e-43	ALH43348.1
c1611153_g1	73.6	4.5e-41	AIQ60855.1;	GH1	&beta;-glucosidase (EC 3.2.1.21); &beta;-galactosidase (EC 3.2.1.23); &beta;-mannosidase (EC 3.2.1.25); &beta;-glucuronidase (EC 3.2.1.31); &beta;-xylosidase (EC 3.2.1.37); &beta;-D-fucosidase (EC 3.2.1.38); phlorizin hydrolase (EC 3.2.1.62); exo-&beta;-1,4-glucanase (EC 3.2.1.74); 6-phospho-&beta;-galactosidase (EC 3.2.1.85); 6-phospho-&beta;-glucosidase (EC 3.2.1.86); strictosidine &beta;-gluco…	NA	71.698	8.16e-49	EQC69658.1
c1611774_g1	78.7	3.9e-39	WP_015533971.1;YP_007796260.1;CBK82929.1;	GH1	&beta;-glucosidase (EC 3.2.1.21); &beta;-galactosidase (EC 3.2.1.23); &beta;-mannosidase (EC 3.2.1.25); &beta;-glucuronidase (EC 3.2.1.31); &beta;-xylosidase (EC 3.2.1.37); &beta;-D-fucosidase (EC 3.2.1.38); phlorizin hydrolase (EC 3.2.1.62); exo-&beta;-1,4-glucanase (EC 3.2.1.74); 6-phospho-&beta;-galactosidase (EC 3.2.1.85); 6-phospho-&beta;-glucosidase (EC 3.2.1.86); strictosidine &beta;-gluco…	NA	83.146	1.42e-47	WP_034931186.1
c1613012_g1	42.6	8.9e-08	WP_014080404.1;YP_004839325.1;AEN97393.1;	GH1	&beta;-glucosidase (EC 3.2.1.21); &beta;-galactosidase (EC 3.2.1.23); &beta;-mannosidase (EC 3.2.1.25); &beta;-glucuronidase (EC 3.2.1.31); &beta;-xylosidase (EC 3.2.1.37); &beta;-D-fucosidase (EC 3.2.1.38); phlorizin hydrolase (EC 3.2.1.62); exo-&beta;-1,4-glucanase (EC 3.2.1.74); 6-phospho-&beta;-galactosidase (EC 3.2.1.85); 6-phospho-&beta;-glucosidase (EC 3.2.1.86); strictosidine &beta;-gluco…	NA	64.789	2e-30	WP_117473925.1
c1613998_g1	60.6	1e-31	WP_015418545.1;YP_007499212.1;CCP23562.1;	GH1	&beta;-glucosidase (EC 3.2.1.21); &beta;-galactosidase (EC 3.2.1.23); &beta;-mannosidase (EC 3.2.1.25); &beta;-glucuronidase (EC 3.2.1.31); &beta;-xylosidase (EC 3.2.1.37); &beta;-D-fucosidase (EC 3.2.1.38); phlorizin hydrolase (EC 3.2.1.62); exo-&beta;-1,4-glucanase (EC 3.2.1.74); 6-phospho-&beta;-galactosidase (EC 3.2.1.85); 6-phospho-&beta;-glucosidase (EC 3.2.1.86); strictosidine &beta;-gluco…	NA	66.355	4.65e-44	WP_044904160.1
c1614428_g1	75	1.1e-42	WP_009888214.1;YP_003213421.1;YP_003216867.1;YP_006197548.1;CBA60735.1;CBE02087.1;EQG61565.1;EQI02819.1;EQJ44245.1;EQJ84640.1;EQK10259.1;EQK91439.1;CCL26625.1;CCL30937.1;CCL34791.1;CCL39434.1;	GH1	&beta;-glucosidase (EC 3.2.1.21); &beta;-galactosidase (EC 3.2.1.23); &beta;-mannosidase (EC 3.2.1.25); &beta;-glucuronidase (EC 3.2.1.31); &beta;-xylosidase (EC 3.2.1.37); &beta;-D-fucosidase (EC 3.2.1.38); phlorizin hydrolase (EC 3.2.1.62); exo-&beta;-1,4-glucanase (EC 3.2.1.74); 6-phospho-&beta;-galactosidase (EC 3.2.1.85); 6-phospho-&beta;-glucosidase (EC 3.2.1.86); strictosidine &beta;-gluco…	NA	95.05	6.59e-63	WP_034926651.1
c1614465_g1	73.3	1.3e-41	WP_003431416.1;YP_001086855.1;CAJ67210.1;EHJ34285.1;EQE12201.1;EQE58556.1;EQE69729.1;EQF32765.1;EQF34245.1;EQF97513.1;EQG14376.1;EQG70917.1;EQG72947.1;EQG87040.1;EQG99441.1;EQH15026.1;EQH56963.1;EQH63415.1;EQH96230.1;EQH96322.1;EQI43429.1;EQI61608.1;EQI72177.1;EQI91343.1;EQJ33349.1;EQJ41902.1;EQJ72695.1;CCL09203.1;CCL15563.1;CCL19011.1;CCL23285.1;CCL65947.1;CCL70541.1;CCL73810.1;CCL94022.1;EZR273…	GH1	&beta;-glucosidase (EC 3.2.1.21); &beta;-galactosidase (EC 3.2.1.23); &beta;-mannosidase (EC 3.2.1.25); &beta;-glucuronidase (EC 3.2.1.31); &beta;-xylosidase (EC 3.2.1.37); &beta;-D-fucosidase (EC 3.2.1.38); phlorizin hydrolase (EC 3.2.1.62); exo-&beta;-1,4-glucanase (EC 3.2.1.74); 6-phospho-&beta;-galactosidase (EC 3.2.1.85); 6-phospho-&beta;-glucosidase (EC 3.2.1.86); strictosidine &beta;-gluco…	NA	94.118	2.91e-62	WP_034926651.1
c1621591_g1	40.2	1.8e-11	WP_014080404.1;YP_004839325.1;AEN97393.1;	GH1	&beta;-glucosidase (EC 3.2.1.21); &beta;-galactosidase (EC 3.2.1.23); &beta;-mannosidase (EC 3.2.1.25); &beta;-glucuronidase (EC 3.2.1.31); &beta;-xylosidase (EC 3.2.1.37); &beta;-D-fucosidase (EC 3.2.1.38); phlorizin hydrolase (EC 3.2.1.62); exo-&beta;-1,4-glucanase (EC 3.2.1.74); 6-phospho-&beta;-galactosidase (EC 3.2.1.85); 6-phospho-&beta;-glucosidase (EC 3.2.1.86); strictosidine &beta;-gluco…	NA	61.871	5.83e-40	OLA21539.1
c1621841_g1	78.1	4.3e-39	WP_015561280.1;YP_007833474.1;CBL10433.1;	GH1	&beta;-glucosidase (EC 3.2.1.21); &beta;-galactosidase (EC 3.2.1.23); &beta;-mannosidase (EC 3.2.1.25); &beta;-glucuronidase (EC 3.2.1.31); &beta;-xylosidase (EC 3.2.1.37); &beta;-D-fucosidase (EC 3.2.1.38); phlorizin hydrolase (EC 3.2.1.62); exo-&beta;-1,4-glucanase (EC 3.2.1.74); 6-phospho-&beta;-galactosidase (EC 3.2.1.85); 6-phospho-&beta;-glucosidase (EC 3.2.1.86); strictosidine &beta;-gluco…	NA	77.083	2.19e-47	WP_117550334.1
c1623763_g1	72.5	6.4e-37	WP_014074312.1;YP_004833115.1;AEN79179.1;	GH1	&beta;-glucosidase (EC 3.2.1.21); &beta;-galactosidase (EC 3.2.1.23); &beta;-mannosidase (EC 3.2.1.25); &beta;-glucuronidase (EC 3.2.1.31); &beta;-xylosidase (EC 3.2.1.37); &beta;-D-fucosidase (EC 3.2.1.38); phlorizin hydrolase (EC 3.2.1.62); exo-&beta;-1,4-glucanase (EC 3.2.1.74); 6-phospho-&beta;-galactosidase (EC 3.2.1.85); 6-phospho-&beta;-glucosidase (EC 3.2.1.86); strictosidine &beta;-gluco…	NA	75.824	6.39e-43	CDE27430.1
c1624258_g1	42.2	7.2e-12	WP_015561280.1;YP_007833474.1;CBL10433.1;	GH1	&beta;-glucosidase (EC 3.2.1.21); &beta;-galactosidase (EC 3.2.1.23); &beta;-mannosidase (EC 3.2.1.25); &beta;-glucuronidase (EC 3.2.1.31); &beta;-xylosidase (EC 3.2.1.37); &beta;-D-fucosidase (EC 3.2.1.38); phlorizin hydrolase (EC 3.2.1.62); exo-&beta;-1,4-glucanase (EC 3.2.1.74); 6-phospho-&beta;-galactosidase (EC 3.2.1.85); 6-phospho-&beta;-glucosidase (EC 3.2.1.86); strictosidine &beta;-gluco…	NA	83.871	1.05e-47	WP_034931169.1
c163025_g1	42.6	4e-10	WP_015561280.1;YP_007833474.1;CBL10433.1;	GH1	&beta;-glucosidase (EC 3.2.1.21); &beta;-galactosidase (EC 3.2.1.23); &beta;-mannosidase (EC 3.2.1.25); &beta;-glucuronidase (EC 3.2.1.31); &beta;-xylosidase (EC 3.2.1.37); &beta;-D-fucosidase (EC 3.2.1.38); phlorizin hydrolase (EC 3.2.1.62); exo-&beta;-1,4-glucanase (EC 3.2.1.74); 6-phospho-&beta;-galactosidase (EC 3.2.1.85); 6-phospho-&beta;-glucosidase (EC 3.2.1.86); strictosidine &beta;-gluco…	NA	75	6.6e-59	WP_103915630.1
c1632082_g1	40.2	1.5e-42	WP_014080404.1;YP_004839325.1;AEN97393.1;	GH1	&beta;-glucosidase (EC 3.2.1.21); &beta;-galactosidase (EC 3.2.1.23); &beta;-mannosidase (EC 3.2.1.25); &beta;-glucuronidase (EC 3.2.1.31); &beta;-xylosidase (EC 3.2.1.37); &beta;-D-fucosidase (EC 3.2.1.38); phlorizin hydrolase (EC 3.2.1.62); exo-&beta;-1,4-glucanase (EC 3.2.1.74); 6-phospho-&beta;-galactosidase (EC 3.2.1.85); 6-phospho-&beta;-glucosidase (EC 3.2.1.86); strictosidine &beta;-gluco…	NA	62.281	1.24e-103	WP_027435810.1
c1632690_g1	50.8	1.8e-52	WP_015561280.1;YP_007833474.1;CBL10433.1;	GH1	&beta;-glucosidase (EC 3.2.1.21); &beta;-galactosidase (EC 3.2.1.23); &beta;-mannosidase (EC 3.2.1.25); &beta;-glucuronidase (EC 3.2.1.31); &beta;-xylosidase (EC 3.2.1.37); &beta;-D-fucosidase (EC 3.2.1.38); phlorizin hydrolase (EC 3.2.1.62); exo-&beta;-1,4-glucanase (EC 3.2.1.74); 6-phospho-&beta;-galactosidase (EC 3.2.1.85); 6-phospho-&beta;-glucosidase (EC 3.2.1.86); strictosidine &beta;-gluco…	NA	64.286	8.42e-76	WP_117900694.1
c1632783_g1	52.6	5.8e-12	WP_015561280.1;YP_007833474.1;CBL10433.1;	GH1	&beta;-glucosidase (EC 3.2.1.21); &beta;-galactosidase (EC 3.2.1.23); &beta;-mannosidase (EC 3.2.1.25); &beta;-glucuronidase (EC 3.2.1.31); &beta;-xylosidase (EC 3.2.1.37); &beta;-D-fucosidase (EC 3.2.1.38); phlorizin hydrolase (EC 3.2.1.62); exo-&beta;-1,4-glucanase (EC 3.2.1.74); 6-phospho-&beta;-galactosidase (EC 3.2.1.85); 6-phospho-&beta;-glucosidase (EC 3.2.1.86); strictosidine &beta;-gluco…	NA	75	1.06e-41	WP_084095425.1
c1634451_g1	41.2	3e-16	WP_014080404.1;YP_004839325.1;AEN97393.1;	GH1	&beta;-glucosidase (EC 3.2.1.21); &beta;-galactosidase (EC 3.2.1.23); &beta;-mannosidase (EC 3.2.1.25); &beta;-glucuronidase (EC 3.2.1.31); &beta;-xylosidase (EC 3.2.1.37); &beta;-D-fucosidase (EC 3.2.1.38); phlorizin hydrolase (EC 3.2.1.62); exo-&beta;-1,4-glucanase (EC 3.2.1.74); 6-phospho-&beta;-galactosidase (EC 3.2.1.85); 6-phospho-&beta;-glucosidase (EC 3.2.1.86); strictosidine &beta;-gluco…	NA	67.188	1.32e-53	KWW29288.1
c1636246_g1	53.7	2.1e-32	AHN27213.1;	GH1	&beta;-glucosidase (EC 3.2.1.21); &beta;-galactosidase (EC 3.2.1.23); &beta;-mannosidase (EC 3.2.1.25); &beta;-glucuronidase (EC 3.2.1.31); &beta;-xylosidase (EC 3.2.1.37); &beta;-D-fucosidase (EC 3.2.1.38); phlorizin hydrolase (EC 3.2.1.62); exo-&beta;-1,4-glucanase (EC 3.2.1.74); 6-phospho-&beta;-galactosidase (EC 3.2.1.85); 6-phospho-&beta;-glucosidase (EC 3.2.1.86); strictosidine &beta;-gluco…	NA	61.842	1.93e-60	WP_067421443.1
c1636885_g1	40.2	6.9e-12	XP_660710.1;EAA63677.1;	GH1	&beta;-glucosidase (EC 3.2.1.21); &beta;-galactosidase (EC 3.2.1.23); &beta;-mannosidase (EC 3.2.1.25); &beta;-glucuronidase (EC 3.2.1.31); &beta;-xylosidase (EC 3.2.1.37); &beta;-D-fucosidase (EC 3.2.1.38); phlorizin hydrolase (EC 3.2.1.62); exo-&beta;-1,4-glucanase (EC 3.2.1.74); 6-phospho-&beta;-galactosidase (EC 3.2.1.85); 6-phospho-&beta;-glucosidase (EC 3.2.1.86); strictosidine &beta;-gluco…	NA	85.345	3.35e-61	PWM75792.1
c1640612_g1	61.8	1.3e-26	WP_022748099.1;YP_008676609.1;AGX44572.1;	GH1	&beta;-glucosidase (EC 3.2.1.21); &beta;-galactosidase (EC 3.2.1.23); &beta;-mannosidase (EC 3.2.1.25); &beta;-glucuronidase (EC 3.2.1.31); &beta;-xylosidase (EC 3.2.1.37); &beta;-D-fucosidase (EC 3.2.1.38); phlorizin hydrolase (EC 3.2.1.62); exo-&beta;-1,4-glucanase (EC 3.2.1.74); 6-phospho-&beta;-galactosidase (EC 3.2.1.85); 6-phospho-&beta;-glucosidase (EC 3.2.1.86); strictosidine &beta;-gluco…	NA	62.222	8.32e-34	WP_077863716.1
c1642757_g1	83.2	6.7e-61	WP_009854306.1;YP_003430624.1;YP_004288107.1;YP_006034016.1;CBI13693.1;EFM29382.1;CBZ48363.1;BAK28057.1;	GH1	&beta;-glucosidase (EC 3.2.1.21); &beta;-galactosidase (EC 3.2.1.23); &beta;-mannosidase (EC 3.2.1.25); &beta;-glucuronidase (EC 3.2.1.31); &beta;-xylosidase (EC 3.2.1.37); &beta;-D-fucosidase (EC 3.2.1.38); phlorizin hydrolase (EC 3.2.1.62); exo-&beta;-1,4-glucanase (EC 3.2.1.74); 6-phospho-&beta;-galactosidase (EC 3.2.1.85); 6-phospho-&beta;-glucosidase (EC 3.2.1.86); strictosidine &beta;-gluco…	NA	89.6	2.66e-73	WP_084150364.1
c1647043_g1	65.8	2.4e-23	AHF25295.1;	GH1	&beta;-glucosidase (EC 3.2.1.21); &beta;-galactosidase (EC 3.2.1.23); &beta;-mannosidase (EC 3.2.1.25); &beta;-glucuronidase (EC 3.2.1.31); &beta;-xylosidase (EC 3.2.1.37); &beta;-D-fucosidase (EC 3.2.1.38); phlorizin hydrolase (EC 3.2.1.62); exo-&beta;-1,4-glucanase (EC 3.2.1.74); 6-phospho-&beta;-galactosidase (EC 3.2.1.85); 6-phospho-&beta;-glucosidase (EC 3.2.1.86); strictosidine &beta;-gluco…	NA	72.464	1.68e-25	CCX90802.1
c1650406_g1	74.4	7.6e-73	CCB82536.1;	GH1	&beta;-glucosidase (EC 3.2.1.21); &beta;-galactosidase (EC 3.2.1.23); &beta;-mannosidase (EC 3.2.1.25); &beta;-glucuronidase (EC 3.2.1.31); &beta;-xylosidase (EC 3.2.1.37); &beta;-D-fucosidase (EC 3.2.1.38); phlorizin hydrolase (EC 3.2.1.62); exo-&beta;-1,4-glucanase (EC 3.2.1.74); 6-phospho-&beta;-galactosidase (EC 3.2.1.85); 6-phospho-&beta;-glucosidase (EC 3.2.1.86); strictosidine &beta;-gluco…	NA	87.805	3.12e-100	WP_016287196.1
c1650915_g1	44	3.4e-11	WP_020739594.1;YP_008154080.1;AGP39887.1;	GH1	&beta;-glucosidase (EC 3.2.1.21); &beta;-galactosidase (EC 3.2.1.23); &beta;-mannosidase (EC 3.2.1.25); &beta;-glucuronidase (EC 3.2.1.31); &beta;-xylosidase (EC 3.2.1.37); &beta;-D-fucosidase (EC 3.2.1.38); phlorizin hydrolase (EC 3.2.1.62); exo-&beta;-1,4-glucanase (EC 3.2.1.74); 6-phospho-&beta;-galactosidase (EC 3.2.1.85); 6-phospho-&beta;-glucosidase (EC 3.2.1.86); strictosidine &beta;-gluco…	NA	76.744	6.36e-41	WP_118227216.1
c1651569_g1	41.5	1.6e-15	WP_015561280.1;YP_007833474.1;CBL10433.1;	GH1	&beta;-glucosidase (EC 3.2.1.21); &beta;-galactosidase (EC 3.2.1.23); &beta;-mannosidase (EC 3.2.1.25); &beta;-glucuronidase (EC 3.2.1.31); &beta;-xylosidase (EC 3.2.1.37); &beta;-D-fucosidase (EC 3.2.1.38); phlorizin hydrolase (EC 3.2.1.62); exo-&beta;-1,4-glucanase (EC 3.2.1.74); 6-phospho-&beta;-galactosidase (EC 3.2.1.85); 6-phospho-&beta;-glucosidase (EC 3.2.1.86); strictosidine &beta;-gluco…	NA	83.962	7.04e-55	KWW25640.1
c1654558_g1	67.5	1.4e-47	WP_011836952.1;YP_001035107.1;ABN44557.1;	GH1	&beta;-glucosidase (EC 3.2.1.21); &beta;-galactosidase (EC 3.2.1.23); &beta;-mannosidase (EC 3.2.1.25); &beta;-glucuronidase (EC 3.2.1.31); &beta;-xylosidase (EC 3.2.1.37); &beta;-D-fucosidase (EC 3.2.1.38); phlorizin hydrolase (EC 3.2.1.62); exo-&beta;-1,4-glucanase (EC 3.2.1.74); 6-phospho-&beta;-galactosidase (EC 3.2.1.85); 6-phospho-&beta;-glucosidase (EC 3.2.1.86); strictosidine &beta;-gluco…	NA	91.597	1.5e-73	WP_074642339.1
c1658735_g1	73.9	1.7e-57	WP_015533971.1;YP_007796260.1;CBK82929.1;	GH1	&beta;-glucosidase (EC 3.2.1.21); &beta;-galactosidase (EC 3.2.1.23); &beta;-mannosidase (EC 3.2.1.25); &beta;-glucuronidase (EC 3.2.1.31); &beta;-xylosidase (EC 3.2.1.37); &beta;-D-fucosidase (EC 3.2.1.38); phlorizin hydrolase (EC 3.2.1.62); exo-&beta;-1,4-glucanase (EC 3.2.1.74); 6-phospho-&beta;-galactosidase (EC 3.2.1.85); 6-phospho-&beta;-glucosidase (EC 3.2.1.86); strictosidine &beta;-gluco…	NA	89.13	3.46e-84	WP_034931186.1
c1664651_g1	70.4	1.6e-46	WP_015538164.1;YP_007801078.1;CBL02685.1;	GH1	&beta;-glucosidase (EC 3.2.1.21); &beta;-galactosidase (EC 3.2.1.23); &beta;-mannosidase (EC 3.2.1.25); &beta;-glucuronidase (EC 3.2.1.31); &beta;-xylosidase (EC 3.2.1.37); &beta;-D-fucosidase (EC 3.2.1.38); phlorizin hydrolase (EC 3.2.1.62); exo-&beta;-1,4-glucanase (EC 3.2.1.74); 6-phospho-&beta;-galactosidase (EC 3.2.1.85); 6-phospho-&beta;-glucosidase (EC 3.2.1.86); strictosidine &beta;-gluco…	NA	82.54	1.77e-61	WP_022786507.1
c1665378_g1	49	3e-22	WP_014233715.1;YP_005024845.1;AEX23871.1;	GH1	&beta;-glucosidase (EC 3.2.1.21); &beta;-galactosidase (EC 3.2.1.23); &beta;-mannosidase (EC 3.2.1.25); &beta;-glucuronidase (EC 3.2.1.31); &beta;-xylosidase (EC 3.2.1.37); &beta;-D-fucosidase (EC 3.2.1.38); phlorizin hydrolase (EC 3.2.1.62); exo-&beta;-1,4-glucanase (EC 3.2.1.74); 6-phospho-&beta;-galactosidase (EC 3.2.1.85); 6-phospho-&beta;-glucosidase (EC 3.2.1.86); strictosidine &beta;-gluco…	NA	81.905	1.37e-55	WP_108774802.1
c1669031_g1	42.2	1.5e-38	AEW67363.1;	GH1	&beta;-glucosidase (EC 3.2.1.21); &beta;-galactosidase (EC 3.2.1.23); &beta;-mannosidase (EC 3.2.1.25); &beta;-glucuronidase (EC 3.2.1.31); &beta;-xylosidase (EC 3.2.1.37); &beta;-D-fucosidase (EC 3.2.1.38); phlorizin hydrolase (EC 3.2.1.62); exo-&beta;-1,4-glucanase (EC 3.2.1.74); 6-phospho-&beta;-galactosidase (EC 3.2.1.85); 6-phospho-&beta;-glucosidase (EC 3.2.1.86); strictosidine &beta;-gluco…	NA	49.444	1.78e-57	OHT06755.1
c1676259_g1	73.9	2.3e-47	WP_020452292.1;YP_008078943.1;AGN37206.1;	GH1	&beta;-glucosidase (EC 3.2.1.21); &beta;-galactosidase (EC 3.2.1.23); &beta;-mannosidase (EC 3.2.1.25); &beta;-glucuronidase (EC 3.2.1.31); &beta;-xylosidase (EC 3.2.1.37); &beta;-D-fucosidase (EC 3.2.1.38); phlorizin hydrolase (EC 3.2.1.62); exo-&beta;-1,4-glucanase (EC 3.2.1.74); 6-phospho-&beta;-galactosidase (EC 3.2.1.85); 6-phospho-&beta;-glucosidase (EC 3.2.1.86); strictosidine &beta;-gluco…	NA	81.739	1.46e-60	SKA91948.1
c1677994_g1	56.8	4.2e-22	CCB84087.1;	GH1	&beta;-glucosidase (EC 3.2.1.21); &beta;-galactosidase (EC 3.2.1.23); &beta;-mannosidase (EC 3.2.1.25); &beta;-glucuronidase (EC 3.2.1.31); &beta;-xylosidase (EC 3.2.1.37); &beta;-D-fucosidase (EC 3.2.1.38); phlorizin hydrolase (EC 3.2.1.62); exo-&beta;-1,4-glucanase (EC 3.2.1.74); 6-phospho-&beta;-galactosidase (EC 3.2.1.85); 6-phospho-&beta;-glucosidase (EC 3.2.1.86); strictosidine &beta;-gluco…	NA	86.207	1.22e-46	WP_102343159.1
c1678646_g1	51.6	6.6e-21	AIQ18510.1;	GH1	&beta;-glucosidase (EC 3.2.1.21); &beta;-galactosidase (EC 3.2.1.23); &beta;-mannosidase (EC 3.2.1.25); &beta;-glucuronidase (EC 3.2.1.31); &beta;-xylosidase (EC 3.2.1.37); &beta;-D-fucosidase (EC 3.2.1.38); phlorizin hydrolase (EC 3.2.1.62); exo-&beta;-1,4-glucanase (EC 3.2.1.74); 6-phospho-&beta;-galactosidase (EC 3.2.1.85); 6-phospho-&beta;-glucosidase (EC 3.2.1.86); strictosidine &beta;-gluco…	NA	83.696	8.11e-48	WP_034927444.1
c1679740_g1	74.2	3.9e-53	WP_015312488.1;YP_007299746.1;AGB20049.1;	GH1	&beta;-glucosidase (EC 3.2.1.21); &beta;-galactosidase (EC 3.2.1.23); &beta;-mannosidase (EC 3.2.1.25); &beta;-glucuronidase (EC 3.2.1.31); &beta;-xylosidase (EC 3.2.1.37); &beta;-D-fucosidase (EC 3.2.1.38); phlorizin hydrolase (EC 3.2.1.62); exo-&beta;-1,4-glucanase (EC 3.2.1.74); 6-phospho-&beta;-galactosidase (EC 3.2.1.85); 6-phospho-&beta;-glucosidase (EC 3.2.1.86); strictosidine &beta;-gluco…	NA	78.226	4.8e-67	WP_118454719.1
c1680021_g1	47.5	1.2e-08	XP_660710.1;EAA63677.1;	GH1	&beta;-glucosidase (EC 3.2.1.21); &beta;-galactosidase (EC 3.2.1.23); &beta;-mannosidase (EC 3.2.1.25); &beta;-glucuronidase (EC 3.2.1.31); &beta;-xylosidase (EC 3.2.1.37); &beta;-D-fucosidase (EC 3.2.1.38); phlorizin hydrolase (EC 3.2.1.62); exo-&beta;-1,4-glucanase (EC 3.2.1.74); 6-phospho-&beta;-galactosidase (EC 3.2.1.85); 6-phospho-&beta;-glucosidase (EC 3.2.1.86); strictosidine &beta;-gluco…	NA	84.884	1.57e-44	EKD81141.1
c1680917_g1	75	4.8e-38	WP_015538164.1;YP_007801078.1;CBL02685.1;	GH1	&beta;-glucosidase (EC 3.2.1.21); &beta;-galactosidase (EC 3.2.1.23); &beta;-mannosidase (EC 3.2.1.25); &beta;-glucuronidase (EC 3.2.1.31); &beta;-xylosidase (EC 3.2.1.37); &beta;-D-fucosidase (EC 3.2.1.38); phlorizin hydrolase (EC 3.2.1.62); exo-&beta;-1,4-glucanase (EC 3.2.1.74); 6-phospho-&beta;-galactosidase (EC 3.2.1.85); 6-phospho-&beta;-glucosidase (EC 3.2.1.86); strictosidine &beta;-gluco…	NA	78	3.6e-48	WP_040917518.1
c1681624_g1	63.2	4.3e-30	WP_015549037.1;YP_007819010.1;CBK73944.1;	GH1	&beta;-glucosidase (EC 3.2.1.21); &beta;-galactosidase (EC 3.2.1.23); &beta;-mannosidase (EC 3.2.1.25); &beta;-glucuronidase (EC 3.2.1.31); &beta;-xylosidase (EC 3.2.1.37); &beta;-D-fucosidase (EC 3.2.1.38); phlorizin hydrolase (EC 3.2.1.62); exo-&beta;-1,4-glucanase (EC 3.2.1.74); 6-phospho-&beta;-galactosidase (EC 3.2.1.85); 6-phospho-&beta;-glucosidase (EC 3.2.1.86); strictosidine &beta;-gluco…	NA	65.909	1.92e-36	WP_007047503.1
c1683078_g1	87.6	1.6e-43	WP_015081735.1;YP_006998424.1;AFW92663.1;	GH1	&beta;-glucosidase (EC 3.2.1.21); &beta;-galactosidase (EC 3.2.1.23); &beta;-mannosidase (EC 3.2.1.25); &beta;-glucuronidase (EC 3.2.1.31); &beta;-xylosidase (EC 3.2.1.37); &beta;-D-fucosidase (EC 3.2.1.38); phlorizin hydrolase (EC 3.2.1.62); exo-&beta;-1,4-glucanase (EC 3.2.1.74); 6-phospho-&beta;-galactosidase (EC 3.2.1.85); 6-phospho-&beta;-glucosidase (EC 3.2.1.86); strictosidine &beta;-gluco…	NA	87.64	3.85e-52	WP_133087848.1
c1685307_g1	55.6	3.7e-24	WP_015395018.1;YP_007457964.1;AGF58710.1;	GH1	&beta;-glucosidase (EC 3.2.1.21); &beta;-galactosidase (EC 3.2.1.23); &beta;-mannosidase (EC 3.2.1.25); &beta;-glucuronidase (EC 3.2.1.31); &beta;-xylosidase (EC 3.2.1.37); &beta;-D-fucosidase (EC 3.2.1.38); phlorizin hydrolase (EC 3.2.1.62); exo-&beta;-1,4-glucanase (EC 3.2.1.74); 6-phospho-&beta;-galactosidase (EC 3.2.1.85); 6-phospho-&beta;-glucosidase (EC 3.2.1.86); strictosidine &beta;-gluco…	NA	93.388	1.37e-58	WP_034927444.1
c1688661_g1	49.1	9.5e-09	AIS57907.1;	GH1	&beta;-glucosidase (EC 3.2.1.21); &beta;-galactosidase (EC 3.2.1.23); &beta;-mannosidase (EC 3.2.1.25); &beta;-glucuronidase (EC 3.2.1.31); &beta;-xylosidase (EC 3.2.1.37); &beta;-D-fucosidase (EC 3.2.1.38); phlorizin hydrolase (EC 3.2.1.62); exo-&beta;-1,4-glucanase (EC 3.2.1.74); 6-phospho-&beta;-galactosidase (EC 3.2.1.85); 6-phospho-&beta;-glucosidase (EC 3.2.1.86); strictosidine &beta;-gluco…	NA	68.889	1.88e-35	WP_034931580.1
c1688978_g1	84.3	1.8e-39	WP_010737244.1;YP_006486911.1;AFM70020.1;EOH71649.1;EOU04411.1;	GH1	&beta;-glucosidase (EC 3.2.1.21); &beta;-galactosidase (EC 3.2.1.23); &beta;-mannosidase (EC 3.2.1.25); &beta;-glucuronidase (EC 3.2.1.31); &beta;-xylosidase (EC 3.2.1.37); &beta;-D-fucosidase (EC 3.2.1.38); phlorizin hydrolase (EC 3.2.1.62); exo-&beta;-1,4-glucanase (EC 3.2.1.74); 6-phospho-&beta;-galactosidase (EC 3.2.1.85); 6-phospho-&beta;-glucosidase (EC 3.2.1.86); strictosidine &beta;-gluco…	NA	96.703	2.9e-54	WP_034923595.1
c1690123_g1	42.3	1.8e-09	WP_014281629.1;YP_005077155.1;AET60932.1;	GH1	&beta;-glucosidase (EC 3.2.1.21); &beta;-galactosidase (EC 3.2.1.23); &beta;-mannosidase (EC 3.2.1.25); &beta;-glucuronidase (EC 3.2.1.31); &beta;-xylosidase (EC 3.2.1.37); &beta;-D-fucosidase (EC 3.2.1.38); phlorizin hydrolase (EC 3.2.1.62); exo-&beta;-1,4-glucanase (EC 3.2.1.74); 6-phospho-&beta;-galactosidase (EC 3.2.1.85); 6-phospho-&beta;-glucosidase (EC 3.2.1.86); strictosidine &beta;-gluco…	NA	73.034	1.76e-36	WP_034931580.1
c1691390_g1	72.6	9.5e-98	WP_005806379.1;YP_004771212.1;YP_005668377.1;BAK56470.1;EGX28846.1;BAK79801.1;EIA23858.1;EIA26831.1;EIA30751.1;	GH1	&beta;-glucosidase (EC 3.2.1.21); &beta;-galactosidase (EC 3.2.1.23); &beta;-mannosidase (EC 3.2.1.25); &beta;-glucuronidase (EC 3.2.1.31); &beta;-xylosidase (EC 3.2.1.37); &beta;-D-fucosidase (EC 3.2.1.38); phlorizin hydrolase (EC 3.2.1.62); exo-&beta;-1,4-glucanase (EC 3.2.1.74); 6-phospho-&beta;-galactosidase (EC 3.2.1.85); 6-phospho-&beta;-glucosidase (EC 3.2.1.86); strictosidine &beta;-gluco…	NA	77.333	6.75e-127	WP_044909577.1
c1693986_g1	64.7	5.5e-27	WP_015708516.1;YP_004531389.1;AEF86091.1;	GH1	&beta;-glucosidase (EC 3.2.1.21); &beta;-galactosidase (EC 3.2.1.23); &beta;-mannosidase (EC 3.2.1.25); &beta;-glucuronidase (EC 3.2.1.31); &beta;-xylosidase (EC 3.2.1.37); &beta;-D-fucosidase (EC 3.2.1.38); phlorizin hydrolase (EC 3.2.1.62); exo-&beta;-1,4-glucanase (EC 3.2.1.74); 6-phospho-&beta;-galactosidase (EC 3.2.1.85); 6-phospho-&beta;-glucosidase (EC 3.2.1.86); strictosidine &beta;-gluco…	NA	68.235	1.98e-32	SCH54852.1
c1696366_g1	71.9	1.8e-47	WP_013484821.1;YP_004091188.1;ADU26457.1;	GH1	&beta;-glucosidase (EC 3.2.1.21); &beta;-galactosidase (EC 3.2.1.23); &beta;-mannosidase (EC 3.2.1.25); &beta;-glucuronidase (EC 3.2.1.31); &beta;-xylosidase (EC 3.2.1.37); &beta;-D-fucosidase (EC 3.2.1.38); phlorizin hydrolase (EC 3.2.1.62); exo-&beta;-1,4-glucanase (EC 3.2.1.74); 6-phospho-&beta;-galactosidase (EC 3.2.1.85); 6-phospho-&beta;-glucosidase (EC 3.2.1.86); strictosidine &beta;-gluco…	NA	71.93	5.75e-55	WP_013484821.1
c1699937_g1	53.8	4.3e-37	WP_011860965.1;YP_001087295.1;CAJ67652.1;EQE11660.1;EQE56940.1;EQF09720.1;EQF26567.1;EQF33714.1;EQF83903.1;EQF86013.1;EQG13621.1;EQG72356.1;EQG85610.1;EQG97957.1;EQH14639.1;EQH56721.1;EQH62598.1;EQH94046.1;EQH95705.1;EQI42561.1;EQI60847.1;EQI71012.1;EQI90142.1;EQJ31624.1;EQJ39618.1;CCL63698.1;CCL71283.1;CCL74906.1;	GH1	&beta;-glucosidase (EC 3.2.1.21); &beta;-galactosidase (EC 3.2.1.23); &beta;-mannosidase (EC 3.2.1.25); &beta;-glucuronidase (EC 3.2.1.31); &beta;-xylosidase (EC 3.2.1.37); &beta;-D-fucosidase (EC 3.2.1.38); phlorizin hydrolase (EC 3.2.1.62); exo-&beta;-1,4-glucanase (EC 3.2.1.74); 6-phospho-&beta;-galactosidase (EC 3.2.1.85); 6-phospho-&beta;-glucosidase (EC 3.2.1.86); strictosidine &beta;-gluco…	NA	61.486	1.09e-59	WP_118473388.1
c1703850_g1	64.4	1.8e-32	WP_014074307.1;YP_004833110.1;AEN79174.1;	GH1	&beta;-glucosidase (EC 3.2.1.21); &beta;-galactosidase (EC 3.2.1.23); &beta;-mannosidase (EC 3.2.1.25); &beta;-glucuronidase (EC 3.2.1.31); &beta;-xylosidase (EC 3.2.1.37); &beta;-D-fucosidase (EC 3.2.1.38); phlorizin hydrolase (EC 3.2.1.62); exo-&beta;-1,4-glucanase (EC 3.2.1.74); 6-phospho-&beta;-galactosidase (EC 3.2.1.85); 6-phospho-&beta;-glucosidase (EC 3.2.1.86); strictosidine &beta;-gluco…	NA	69.307	5.2e-45	KRK38040.1
c1704353_g1	57.6	7.1e-31	AHF25295.1;	GH1	&beta;-glucosidase (EC 3.2.1.21); &beta;-galactosidase (EC 3.2.1.23); &beta;-mannosidase (EC 3.2.1.25); &beta;-glucuronidase (EC 3.2.1.31); &beta;-xylosidase (EC 3.2.1.37); &beta;-D-fucosidase (EC 3.2.1.38); phlorizin hydrolase (EC 3.2.1.62); exo-&beta;-1,4-glucanase (EC 3.2.1.74); 6-phospho-&beta;-galactosidase (EC 3.2.1.85); 6-phospho-&beta;-glucosidase (EC 3.2.1.86); strictosidine &beta;-gluco…	NA	71.579	6.77e-41	CCX90802.1
c1706112_g1	41.6	4.3e-09	WP_013921762.1;YP_004646498.1;AEI52222.1;	GH1	&beta;-glucosidase (EC 3.2.1.21); &beta;-galactosidase (EC 3.2.1.23); &beta;-mannosidase (EC 3.2.1.25); &beta;-glucuronidase (EC 3.2.1.31); &beta;-xylosidase (EC 3.2.1.37); &beta;-D-fucosidase (EC 3.2.1.38); phlorizin hydrolase (EC 3.2.1.62); exo-&beta;-1,4-glucanase (EC 3.2.1.74); 6-phospho-&beta;-galactosidase (EC 3.2.1.85); 6-phospho-&beta;-glucosidase (EC 3.2.1.86); strictosidine &beta;-gluco…	NA	71.429	4.33e-41	WP_067148186.1
c1710814_g1	55	2.2e-42	WP_015565770.1;YP_007838440.1;CBL00156.1;	GH1	&beta;-glucosidase (EC 3.2.1.21); &beta;-galactosidase (EC 3.2.1.23); &beta;-mannosidase (EC 3.2.1.25); &beta;-glucuronidase (EC 3.2.1.31); &beta;-xylosidase (EC 3.2.1.37); &beta;-D-fucosidase (EC 3.2.1.38); phlorizin hydrolase (EC 3.2.1.62); exo-&beta;-1,4-glucanase (EC 3.2.1.74); 6-phospho-&beta;-galactosidase (EC 3.2.1.85); 6-phospho-&beta;-glucosidase (EC 3.2.1.86); strictosidine &beta;-gluco…	NA	67.114	1.13e-65	WP_099414033.1
c1711932_g1	78.2	3.9e-56	WP_015538164.1;YP_007801078.1;CBL02685.1;	GH1	&beta;-glucosidase (EC 3.2.1.21); &beta;-galactosidase (EC 3.2.1.23); &beta;-mannosidase (EC 3.2.1.25); &beta;-glucuronidase (EC 3.2.1.31); &beta;-xylosidase (EC 3.2.1.37); &beta;-D-fucosidase (EC 3.2.1.38); phlorizin hydrolase (EC 3.2.1.62); exo-&beta;-1,4-glucanase (EC 3.2.1.74); 6-phospho-&beta;-galactosidase (EC 3.2.1.85); 6-phospho-&beta;-glucosidase (EC 3.2.1.86); strictosidine &beta;-gluco…	NA	85.271	1.06e-73	WP_022786507.1
c1717135_g1	41.1	3.9e-06	WP_023599953.1;YP_008845631.1;AHA97912.1;	GH1	&beta;-glucosidase (EC 3.2.1.21); &beta;-galactosidase (EC 3.2.1.23); &beta;-mannosidase (EC 3.2.1.25); &beta;-glucuronidase (EC 3.2.1.31); &beta;-xylosidase (EC 3.2.1.37); &beta;-D-fucosidase (EC 3.2.1.38); phlorizin hydrolase (EC 3.2.1.62); exo-&beta;-1,4-glucanase (EC 3.2.1.74); 6-phospho-&beta;-galactosidase (EC 3.2.1.85); 6-phospho-&beta;-glucosidase (EC 3.2.1.86); strictosidine &beta;-gluco…	NA	42.857	1.62e-17	WP_074573666.1
c1721789_g1	75.5	3.9e-43	WP_029739205.1;AHW92952.1;	GH1	&beta;-glucosidase (EC 3.2.1.21); &beta;-galactosidase (EC 3.2.1.23); &beta;-mannosidase (EC 3.2.1.25); &beta;-glucuronidase (EC 3.2.1.31); &beta;-xylosidase (EC 3.2.1.37); &beta;-D-fucosidase (EC 3.2.1.38); phlorizin hydrolase (EC 3.2.1.62); exo-&beta;-1,4-glucanase (EC 3.2.1.74); 6-phospho-&beta;-galactosidase (EC 3.2.1.85); 6-phospho-&beta;-glucosidase (EC 3.2.1.86); strictosidine &beta;-gluco…	NA	87.379	1.01e-57	WP_087936902.1
c172561_g1	79.8	1.2e-46	AHF24559.1;	GH1	&beta;-glucosidase (EC 3.2.1.21); &beta;-galactosidase (EC 3.2.1.23); &beta;-mannosidase (EC 3.2.1.25); &beta;-glucuronidase (EC 3.2.1.31); &beta;-xylosidase (EC 3.2.1.37); &beta;-D-fucosidase (EC 3.2.1.38); phlorizin hydrolase (EC 3.2.1.62); exo-&beta;-1,4-glucanase (EC 3.2.1.74); 6-phospho-&beta;-galactosidase (EC 3.2.1.85); 6-phospho-&beta;-glucosidase (EC 3.2.1.86); strictosidine &beta;-gluco…	NA	81.25	4.06e-59	WP_022786507.1
c1728302_g1	58.2	3.3e-25	WP_011248626.1;YP_177284.1;BAD66323.1;	GH1	&beta;-glucosidase (EC 3.2.1.21); &beta;-galactosidase (EC 3.2.1.23); &beta;-mannosidase (EC 3.2.1.25); &beta;-glucuronidase (EC 3.2.1.31); &beta;-xylosidase (EC 3.2.1.37); &beta;-D-fucosidase (EC 3.2.1.38); phlorizin hydrolase (EC 3.2.1.62); exo-&beta;-1,4-glucanase (EC 3.2.1.74); 6-phospho-&beta;-galactosidase (EC 3.2.1.85); 6-phospho-&beta;-glucosidase (EC 3.2.1.86); strictosidine &beta;-gluco…	NA	78.022	3.03e-31	WP_091205911.1
c1733540_g1	56.1	4.7e-16	WP_015561280.1;YP_007833474.1;CBL10433.1;	GH1	&beta;-glucosidase (EC 3.2.1.21); &beta;-galactosidase (EC 3.2.1.23); &beta;-mannosidase (EC 3.2.1.25); &beta;-glucuronidase (EC 3.2.1.31); &beta;-xylosidase (EC 3.2.1.37); &beta;-D-fucosidase (EC 3.2.1.38); phlorizin hydrolase (EC 3.2.1.62); exo-&beta;-1,4-glucanase (EC 3.2.1.74); 6-phospho-&beta;-galactosidase (EC 3.2.1.85); 6-phospho-&beta;-glucosidase (EC 3.2.1.86); strictosidine &beta;-gluco…	NA	75	9.18e-31	SCI76631.1
c1737769_g1	43.5	3.1e-10	WP_013334485.1;YP_003899801.1;ADN17735.1;	GH1	&beta;-glucosidase (EC 3.2.1.21); &beta;-galactosidase (EC 3.2.1.23); &beta;-mannosidase (EC 3.2.1.25); &beta;-glucuronidase (EC 3.2.1.31); &beta;-xylosidase (EC 3.2.1.37); &beta;-D-fucosidase (EC 3.2.1.38); phlorizin hydrolase (EC 3.2.1.62); exo-&beta;-1,4-glucanase (EC 3.2.1.74); 6-phospho-&beta;-galactosidase (EC 3.2.1.85); 6-phospho-&beta;-glucosidase (EC 3.2.1.86); strictosidine &beta;-gluco…	NA	82.105	1.85e-50	WP_093240979.1
c1739013_g1	66.3	1.5e-27	WP_014080404.1;YP_004839325.1;AEN97393.1;	GH1	&beta;-glucosidase (EC 3.2.1.21); &beta;-galactosidase (EC 3.2.1.23); &beta;-mannosidase (EC 3.2.1.25); &beta;-glucuronidase (EC 3.2.1.31); &beta;-xylosidase (EC 3.2.1.37); &beta;-D-fucosidase (EC 3.2.1.38); phlorizin hydrolase (EC 3.2.1.62); exo-&beta;-1,4-glucanase (EC 3.2.1.74); 6-phospho-&beta;-galactosidase (EC 3.2.1.85); 6-phospho-&beta;-glucosidase (EC 3.2.1.86); strictosidine &beta;-gluco…	NA	68.889	5.67e-32	WP_035624330.1
c1739465_g1	60	1.4e-06	XP_660710.1;EAA63677.1;	GH1	&beta;-glucosidase (EC 3.2.1.21); &beta;-galactosidase (EC 3.2.1.23); &beta;-mannosidase (EC 3.2.1.25); &beta;-glucuronidase (EC 3.2.1.31); &beta;-xylosidase (EC 3.2.1.37); &beta;-D-fucosidase (EC 3.2.1.38); phlorizin hydrolase (EC 3.2.1.62); exo-&beta;-1,4-glucanase (EC 3.2.1.74); 6-phospho-&beta;-galactosidase (EC 3.2.1.85); 6-phospho-&beta;-glucosidase (EC 3.2.1.86); strictosidine &beta;-gluco…	NA	95.652	6.65e-21	WP_029269162.1
c1748470_g1	43.5	6.9e-10	WP_015561280.1;YP_007833474.1;CBL10433.1;	GH1	&beta;-glucosidase (EC 3.2.1.21); &beta;-galactosidase (EC 3.2.1.23); &beta;-mannosidase (EC 3.2.1.25); &beta;-glucuronidase (EC 3.2.1.31); &beta;-xylosidase (EC 3.2.1.37); &beta;-D-fucosidase (EC 3.2.1.38); phlorizin hydrolase (EC 3.2.1.62); exo-&beta;-1,4-glucanase (EC 3.2.1.74); 6-phospho-&beta;-galactosidase (EC 3.2.1.85); 6-phospho-&beta;-glucosidase (EC 3.2.1.86); strictosidine &beta;-gluco…	NA	61.538	6.84e-26	CCZ45885.1
c1751590_g1	55.8	2.8e-38	WP_015558084.1;YP_007829185.1;CBL17177.1;	GH1	&beta;-glucosidase (EC 3.2.1.21); &beta;-galactosidase (EC 3.2.1.23); &beta;-mannosidase (EC 3.2.1.25); &beta;-glucuronidase (EC 3.2.1.31); &beta;-xylosidase (EC 3.2.1.37); &beta;-D-fucosidase (EC 3.2.1.38); phlorizin hydrolase (EC 3.2.1.62); exo-&beta;-1,4-glucanase (EC 3.2.1.74); 6-phospho-&beta;-galactosidase (EC 3.2.1.85); 6-phospho-&beta;-glucosidase (EC 3.2.1.86); strictosidine &beta;-gluco…	NA	56.923	1.5e-43	CDE12059.1
c1756868_g1	55	1.5e-24	WP_014080404.1;YP_004839325.1;AEN97393.1;	GH1	&beta;-glucosidase (EC 3.2.1.21); &beta;-galactosidase (EC 3.2.1.23); &beta;-mannosidase (EC 3.2.1.25); &beta;-glucuronidase (EC 3.2.1.31); &beta;-xylosidase (EC 3.2.1.37); &beta;-D-fucosidase (EC 3.2.1.38); phlorizin hydrolase (EC 3.2.1.62); exo-&beta;-1,4-glucanase (EC 3.2.1.74); 6-phospho-&beta;-galactosidase (EC 3.2.1.85); 6-phospho-&beta;-glucosidase (EC 3.2.1.86); strictosidine &beta;-gluco…	NA	58.333	2.24e-33	WP_033166078.1
c1757592_g1	42.7	3.8e-18	WP_015561280.1;YP_007833474.1;CBL10433.1;	GH1	&beta;-glucosidase (EC 3.2.1.21); &beta;-galactosidase (EC 3.2.1.23); &beta;-mannosidase (EC 3.2.1.25); &beta;-glucuronidase (EC 3.2.1.31); &beta;-xylosidase (EC 3.2.1.37); &beta;-D-fucosidase (EC 3.2.1.38); phlorizin hydrolase (EC 3.2.1.62); exo-&beta;-1,4-glucanase (EC 3.2.1.74); 6-phospho-&beta;-galactosidase (EC 3.2.1.85); 6-phospho-&beta;-glucosidase (EC 3.2.1.86); strictosidine &beta;-gluco…	NA	73.913	3.97e-56	WP_091840668.1
c1758538_g1	58.6	2.1e-29	WP_002387645.1;NP_814065.1;AAO80136.1;EEI58126.1;EFU86981.1;EFU94370.1;EOD83474.1;EOE36254.1;EOE36386.1;EOE43498.1;EOE49487.1;EOE50085.1;EOE55446.1;EOE57426.1;EOE65194.1;EOE65882.1;EOE66687.1;EOE75707.1;EOE76372.1;EOE76575.1;EOE85580.1;EOE86682.1;EOE91825.1;EOE93778.1;EOE96274.1;EOF00069.1;EOF02591.1;EOF06807.1;EOF11930.1;EOF12190.1;EOF16360.1;EOF21325.1;EOF21940.1;EOF28954.1;EOF44621.1;EOG36748.…	GH1	&beta;-glucosidase (EC 3.2.1.21); &beta;-galactosidase (EC 3.2.1.23); &beta;-mannosidase (EC 3.2.1.25); &beta;-glucuronidase (EC 3.2.1.31); &beta;-xylosidase (EC 3.2.1.37); &beta;-D-fucosidase (EC 3.2.1.38); phlorizin hydrolase (EC 3.2.1.62); exo-&beta;-1,4-glucanase (EC 3.2.1.74); 6-phospho-&beta;-galactosidase (EC 3.2.1.85); 6-phospho-&beta;-glucosidase (EC 3.2.1.86); strictosidine &beta;-gluco…	NA	89.773	7.16e-50	WP_034925125.1
c1758798_g1	48.3	8.3e-09	WP_015561280.1;YP_007833474.1;CBL10433.1;	GH1	&beta;-glucosidase (EC 3.2.1.21); &beta;-galactosidase (EC 3.2.1.23); &beta;-mannosidase (EC 3.2.1.25); &beta;-glucuronidase (EC 3.2.1.31); &beta;-xylosidase (EC 3.2.1.37); &beta;-D-fucosidase (EC 3.2.1.38); phlorizin hydrolase (EC 3.2.1.62); exo-&beta;-1,4-glucanase (EC 3.2.1.74); 6-phospho-&beta;-galactosidase (EC 3.2.1.85); 6-phospho-&beta;-glucosidase (EC 3.2.1.86); strictosidine &beta;-gluco…	NA	48.352	2.55e-22	WP_117648346.1
c1765933_g1	44.6	2.2e-10	WP_023599953.1;YP_008845631.1;AHA97912.1;	GH1	&beta;-glucosidase (EC 3.2.1.21); &beta;-galactosidase (EC 3.2.1.23); &beta;-mannosidase (EC 3.2.1.25); &beta;-glucuronidase (EC 3.2.1.31); &beta;-xylosidase (EC 3.2.1.37); &beta;-D-fucosidase (EC 3.2.1.38); phlorizin hydrolase (EC 3.2.1.62); exo-&beta;-1,4-glucanase (EC 3.2.1.74); 6-phospho-&beta;-galactosidase (EC 3.2.1.85); 6-phospho-&beta;-glucosidase (EC 3.2.1.86); strictosidine &beta;-gluco…	NA	57.759	2.12e-36	WP_044995558.1
c1767822_g1	49.1	2.6e-24	WP_013709411.1;YP_004373484.1;AEB07669.1;	GH1	&beta;-glucosidase (EC 3.2.1.21); &beta;-galactosidase (EC 3.2.1.23); &beta;-mannosidase (EC 3.2.1.25); &beta;-glucuronidase (EC 3.2.1.31); &beta;-xylosidase (EC 3.2.1.37); &beta;-D-fucosidase (EC 3.2.1.38); phlorizin hydrolase (EC 3.2.1.62); exo-&beta;-1,4-glucanase (EC 3.2.1.74); 6-phospho-&beta;-galactosidase (EC 3.2.1.85); 6-phospho-&beta;-glucosidase (EC 3.2.1.86); strictosidine &beta;-gluco…	NA	61.818	1.36e-38	WP_034925894.1
c1767976_g1	44.6	1.8e-16	WP_014080404.1;YP_004839325.1;AEN97393.1;	GH1	&beta;-glucosidase (EC 3.2.1.21); &beta;-galactosidase (EC 3.2.1.23); &beta;-mannosidase (EC 3.2.1.25); &beta;-glucuronidase (EC 3.2.1.31); &beta;-xylosidase (EC 3.2.1.37); &beta;-D-fucosidase (EC 3.2.1.38); phlorizin hydrolase (EC 3.2.1.62); exo-&beta;-1,4-glucanase (EC 3.2.1.74); 6-phospho-&beta;-galactosidase (EC 3.2.1.85); 6-phospho-&beta;-glucosidase (EC 3.2.1.86); strictosidine &beta;-gluco…	NA	52.041	4.92e-27	WP_102198245.1
c1770659_g1	62.9	6e-40	ACZ98664.1;	GH1	&beta;-glucosidase (EC 3.2.1.21); &beta;-galactosidase (EC 3.2.1.23); &beta;-mannosidase (EC 3.2.1.25); &beta;-glucuronidase (EC 3.2.1.31); &beta;-xylosidase (EC 3.2.1.37); &beta;-D-fucosidase (EC 3.2.1.38); phlorizin hydrolase (EC 3.2.1.62); exo-&beta;-1,4-glucanase (EC 3.2.1.74); 6-phospho-&beta;-galactosidase (EC 3.2.1.85); 6-phospho-&beta;-glucosidase (EC 3.2.1.86); strictosidine &beta;-gluco…	NA	69.828	7.2e-55	SCG87754.1
c1771329_g1	40	3e-28	WP_014080404.1;YP_004839325.1;AEN97393.1;	GH1	&beta;-glucosidase (EC 3.2.1.21); &beta;-galactosidase (EC 3.2.1.23); &beta;-mannosidase (EC 3.2.1.25); &beta;-glucuronidase (EC 3.2.1.31); &beta;-xylosidase (EC 3.2.1.37); &beta;-D-fucosidase (EC 3.2.1.38); phlorizin hydrolase (EC 3.2.1.62); exo-&beta;-1,4-glucanase (EC 3.2.1.74); 6-phospho-&beta;-galactosidase (EC 3.2.1.85); 6-phospho-&beta;-glucosidase (EC 3.2.1.86); strictosidine &beta;-gluco…	NA	58.974	1.73e-78	WP_027435810.1
c1772578_g1	48.7	3.8e-10	WP_013334485.1;YP_003899801.1;ADN17735.1;	GH1	&beta;-glucosidase (EC 3.2.1.21); &beta;-galactosidase (EC 3.2.1.23); &beta;-mannosidase (EC 3.2.1.25); &beta;-glucuronidase (EC 3.2.1.31); &beta;-xylosidase (EC 3.2.1.37); &beta;-D-fucosidase (EC 3.2.1.38); phlorizin hydrolase (EC 3.2.1.62); exo-&beta;-1,4-glucanase (EC 3.2.1.74); 6-phospho-&beta;-galactosidase (EC 3.2.1.85); 6-phospho-&beta;-glucosidase (EC 3.2.1.86); strictosidine &beta;-gluco…	NA	75.61	1.01e-39	WP_015557285.1
c1773335_g1	40.2	1.3e-12	WP_012547332.1;YP_002250240.1;ACI18700.1;	GH1	&beta;-glucosidase (EC 3.2.1.21); &beta;-galactosidase (EC 3.2.1.23); &beta;-mannosidase (EC 3.2.1.25); &beta;-glucuronidase (EC 3.2.1.31); &beta;-xylosidase (EC 3.2.1.37); &beta;-D-fucosidase (EC 3.2.1.38); phlorizin hydrolase (EC 3.2.1.62); exo-&beta;-1,4-glucanase (EC 3.2.1.74); 6-phospho-&beta;-galactosidase (EC 3.2.1.85); 6-phospho-&beta;-glucosidase (EC 3.2.1.86); strictosidine &beta;-gluco…	NA	40.741	3.84e-16	OHT06755.1
c1777549_g1	78.4	2.4e-42	WP_015392468.1;YP_007455403.1;AGF56149.1;	GH1	&beta;-glucosidase (EC 3.2.1.21); &beta;-galactosidase (EC 3.2.1.23); &beta;-mannosidase (EC 3.2.1.25); &beta;-glucuronidase (EC 3.2.1.31); &beta;-xylosidase (EC 3.2.1.37); &beta;-D-fucosidase (EC 3.2.1.38); phlorizin hydrolase (EC 3.2.1.62); exo-&beta;-1,4-glucanase (EC 3.2.1.74); 6-phospho-&beta;-galactosidase (EC 3.2.1.85); 6-phospho-&beta;-glucosidase (EC 3.2.1.86); strictosidine &beta;-gluco…	NA	88.66	1.87e-56	WP_090482112.1
c1784332_g1	58.4	9.3e-18	WP_015395424.1;YP_007458371.1;AGF59117.1;	GH1	&beta;-glucosidase (EC 3.2.1.21); &beta;-galactosidase (EC 3.2.1.23); &beta;-mannosidase (EC 3.2.1.25); &beta;-glucuronidase (EC 3.2.1.31); &beta;-xylosidase (EC 3.2.1.37); &beta;-D-fucosidase (EC 3.2.1.38); phlorizin hydrolase (EC 3.2.1.62); exo-&beta;-1,4-glucanase (EC 3.2.1.74); 6-phospho-&beta;-galactosidase (EC 3.2.1.85); 6-phospho-&beta;-glucosidase (EC 3.2.1.86); strictosidine &beta;-gluco…	NA	69.072	6.96e-38	WP_108774802.1
c1787340_g1	54.4	4.1e-11	WP_015561280.1;YP_007833474.1;CBL10433.1;	GH1	&beta;-glucosidase (EC 3.2.1.21); &beta;-galactosidase (EC 3.2.1.23); &beta;-mannosidase (EC 3.2.1.25); &beta;-glucuronidase (EC 3.2.1.31); &beta;-xylosidase (EC 3.2.1.37); &beta;-D-fucosidase (EC 3.2.1.38); phlorizin hydrolase (EC 3.2.1.62); exo-&beta;-1,4-glucanase (EC 3.2.1.74); 6-phospho-&beta;-galactosidase (EC 3.2.1.85); 6-phospho-&beta;-glucosidase (EC 3.2.1.86); strictosidine &beta;-gluco…	NA	69.524	8.42e-50	WP_051655807.1
c1794792_g1	74.3	5.4e-73	AHF24559.1;	GH1	&beta;-glucosidase (EC 3.2.1.21); &beta;-galactosidase (EC 3.2.1.23); &beta;-mannosidase (EC 3.2.1.25); &beta;-glucuronidase (EC 3.2.1.31); &beta;-xylosidase (EC 3.2.1.37); &beta;-D-fucosidase (EC 3.2.1.38); phlorizin hydrolase (EC 3.2.1.62); exo-&beta;-1,4-glucanase (EC 3.2.1.74); 6-phospho-&beta;-galactosidase (EC 3.2.1.85); 6-phospho-&beta;-glucosidase (EC 3.2.1.86); strictosidine &beta;-gluco…	NA	78.212	2.74e-89	AHF24559.1
c1795558_g1	77.4	2.3e-53	WP_015393066.1;YP_007456001.1;AGF56747.1;	GH1	&beta;-glucosidase (EC 3.2.1.21); &beta;-galactosidase (EC 3.2.1.23); &beta;-mannosidase (EC 3.2.1.25); &beta;-glucuronidase (EC 3.2.1.31); &beta;-xylosidase (EC 3.2.1.37); &beta;-D-fucosidase (EC 3.2.1.38); phlorizin hydrolase (EC 3.2.1.62); exo-&beta;-1,4-glucanase (EC 3.2.1.74); 6-phospho-&beta;-galactosidase (EC 3.2.1.85); 6-phospho-&beta;-glucosidase (EC 3.2.1.86); strictosidine &beta;-gluco…	NA	78.226	1.68e-68	KXU42471.1
c1796020_g1	55.3	2.5e-141	AHF23940.1;	GH1	&beta;-glucosidase (EC 3.2.1.21); &beta;-galactosidase (EC 3.2.1.23); &beta;-mannosidase (EC 3.2.1.25); &beta;-glucuronidase (EC 3.2.1.31); &beta;-xylosidase (EC 3.2.1.37); &beta;-D-fucosidase (EC 3.2.1.38); phlorizin hydrolase (EC 3.2.1.62); exo-&beta;-1,4-glucanase (EC 3.2.1.74); 6-phospho-&beta;-galactosidase (EC 3.2.1.85); 6-phospho-&beta;-glucosidase (EC 3.2.1.86); strictosidine &beta;-gluco…	NA	55.251	7.47e-167	AHF23940.1
c1796226_g1	42.9	2e-31	WP_015561280.1;YP_007833474.1;CBL10433.1;	GH1	&beta;-glucosidase (EC 3.2.1.21); &beta;-galactosidase (EC 3.2.1.23); &beta;-mannosidase (EC 3.2.1.25); &beta;-glucuronidase (EC 3.2.1.31); &beta;-xylosidase (EC 3.2.1.37); &beta;-D-fucosidase (EC 3.2.1.38); phlorizin hydrolase (EC 3.2.1.62); exo-&beta;-1,4-glucanase (EC 3.2.1.74); 6-phospho-&beta;-galactosidase (EC 3.2.1.85); 6-phospho-&beta;-glucosidase (EC 3.2.1.86); strictosidine &beta;-gluco…	NA	55.862	7e-93	OLA21539.1
c1798266_g1	43.9	6.3e-09	WP_023599953.1;YP_008845631.1;AHA97912.1;	GH1	&beta;-glucosidase (EC 3.2.1.21); &beta;-galactosidase (EC 3.2.1.23); &beta;-mannosidase (EC 3.2.1.25); &beta;-glucuronidase (EC 3.2.1.31); &beta;-xylosidase (EC 3.2.1.37); &beta;-D-fucosidase (EC 3.2.1.38); phlorizin hydrolase (EC 3.2.1.62); exo-&beta;-1,4-glucanase (EC 3.2.1.74); 6-phospho-&beta;-galactosidase (EC 3.2.1.85); 6-phospho-&beta;-glucosidase (EC 3.2.1.86); strictosidine &beta;-gluco…	NA	64.338	4.75e-125	WP_125118247.1
c1800147_g1	65.1	7.4e-28	AIQ31582.1;	GH1	&beta;-glucosidase (EC 3.2.1.21); &beta;-galactosidase (EC 3.2.1.23); &beta;-mannosidase (EC 3.2.1.25); &beta;-glucuronidase (EC 3.2.1.31); &beta;-xylosidase (EC 3.2.1.37); &beta;-D-fucosidase (EC 3.2.1.38); phlorizin hydrolase (EC 3.2.1.62); exo-&beta;-1,4-glucanase (EC 3.2.1.74); 6-phospho-&beta;-galactosidase (EC 3.2.1.85); 6-phospho-&beta;-glucosidase (EC 3.2.1.86); strictosidine &beta;-gluco…	NA	74.699	9.35e-40	CCX90802.1
c1800319_g1	42	1.5e-23	AHG91790.1;	GH1	&beta;-glucosidase (EC 3.2.1.21); &beta;-galactosidase (EC 3.2.1.23); &beta;-mannosidase (EC 3.2.1.25); &beta;-glucuronidase (EC 3.2.1.31); &beta;-xylosidase (EC 3.2.1.37); &beta;-D-fucosidase (EC 3.2.1.38); phlorizin hydrolase (EC 3.2.1.62); exo-&beta;-1,4-glucanase (EC 3.2.1.74); 6-phospho-&beta;-galactosidase (EC 3.2.1.85); 6-phospho-&beta;-glucosidase (EC 3.2.1.86); strictosidine &beta;-gluco…	NA	79.821	3.95e-113	WP_087430326.1
c1802315_g1	51.1	7.5e-34	WP_014080404.1;YP_004839325.1;AEN97393.1;	GH1	&beta;-glucosidase (EC 3.2.1.21); &beta;-galactosidase (EC 3.2.1.23); &beta;-mannosidase (EC 3.2.1.25); &beta;-glucuronidase (EC 3.2.1.31); &beta;-xylosidase (EC 3.2.1.37); &beta;-D-fucosidase (EC 3.2.1.38); phlorizin hydrolase (EC 3.2.1.62); exo-&beta;-1,4-glucanase (EC 3.2.1.74); 6-phospho-&beta;-galactosidase (EC 3.2.1.85); 6-phospho-&beta;-glucosidase (EC 3.2.1.86); strictosidine &beta;-gluco…	NA	56.589	5.51e-45	WP_118551041.1
c1802833_g1	54.3	1.8e-57	ACZ98664.1;	GH1	&beta;-glucosidase (EC 3.2.1.21); &beta;-galactosidase (EC 3.2.1.23); &beta;-mannosidase (EC 3.2.1.25); &beta;-glucuronidase (EC 3.2.1.31); &beta;-xylosidase (EC 3.2.1.37); &beta;-D-fucosidase (EC 3.2.1.38); phlorizin hydrolase (EC 3.2.1.62); exo-&beta;-1,4-glucanase (EC 3.2.1.74); 6-phospho-&beta;-galactosidase (EC 3.2.1.85); 6-phospho-&beta;-glucosidase (EC 3.2.1.86); strictosidine &beta;-gluco…	NA	60.847	4.44e-78	PWL95902.1
c180583_g1	44.1	8.2e-34	WP_015561280.1;YP_007833474.1;CBL10433.1;	GH1	&beta;-glucosidase (EC 3.2.1.21); &beta;-galactosidase (EC 3.2.1.23); &beta;-mannosidase (EC 3.2.1.25); &beta;-glucuronidase (EC 3.2.1.31); &beta;-xylosidase (EC 3.2.1.37); &beta;-D-fucosidase (EC 3.2.1.38); phlorizin hydrolase (EC 3.2.1.62); exo-&beta;-1,4-glucanase (EC 3.2.1.74); 6-phospho-&beta;-galactosidase (EC 3.2.1.85); 6-phospho-&beta;-glucosidase (EC 3.2.1.86); strictosidine &beta;-gluco…	NA	62.366	3.25e-75	WP_099322635.1
c1806301_g1	41.1	2.8e-32	WP_014080404.1;YP_004839325.1;AEN97393.1;	GH1	&beta;-glucosidase (EC 3.2.1.21); &beta;-galactosidase (EC 3.2.1.23); &beta;-mannosidase (EC 3.2.1.25); &beta;-glucuronidase (EC 3.2.1.31); &beta;-xylosidase (EC 3.2.1.37); &beta;-D-fucosidase (EC 3.2.1.38); phlorizin hydrolase (EC 3.2.1.62); exo-&beta;-1,4-glucanase (EC 3.2.1.74); 6-phospho-&beta;-galactosidase (EC 3.2.1.85); 6-phospho-&beta;-glucosidase (EC 3.2.1.86); strictosidine &beta;-gluco…	NA	65.672	2.31e-89	WP_124888435.1
c1806362_g1	45.8	4.6e-11	WP_015561280.1;YP_007833474.1;CBL10433.1;	GH1	&beta;-glucosidase (EC 3.2.1.21); &beta;-galactosidase (EC 3.2.1.23); &beta;-mannosidase (EC 3.2.1.25); &beta;-glucuronidase (EC 3.2.1.31); &beta;-xylosidase (EC 3.2.1.37); &beta;-D-fucosidase (EC 3.2.1.38); phlorizin hydrolase (EC 3.2.1.62); exo-&beta;-1,4-glucanase (EC 3.2.1.74); 6-phospho-&beta;-galactosidase (EC 3.2.1.85); 6-phospho-&beta;-glucosidase (EC 3.2.1.86); strictosidine &beta;-gluco…	NA	78.022	8.07e-44	OLA21539.1
c181673_g1	45.9	3e-15	WP_014080404.1;YP_004839325.1;AEN97393.1;	GH1	&beta;-glucosidase (EC 3.2.1.21); &beta;-galactosidase (EC 3.2.1.23); &beta;-mannosidase (EC 3.2.1.25); &beta;-glucuronidase (EC 3.2.1.31); &beta;-xylosidase (EC 3.2.1.37); &beta;-D-fucosidase (EC 3.2.1.38); phlorizin hydrolase (EC 3.2.1.62); exo-&beta;-1,4-glucanase (EC 3.2.1.74); 6-phospho-&beta;-galactosidase (EC 3.2.1.85); 6-phospho-&beta;-glucosidase (EC 3.2.1.86); strictosidine &beta;-gluco…	NA	65.909	1.92e-34	EOS73333.1
c181751_g1	74.4	5.6e-35	WP_013270754.1;YP_003820277.1;ADL02654.1;	GH1	&beta;-glucosidase (EC 3.2.1.21); &beta;-galactosidase (EC 3.2.1.23); &beta;-mannosidase (EC 3.2.1.25); &beta;-glucuronidase (EC 3.2.1.31); &beta;-xylosidase (EC 3.2.1.37); &beta;-D-fucosidase (EC 3.2.1.38); phlorizin hydrolase (EC 3.2.1.62); exo-&beta;-1,4-glucanase (EC 3.2.1.74); 6-phospho-&beta;-galactosidase (EC 3.2.1.85); 6-phospho-&beta;-glucosidase (EC 3.2.1.86); strictosidine &beta;-gluco…	NA	80.233	2e-42	WP_087158924.1
c1824418_g1	61	1.9e-59	WP_015394835.1;YP_007457780.1;AGF58526.1;	GH1	&beta;-glucosidase (EC 3.2.1.21); &beta;-galactosidase (EC 3.2.1.23); &beta;-mannosidase (EC 3.2.1.25); &beta;-glucuronidase (EC 3.2.1.31); &beta;-xylosidase (EC 3.2.1.37); &beta;-D-fucosidase (EC 3.2.1.38); phlorizin hydrolase (EC 3.2.1.62); exo-&beta;-1,4-glucanase (EC 3.2.1.74); 6-phospho-&beta;-galactosidase (EC 3.2.1.85); 6-phospho-&beta;-glucosidase (EC 3.2.1.86); strictosidine &beta;-gluco…	NA	91.444	4.5e-122	WP_034923588.1
c1825903_g1	76.4	9.7e-71	WP_015538164.1;YP_007801078.1;CBL02685.1;	GH1	&beta;-glucosidase (EC 3.2.1.21); &beta;-galactosidase (EC 3.2.1.23); &beta;-mannosidase (EC 3.2.1.25); &beta;-glucuronidase (EC 3.2.1.31); &beta;-xylosidase (EC 3.2.1.37); &beta;-D-fucosidase (EC 3.2.1.38); phlorizin hydrolase (EC 3.2.1.62); exo-&beta;-1,4-glucanase (EC 3.2.1.74); 6-phospho-&beta;-galactosidase (EC 3.2.1.85); 6-phospho-&beta;-glucosidase (EC 3.2.1.86); strictosidine &beta;-gluco…	NA	83.626	4.84e-96	WP_022786507.1
c1828371_g1	73.1	6.7e-187	WP_015391152.1;YP_007454081.1;AGF54827.1;	GH1	&beta;-glucosidase (EC 3.2.1.21); &beta;-galactosidase (EC 3.2.1.23); &beta;-mannosidase (EC 3.2.1.25); &beta;-glucuronidase (EC 3.2.1.31); &beta;-xylosidase (EC 3.2.1.37); &beta;-D-fucosidase (EC 3.2.1.38); phlorizin hydrolase (EC 3.2.1.62); exo-&beta;-1,4-glucanase (EC 3.2.1.74); 6-phospho-&beta;-galactosidase (EC 3.2.1.85); 6-phospho-&beta;-glucosidase (EC 3.2.1.86); strictosidine &beta;-gluco…	NA	90.709	0	WP_034926651.1
c1829249_g1	52.1	7.4e-21	WP_015561280.1;YP_007833474.1;CBL10433.1;	GH1	&beta;-glucosidase (EC 3.2.1.21); &beta;-galactosidase (EC 3.2.1.23); &beta;-mannosidase (EC 3.2.1.25); &beta;-glucuronidase (EC 3.2.1.31); &beta;-xylosidase (EC 3.2.1.37); &beta;-D-fucosidase (EC 3.2.1.38); phlorizin hydrolase (EC 3.2.1.62); exo-&beta;-1,4-glucanase (EC 3.2.1.74); 6-phospho-&beta;-galactosidase (EC 3.2.1.85); 6-phospho-&beta;-glucosidase (EC 3.2.1.86); strictosidine &beta;-gluco…	NA	96.33	1.72e-69	WP_028520803.1
c183090_g1	68.9	7.2e-33	WP_013274424.1;YP_003823994.1;ADL06371.1;	GH1	&beta;-glucosidase (EC 3.2.1.21); &beta;-galactosidase (EC 3.2.1.23); &beta;-mannosidase (EC 3.2.1.25); &beta;-glucuronidase (EC 3.2.1.31); &beta;-xylosidase (EC 3.2.1.37); &beta;-D-fucosidase (EC 3.2.1.38); phlorizin hydrolase (EC 3.2.1.62); exo-&beta;-1,4-glucanase (EC 3.2.1.74); 6-phospho-&beta;-galactosidase (EC 3.2.1.85); 6-phospho-&beta;-glucosidase (EC 3.2.1.86); strictosidine &beta;-gluco…	NA	88.889	3.12e-50	WP_022932008.1
c1839665_g1	67.2	2.8e-46	WP_015561280.1;YP_007833474.1;CBL10433.1;	GH1	&beta;-glucosidase (EC 3.2.1.21); &beta;-galactosidase (EC 3.2.1.23); &beta;-mannosidase (EC 3.2.1.25); &beta;-glucuronidase (EC 3.2.1.31); &beta;-xylosidase (EC 3.2.1.37); &beta;-D-fucosidase (EC 3.2.1.38); phlorizin hydrolase (EC 3.2.1.62); exo-&beta;-1,4-glucanase (EC 3.2.1.74); 6-phospho-&beta;-galactosidase (EC 3.2.1.85); 6-phospho-&beta;-glucosidase (EC 3.2.1.86); strictosidine &beta;-gluco…	NA	99.18	6.86e-83	WP_035773649.1
c1843195_g1	54.7	1.3e-16	AEX92705.1;	GH1	&beta;-glucosidase (EC 3.2.1.21); &beta;-galactosidase (EC 3.2.1.23); &beta;-mannosidase (EC 3.2.1.25); &beta;-glucuronidase (EC 3.2.1.31); &beta;-xylosidase (EC 3.2.1.37); &beta;-D-fucosidase (EC 3.2.1.38); phlorizin hydrolase (EC 3.2.1.62); exo-&beta;-1,4-glucanase (EC 3.2.1.74); 6-phospho-&beta;-galactosidase (EC 3.2.1.85); 6-phospho-&beta;-glucosidase (EC 3.2.1.86); strictosidine &beta;-gluco…	NA	69.565	1.49e-24	ORX86728.1
c18457_g1	63.9	4.9e-44	WP_014080404.1;YP_004839325.1;AEN97393.1;	GH1	&beta;-glucosidase (EC 3.2.1.21); &beta;-galactosidase (EC 3.2.1.23); &beta;-mannosidase (EC 3.2.1.25); &beta;-glucuronidase (EC 3.2.1.31); &beta;-xylosidase (EC 3.2.1.37); &beta;-D-fucosidase (EC 3.2.1.38); phlorizin hydrolase (EC 3.2.1.62); exo-&beta;-1,4-glucanase (EC 3.2.1.74); 6-phospho-&beta;-galactosidase (EC 3.2.1.85); 6-phospho-&beta;-glucosidase (EC 3.2.1.86); strictosidine &beta;-gluco…	NA	66.393	1.18e-53	CDD66015.1
c1846507_g1	64.5	1.9e-31	WP_012922836.1;YP_003383081.1;ADB34282.1;	GH1	&beta;-glucosidase (EC 3.2.1.21); &beta;-galactosidase (EC 3.2.1.23); &beta;-mannosidase (EC 3.2.1.25); &beta;-glucuronidase (EC 3.2.1.31); &beta;-xylosidase (EC 3.2.1.37); &beta;-D-fucosidase (EC 3.2.1.38); phlorizin hydrolase (EC 3.2.1.62); exo-&beta;-1,4-glucanase (EC 3.2.1.74); 6-phospho-&beta;-galactosidase (EC 3.2.1.85); 6-phospho-&beta;-glucosidase (EC 3.2.1.86); strictosidine &beta;-gluco…	NA	75.789	1.24e-45	CCX90802.1
c1846677_g1	55.8	1.1e-23	WP_023520005.1;YP_008824813.1;BAO07484.1;	GH1	&beta;-glucosidase (EC 3.2.1.21); &beta;-galactosidase (EC 3.2.1.23); &beta;-mannosidase (EC 3.2.1.25); &beta;-glucuronidase (EC 3.2.1.31); &beta;-xylosidase (EC 3.2.1.37); &beta;-D-fucosidase (EC 3.2.1.38); phlorizin hydrolase (EC 3.2.1.62); exo-&beta;-1,4-glucanase (EC 3.2.1.74); 6-phospho-&beta;-galactosidase (EC 3.2.1.85); 6-phospho-&beta;-glucosidase (EC 3.2.1.86); strictosidine &beta;-gluco…	NA	74.737	4.8e-42	WP_016318574.1
c184958_g1	83.1	1.1e-38	WP_015391547.1;YP_007454479.1;AGF55225.1;	GH1	&beta;-glucosidase (EC 3.2.1.21); &beta;-galactosidase (EC 3.2.1.23); &beta;-mannosidase (EC 3.2.1.25); &beta;-glucuronidase (EC 3.2.1.31); &beta;-xylosidase (EC 3.2.1.37); &beta;-D-fucosidase (EC 3.2.1.38); phlorizin hydrolase (EC 3.2.1.62); exo-&beta;-1,4-glucanase (EC 3.2.1.74); 6-phospho-&beta;-galactosidase (EC 3.2.1.85); 6-phospho-&beta;-glucosidase (EC 3.2.1.86); strictosidine &beta;-gluco…	NA	83.133	1.81e-44	SUB15195.1
c1851958_g1	73.6	2e-95	AHF23940.1;	GH1	&beta;-glucosidase (EC 3.2.1.21); &beta;-galactosidase (EC 3.2.1.23); &beta;-mannosidase (EC 3.2.1.25); &beta;-glucuronidase (EC 3.2.1.31); &beta;-xylosidase (EC 3.2.1.37); &beta;-D-fucosidase (EC 3.2.1.38); phlorizin hydrolase (EC 3.2.1.62); exo-&beta;-1,4-glucanase (EC 3.2.1.74); 6-phospho-&beta;-galactosidase (EC 3.2.1.85); 6-phospho-&beta;-glucosidase (EC 3.2.1.86); strictosidine &beta;-gluco…	NA	73.684	5.52e-119	AHF23940.1
c1854202_g1	75	6.8e-24	WP_015509357.1;YP_007752317.1;EEV38181.1;	GH1	&beta;-glucosidase (EC 3.2.1.21); &beta;-galactosidase (EC 3.2.1.23); &beta;-mannosidase (EC 3.2.1.25); &beta;-glucuronidase (EC 3.2.1.31); &beta;-xylosidase (EC 3.2.1.37); &beta;-D-fucosidase (EC 3.2.1.38); phlorizin hydrolase (EC 3.2.1.62); exo-&beta;-1,4-glucanase (EC 3.2.1.74); 6-phospho-&beta;-galactosidase (EC 3.2.1.85); 6-phospho-&beta;-glucosidase (EC 3.2.1.86); strictosidine &beta;-gluco…	NA	67.647	2.2e-27	AHZ87009.1
c1857267_g1	83.7	2.2e-39	AIR04849.1;	GH1	&beta;-glucosidase (EC 3.2.1.21); &beta;-galactosidase (EC 3.2.1.23); &beta;-mannosidase (EC 3.2.1.25); &beta;-glucuronidase (EC 3.2.1.31); &beta;-xylosidase (EC 3.2.1.37); &beta;-D-fucosidase (EC 3.2.1.38); phlorizin hydrolase (EC 3.2.1.62); exo-&beta;-1,4-glucanase (EC 3.2.1.74); 6-phospho-&beta;-galactosidase (EC 3.2.1.85); 6-phospho-&beta;-glucosidase (EC 3.2.1.86); strictosidine &beta;-gluco…	NA	83.529	4.55e-48	SQB28334.1
c1857276_g1	83.3	3.3e-27	WP_015565770.1;YP_007838440.1;CBL00156.1;	GH1	&beta;-glucosidase (EC 3.2.1.21); &beta;-galactosidase (EC 3.2.1.23); &beta;-mannosidase (EC 3.2.1.25); &beta;-glucuronidase (EC 3.2.1.31); &beta;-xylosidase (EC 3.2.1.37); &beta;-D-fucosidase (EC 3.2.1.38); phlorizin hydrolase (EC 3.2.1.62); exo-&beta;-1,4-glucanase (EC 3.2.1.74); 6-phospho-&beta;-galactosidase (EC 3.2.1.85); 6-phospho-&beta;-glucosidase (EC 3.2.1.86); strictosidine &beta;-gluco…	NA	83.333	4.62e-32	WP_090815224.1
c1861421_g1	66.7	2.4e-38	AHF24559.1;	GH1	&beta;-glucosidase (EC 3.2.1.21); &beta;-galactosidase (EC 3.2.1.23); &beta;-mannosidase (EC 3.2.1.25); &beta;-glucuronidase (EC 3.2.1.31); &beta;-xylosidase (EC 3.2.1.37); &beta;-D-fucosidase (EC 3.2.1.38); phlorizin hydrolase (EC 3.2.1.62); exo-&beta;-1,4-glucanase (EC 3.2.1.74); 6-phospho-&beta;-galactosidase (EC 3.2.1.85); 6-phospho-&beta;-glucosidase (EC 3.2.1.86); strictosidine &beta;-gluco…	NA	84.685	7.88e-55	WP_022786507.1
c1861515_g1	65.6	4.1e-31	AHF23940.1;	GH1	&beta;-glucosidase (EC 3.2.1.21); &beta;-galactosidase (EC 3.2.1.23); &beta;-mannosidase (EC 3.2.1.25); &beta;-glucuronidase (EC 3.2.1.31); &beta;-xylosidase (EC 3.2.1.37); &beta;-D-fucosidase (EC 3.2.1.38); phlorizin hydrolase (EC 3.2.1.62); exo-&beta;-1,4-glucanase (EC 3.2.1.74); 6-phospho-&beta;-galactosidase (EC 3.2.1.85); 6-phospho-&beta;-glucosidase (EC 3.2.1.86); strictosidine &beta;-gluco…	NA	71.739	1.42e-41	WP_034928193.1
c1862768_g1	50	4.9e-16	AHF24559.1;	GH1	&beta;-glucosidase (EC 3.2.1.21); &beta;-galactosidase (EC 3.2.1.23); &beta;-mannosidase (EC 3.2.1.25); &beta;-glucuronidase (EC 3.2.1.31); &beta;-xylosidase (EC 3.2.1.37); &beta;-D-fucosidase (EC 3.2.1.38); phlorizin hydrolase (EC 3.2.1.62); exo-&beta;-1,4-glucanase (EC 3.2.1.74); 6-phospho-&beta;-galactosidase (EC 3.2.1.85); 6-phospho-&beta;-glucosidase (EC 3.2.1.86); strictosidine &beta;-gluco…	NA	69.149	2.5e-19	WP_022786507.1
c1863074_g1	40.9	1.6e-17	WP_014080404.1;YP_004839325.1;AEN97393.1;	GH1	&beta;-glucosidase (EC 3.2.1.21); &beta;-galactosidase (EC 3.2.1.23); &beta;-mannosidase (EC 3.2.1.25); &beta;-glucuronidase (EC 3.2.1.31); &beta;-xylosidase (EC 3.2.1.37); &beta;-D-fucosidase (EC 3.2.1.38); phlorizin hydrolase (EC 3.2.1.62); exo-&beta;-1,4-glucanase (EC 3.2.1.74); 6-phospho-&beta;-galactosidase (EC 3.2.1.85); 6-phospho-&beta;-glucosidase (EC 3.2.1.86); strictosidine &beta;-gluco…	NA	71.212	4.41e-59	WP_093957003.1
c186371_g1	70.6	1.2e-40	WP_013103754.1;YP_003622134.1;YP_004705482.1;ADG41165.1;AEJ30859.1;	GH1	&beta;-glucosidase (EC 3.2.1.21); &beta;-galactosidase (EC 3.2.1.23); &beta;-mannosidase (EC 3.2.1.25); &beta;-glucuronidase (EC 3.2.1.31); &beta;-xylosidase (EC 3.2.1.37); &beta;-D-fucosidase (EC 3.2.1.38); phlorizin hydrolase (EC 3.2.1.62); exo-&beta;-1,4-glucanase (EC 3.2.1.74); 6-phospho-&beta;-galactosidase (EC 3.2.1.85); 6-phospho-&beta;-glucosidase (EC 3.2.1.86); strictosidine &beta;-gluco…	NA	75.926	1.15e-52	CUO80800.1
c1865343_g1	57.5	2.5e-20	WP_022749919.1;YP_008677137.1;AGX45100.1;	GH1	&beta;-glucosidase (EC 3.2.1.21); &beta;-galactosidase (EC 3.2.1.23); &beta;-mannosidase (EC 3.2.1.25); &beta;-glucuronidase (EC 3.2.1.31); &beta;-xylosidase (EC 3.2.1.37); &beta;-D-fucosidase (EC 3.2.1.38); phlorizin hydrolase (EC 3.2.1.62); exo-&beta;-1,4-glucanase (EC 3.2.1.74); 6-phospho-&beta;-galactosidase (EC 3.2.1.85); 6-phospho-&beta;-glucosidase (EC 3.2.1.86); strictosidine &beta;-gluco…	NA	82.5	2.39e-38	WP_034928955.1
c1865948_g1	51.8	1e-17	WP_003065838.1;YP_004559595.1;EFM27006.1;BAK30509.1;	GH1	&beta;-glucosidase (EC 3.2.1.21); &beta;-galactosidase (EC 3.2.1.23); &beta;-mannosidase (EC 3.2.1.25); &beta;-glucuronidase (EC 3.2.1.31); &beta;-xylosidase (EC 3.2.1.37); &beta;-D-fucosidase (EC 3.2.1.38); phlorizin hydrolase (EC 3.2.1.62); exo-&beta;-1,4-glucanase (EC 3.2.1.74); 6-phospho-&beta;-galactosidase (EC 3.2.1.85); 6-phospho-&beta;-glucosidase (EC 3.2.1.86); strictosidine &beta;-gluco…	NA	65.882	2.34e-19	WP_087204840.1
c186675_g1	44.6	1.8e-07	XP_660710.1;EAA63677.1;	GH1	&beta;-glucosidase (EC 3.2.1.21); &beta;-galactosidase (EC 3.2.1.23); &beta;-mannosidase (EC 3.2.1.25); &beta;-glucuronidase (EC 3.2.1.31); &beta;-xylosidase (EC 3.2.1.37); &beta;-D-fucosidase (EC 3.2.1.38); phlorizin hydrolase (EC 3.2.1.62); exo-&beta;-1,4-glucanase (EC 3.2.1.74); 6-phospho-&beta;-galactosidase (EC 3.2.1.85); 6-phospho-&beta;-glucosidase (EC 3.2.1.86); strictosidine &beta;-gluco…	NA	66.667	1.35e-34	XP_009492938.1
c1867695_g1	50	1.7e-20	WP_012969841.1;YP_003442597.1;ADC61565.1;	GH1	&beta;-glucosidase (EC 3.2.1.21); &beta;-galactosidase (EC 3.2.1.23); &beta;-mannosidase (EC 3.2.1.25); &beta;-glucuronidase (EC 3.2.1.31); &beta;-xylosidase (EC 3.2.1.37); &beta;-D-fucosidase (EC 3.2.1.38); phlorizin hydrolase (EC 3.2.1.62); exo-&beta;-1,4-glucanase (EC 3.2.1.74); 6-phospho-&beta;-galactosidase (EC 3.2.1.85); 6-phospho-&beta;-glucosidase (EC 3.2.1.86); strictosidine &beta;-gluco…	NA	55.556	9.62e-26	PYO84895.1
c1871544_g1	72	3.3e-29	WP_014936824.1;YP_006708581.1;AFR71833.1;	GH1	&beta;-glucosidase (EC 3.2.1.21); &beta;-galactosidase (EC 3.2.1.23); &beta;-mannosidase (EC 3.2.1.25); &beta;-glucuronidase (EC 3.2.1.31); &beta;-xylosidase (EC 3.2.1.37); &beta;-D-fucosidase (EC 3.2.1.38); phlorizin hydrolase (EC 3.2.1.62); exo-&beta;-1,4-glucanase (EC 3.2.1.74); 6-phospho-&beta;-galactosidase (EC 3.2.1.85); 6-phospho-&beta;-glucosidase (EC 3.2.1.86); strictosidine &beta;-gluco…	NA	72.368	3.29e-33	EOT68727.1
c1873427_g1	72.9	8e-34	WP_011442506.1;YP_487233.1;ABD08322.1;	GH1	&beta;-glucosidase (EC 3.2.1.21); &beta;-galactosidase (EC 3.2.1.23); &beta;-mannosidase (EC 3.2.1.25); &beta;-glucuronidase (EC 3.2.1.31); &beta;-xylosidase (EC 3.2.1.37); &beta;-D-fucosidase (EC 3.2.1.38); phlorizin hydrolase (EC 3.2.1.62); exo-&beta;-1,4-glucanase (EC 3.2.1.74); 6-phospho-&beta;-galactosidase (EC 3.2.1.85); 6-phospho-&beta;-glucosidase (EC 3.2.1.86); strictosidine &beta;-gluco…	NA	78.824	2.28e-40	CCX90802.1
c1875845_g1	48.1	1.3e-06	WP_015561280.1;YP_007833474.1;CBL10433.1;	GH1	&beta;-glucosidase (EC 3.2.1.21); &beta;-galactosidase (EC 3.2.1.23); &beta;-mannosidase (EC 3.2.1.25); &beta;-glucuronidase (EC 3.2.1.31); &beta;-xylosidase (EC 3.2.1.37); &beta;-D-fucosidase (EC 3.2.1.38); phlorizin hydrolase (EC 3.2.1.62); exo-&beta;-1,4-glucanase (EC 3.2.1.74); 6-phospho-&beta;-galactosidase (EC 3.2.1.85); 6-phospho-&beta;-glucosidase (EC 3.2.1.86); strictosidine &beta;-gluco…	NA	53	1.03e-27	CCY36425.1
c1878742_g1	80.9	1.8e-39	AID44650.1;	GH1	&beta;-glucosidase (EC 3.2.1.21); &beta;-galactosidase (EC 3.2.1.23); &beta;-mannosidase (EC 3.2.1.25); &beta;-glucuronidase (EC 3.2.1.31); &beta;-xylosidase (EC 3.2.1.37); &beta;-D-fucosidase (EC 3.2.1.38); phlorizin hydrolase (EC 3.2.1.62); exo-&beta;-1,4-glucanase (EC 3.2.1.74); 6-phospho-&beta;-galactosidase (EC 3.2.1.85); 6-phospho-&beta;-glucosidase (EC 3.2.1.86); strictosidine &beta;-gluco…	NA	87.778	1.31e-49	WP_034927719.1
c1879566_g1	40.8	1.5e-14	WP_015561280.1;YP_007833474.1;CBL10433.1;	GH1	&beta;-glucosidase (EC 3.2.1.21); &beta;-galactosidase (EC 3.2.1.23); &beta;-mannosidase (EC 3.2.1.25); &beta;-glucuronidase (EC 3.2.1.31); &beta;-xylosidase (EC 3.2.1.37); &beta;-D-fucosidase (EC 3.2.1.38); phlorizin hydrolase (EC 3.2.1.62); exo-&beta;-1,4-glucanase (EC 3.2.1.74); 6-phospho-&beta;-galactosidase (EC 3.2.1.85); 6-phospho-&beta;-glucosidase (EC 3.2.1.86); strictosidine &beta;-gluco…	NA	82.524	3.27e-53	WP_087154563.1
c1880043_g1	65.4	3.1e-26	WP_015558084.1;YP_007829185.1;CBL17177.1;	GH1	&beta;-glucosidase (EC 3.2.1.21); &beta;-galactosidase (EC 3.2.1.23); &beta;-mannosidase (EC 3.2.1.25); &beta;-glucuronidase (EC 3.2.1.31); &beta;-xylosidase (EC 3.2.1.37); &beta;-D-fucosidase (EC 3.2.1.38); phlorizin hydrolase (EC 3.2.1.62); exo-&beta;-1,4-glucanase (EC 3.2.1.74); 6-phospho-&beta;-galactosidase (EC 3.2.1.85); 6-phospho-&beta;-glucosidase (EC 3.2.1.86); strictosidine &beta;-gluco…	NA	77.778	3.07e-37	WP_022787237.1
c1888354_g1	45.9	7.9e-17	WP_014233715.1;YP_005024845.1;AEX23871.1;	GH1	&beta;-glucosidase (EC 3.2.1.21); &beta;-galactosidase (EC 3.2.1.23); &beta;-mannosidase (EC 3.2.1.25); &beta;-glucuronidase (EC 3.2.1.31); &beta;-xylosidase (EC 3.2.1.37); &beta;-D-fucosidase (EC 3.2.1.38); phlorizin hydrolase (EC 3.2.1.62); exo-&beta;-1,4-glucanase (EC 3.2.1.74); 6-phospho-&beta;-galactosidase (EC 3.2.1.85); 6-phospho-&beta;-glucosidase (EC 3.2.1.86); strictosidine &beta;-gluco…	NA	76.531	5.02e-44	WP_108774802.1
c1889506_g1	72.2	2.4e-72	AHF24559.1;	GH1	&beta;-glucosidase (EC 3.2.1.21); &beta;-galactosidase (EC 3.2.1.23); &beta;-mannosidase (EC 3.2.1.25); &beta;-glucuronidase (EC 3.2.1.31); &beta;-xylosidase (EC 3.2.1.37); &beta;-D-fucosidase (EC 3.2.1.38); phlorizin hydrolase (EC 3.2.1.62); exo-&beta;-1,4-glucanase (EC 3.2.1.74); 6-phospho-&beta;-galactosidase (EC 3.2.1.85); 6-phospho-&beta;-glucosidase (EC 3.2.1.86); strictosidine &beta;-gluco…	NA	82.386	2.84e-95	WP_022786507.1
c1890212_g1	52.7	7.1e-20	AHF23780.1;	GH1	&beta;-glucosidase (EC 3.2.1.21); &beta;-galactosidase (EC 3.2.1.23); &beta;-mannosidase (EC 3.2.1.25); &beta;-glucuronidase (EC 3.2.1.31); &beta;-xylosidase (EC 3.2.1.37); &beta;-D-fucosidase (EC 3.2.1.38); phlorizin hydrolase (EC 3.2.1.62); exo-&beta;-1,4-glucanase (EC 3.2.1.74); 6-phospho-&beta;-galactosidase (EC 3.2.1.85); 6-phospho-&beta;-glucosidase (EC 3.2.1.86); strictosidine &beta;-gluco…	NA	64.835	6.6e-31	WP_022786734.1
c1890219_g1	50.2	2.2e-61	AFK83736.1;	GH1	&beta;-glucosidase (EC 3.2.1.21); &beta;-galactosidase (EC 3.2.1.23); &beta;-mannosidase (EC 3.2.1.25); &beta;-glucuronidase (EC 3.2.1.31); &beta;-xylosidase (EC 3.2.1.37); &beta;-D-fucosidase (EC 3.2.1.38); phlorizin hydrolase (EC 3.2.1.62); exo-&beta;-1,4-glucanase (EC 3.2.1.74); 6-phospho-&beta;-galactosidase (EC 3.2.1.85); 6-phospho-&beta;-glucosidase (EC 3.2.1.86); strictosidine &beta;-gluco…	NA	48.804	7.09e-67	AEV59737.1
c1893336_g1	65.5	2.2e-27	ACZ98664.1;	GH1	&beta;-glucosidase (EC 3.2.1.21); &beta;-galactosidase (EC 3.2.1.23); &beta;-mannosidase (EC 3.2.1.25); &beta;-glucuronidase (EC 3.2.1.31); &beta;-xylosidase (EC 3.2.1.37); &beta;-D-fucosidase (EC 3.2.1.38); phlorizin hydrolase (EC 3.2.1.62); exo-&beta;-1,4-glucanase (EC 3.2.1.74); 6-phospho-&beta;-galactosidase (EC 3.2.1.85); 6-phospho-&beta;-glucosidase (EC 3.2.1.86); strictosidine &beta;-gluco…	NA	88.542	1.49e-54	WP_074642339.1
c1901108_g1	78.2	2.7e-54	AHF24559.1;	GH1	&beta;-glucosidase (EC 3.2.1.21); &beta;-galactosidase (EC 3.2.1.23); &beta;-mannosidase (EC 3.2.1.25); &beta;-glucuronidase (EC 3.2.1.31); &beta;-xylosidase (EC 3.2.1.37); &beta;-D-fucosidase (EC 3.2.1.38); phlorizin hydrolase (EC 3.2.1.62); exo-&beta;-1,4-glucanase (EC 3.2.1.74); 6-phospho-&beta;-galactosidase (EC 3.2.1.85); 6-phospho-&beta;-glucosidase (EC 3.2.1.86); strictosidine &beta;-gluco…	NA	81.452	3.35e-67	WP_022786507.1
c1902383_g1	81.2	2.7e-37	WP_015534021.1;YP_007796313.1;CBK82982.1;	GH1	&beta;-glucosidase (EC 3.2.1.21); &beta;-galactosidase (EC 3.2.1.23); &beta;-mannosidase (EC 3.2.1.25); &beta;-glucuronidase (EC 3.2.1.31); &beta;-xylosidase (EC 3.2.1.37); &beta;-D-fucosidase (EC 3.2.1.38); phlorizin hydrolase (EC 3.2.1.62); exo-&beta;-1,4-glucanase (EC 3.2.1.74); 6-phospho-&beta;-galactosidase (EC 3.2.1.85); 6-phospho-&beta;-glucosidase (EC 3.2.1.86); strictosidine &beta;-gluco…	NA	83.529	1.51e-46	CCX88618.1
c1904206_g1	81.7	4.6e-24	AIQ16638.1;	GH1	&beta;-glucosidase (EC 3.2.1.21); &beta;-galactosidase (EC 3.2.1.23); &beta;-mannosidase (EC 3.2.1.25); &beta;-glucuronidase (EC 3.2.1.31); &beta;-xylosidase (EC 3.2.1.37); &beta;-D-fucosidase (EC 3.2.1.38); phlorizin hydrolase (EC 3.2.1.62); exo-&beta;-1,4-glucanase (EC 3.2.1.74); 6-phospho-&beta;-galactosidase (EC 3.2.1.85); 6-phospho-&beta;-glucosidase (EC 3.2.1.86); strictosidine &beta;-gluco…	NA	81.667	4.49e-27	WP_038587592.1
c1904225_g1	66.3	4.8e-29	WP_015538164.1;YP_007801078.1;CBL02685.1;	GH1	&beta;-glucosidase (EC 3.2.1.21); &beta;-galactosidase (EC 3.2.1.23); &beta;-mannosidase (EC 3.2.1.25); &beta;-glucuronidase (EC 3.2.1.31); &beta;-xylosidase (EC 3.2.1.37); &beta;-D-fucosidase (EC 3.2.1.38); phlorizin hydrolase (EC 3.2.1.62); exo-&beta;-1,4-glucanase (EC 3.2.1.74); 6-phospho-&beta;-galactosidase (EC 3.2.1.85); 6-phospho-&beta;-glucosidase (EC 3.2.1.86); strictosidine &beta;-gluco…	NA	78.022	7.93e-39	WP_022786507.1
c1904846_g1	74.6	1.4e-50	WP_015538164.1;YP_007801078.1;CBL02685.1;	GH1	&beta;-glucosidase (EC 3.2.1.21); &beta;-galactosidase (EC 3.2.1.23); &beta;-mannosidase (EC 3.2.1.25); &beta;-glucuronidase (EC 3.2.1.31); &beta;-xylosidase (EC 3.2.1.37); &beta;-D-fucosidase (EC 3.2.1.38); phlorizin hydrolase (EC 3.2.1.62); exo-&beta;-1,4-glucanase (EC 3.2.1.74); 6-phospho-&beta;-galactosidase (EC 3.2.1.85); 6-phospho-&beta;-glucosidase (EC 3.2.1.86); strictosidine &beta;-gluco…	NA	84.921	2.31e-73	WP_022786507.1
c1906_g1	73.9	2.9e-35	WP_003099741.1;YP_008056820.1;EKB52781.1;AGM98883.1;ESR09171.1;AHY15841.1;AHY17709.1;	GH1	&beta;-glucosidase (EC 3.2.1.21); &beta;-galactosidase (EC 3.2.1.23); &beta;-mannosidase (EC 3.2.1.25); &beta;-glucuronidase (EC 3.2.1.31); &beta;-xylosidase (EC 3.2.1.37); &beta;-D-fucosidase (EC 3.2.1.38); phlorizin hydrolase (EC 3.2.1.62); exo-&beta;-1,4-glucanase (EC 3.2.1.74); 6-phospho-&beta;-galactosidase (EC 3.2.1.85); 6-phospho-&beta;-glucosidase (EC 3.2.1.86); strictosidine &beta;-gluco…	NA	77.174	1.04e-44	WP_034928553.1
c1910526_g1	62.6	4.2e-28	AIQ16638.1;	GH1	&beta;-glucosidase (EC 3.2.1.21); &beta;-galactosidase (EC 3.2.1.23); &beta;-mannosidase (EC 3.2.1.25); &beta;-glucuronidase (EC 3.2.1.31); &beta;-xylosidase (EC 3.2.1.37); &beta;-D-fucosidase (EC 3.2.1.38); phlorizin hydrolase (EC 3.2.1.62); exo-&beta;-1,4-glucanase (EC 3.2.1.74); 6-phospho-&beta;-galactosidase (EC 3.2.1.85); 6-phospho-&beta;-glucosidase (EC 3.2.1.86); strictosidine &beta;-gluco…	NA	63.043	2.69e-36	WP_119979971.1
c1911240_g1	45.5	2.1e-17	WP_014080404.1;YP_004839325.1;AEN97393.1;	GH1	&beta;-glucosidase (EC 3.2.1.21); &beta;-galactosidase (EC 3.2.1.23); &beta;-mannosidase (EC 3.2.1.25); &beta;-glucuronidase (EC 3.2.1.31); &beta;-xylosidase (EC 3.2.1.37); &beta;-D-fucosidase (EC 3.2.1.38); phlorizin hydrolase (EC 3.2.1.62); exo-&beta;-1,4-glucanase (EC 3.2.1.74); 6-phospho-&beta;-galactosidase (EC 3.2.1.85); 6-phospho-&beta;-glucosidase (EC 3.2.1.86); strictosidine &beta;-gluco…	NA	76.238	6.11e-53	CDC91857.1
c1912740_g1	40.5	2.8e-07	WP_014080404.1;YP_004839325.1;AEN97393.1;	GH1	&beta;-glucosidase (EC 3.2.1.21); &beta;-galactosidase (EC 3.2.1.23); &beta;-mannosidase (EC 3.2.1.25); &beta;-glucuronidase (EC 3.2.1.31); &beta;-xylosidase (EC 3.2.1.37); &beta;-D-fucosidase (EC 3.2.1.38); phlorizin hydrolase (EC 3.2.1.62); exo-&beta;-1,4-glucanase (EC 3.2.1.74); 6-phospho-&beta;-galactosidase (EC 3.2.1.85); 6-phospho-&beta;-glucosidase (EC 3.2.1.86); strictosidine &beta;-gluco…	NA	62.264	5.53e-30	KKJ72678.1
c1919021_g1	83	2.6e-50	AHF24559.1;	GH1	&beta;-glucosidase (EC 3.2.1.21); &beta;-galactosidase (EC 3.2.1.23); &beta;-mannosidase (EC 3.2.1.25); &beta;-glucuronidase (EC 3.2.1.31); &beta;-xylosidase (EC 3.2.1.37); &beta;-D-fucosidase (EC 3.2.1.38); phlorizin hydrolase (EC 3.2.1.62); exo-&beta;-1,4-glucanase (EC 3.2.1.74); 6-phospho-&beta;-galactosidase (EC 3.2.1.85); 6-phospho-&beta;-glucosidase (EC 3.2.1.86); strictosidine &beta;-gluco…	NA	91.509	1.01e-66	WP_022786507.1
c192149_g1	65	4.1e-18	WP_014672900.1;YP_006245443.1;AEY89570.1;	GH1	&beta;-glucosidase (EC 3.2.1.21); &beta;-galactosidase (EC 3.2.1.23); &beta;-mannosidase (EC 3.2.1.25); &beta;-glucuronidase (EC 3.2.1.31); &beta;-xylosidase (EC 3.2.1.37); &beta;-D-fucosidase (EC 3.2.1.38); phlorizin hydrolase (EC 3.2.1.62); exo-&beta;-1,4-glucanase (EC 3.2.1.74); 6-phospho-&beta;-galactosidase (EC 3.2.1.85); 6-phospho-&beta;-glucosidase (EC 3.2.1.86); strictosidine &beta;-gluco…	NA	75.806	4.99e-25	WP_022786734.1
c1923475_g1	40	7.6e-27	WP_015561280.1;YP_007833474.1;CBL10433.1;	GH1	&beta;-glucosidase (EC 3.2.1.21); &beta;-galactosidase (EC 3.2.1.23); &beta;-mannosidase (EC 3.2.1.25); &beta;-glucuronidase (EC 3.2.1.31); &beta;-xylosidase (EC 3.2.1.37); &beta;-D-fucosidase (EC 3.2.1.38); phlorizin hydrolase (EC 3.2.1.62); exo-&beta;-1,4-glucanase (EC 3.2.1.74); 6-phospho-&beta;-galactosidase (EC 3.2.1.85); 6-phospho-&beta;-glucosidase (EC 3.2.1.86); strictosidine &beta;-gluco…	NA	74.172	8.38e-80	WP_034462513.1
c1924891_g1	59.6	9.8e-57	WP_015558084.1;YP_007829185.1;CBL17177.1;	GH1	&beta;-glucosidase (EC 3.2.1.21); &beta;-galactosidase (EC 3.2.1.23); &beta;-mannosidase (EC 3.2.1.25); &beta;-glucuronidase (EC 3.2.1.31); &beta;-xylosidase (EC 3.2.1.37); &beta;-D-fucosidase (EC 3.2.1.38); phlorizin hydrolase (EC 3.2.1.62); exo-&beta;-1,4-glucanase (EC 3.2.1.74); 6-phospho-&beta;-galactosidase (EC 3.2.1.85); 6-phospho-&beta;-glucosidase (EC 3.2.1.86); strictosidine &beta;-gluco…	NA	83.23	1.12e-97	WP_089927174.1
c1929958_g1	41.3	2.3e-13	WP_015561280.1;YP_007833474.1;CBL10433.1;	GH1	&beta;-glucosidase (EC 3.2.1.21); &beta;-galactosidase (EC 3.2.1.23); &beta;-mannosidase (EC 3.2.1.25); &beta;-glucuronidase (EC 3.2.1.31); &beta;-xylosidase (EC 3.2.1.37); &beta;-D-fucosidase (EC 3.2.1.38); phlorizin hydrolase (EC 3.2.1.62); exo-&beta;-1,4-glucanase (EC 3.2.1.74); 6-phospho-&beta;-galactosidase (EC 3.2.1.85); 6-phospho-&beta;-glucosidase (EC 3.2.1.86); strictosidine &beta;-gluco…	NA	61.6	1.1e-52	GAE22129.1
c1930325_g1	63.2	5.2e-43	WP_014080404.1;YP_004839325.1;AEN97393.1;	GH1	&beta;-glucosidase (EC 3.2.1.21); &beta;-galactosidase (EC 3.2.1.23); &beta;-mannosidase (EC 3.2.1.25); &beta;-glucuronidase (EC 3.2.1.31); &beta;-xylosidase (EC 3.2.1.37); &beta;-D-fucosidase (EC 3.2.1.38); phlorizin hydrolase (EC 3.2.1.62); exo-&beta;-1,4-glucanase (EC 3.2.1.74); 6-phospho-&beta;-galactosidase (EC 3.2.1.85); 6-phospho-&beta;-glucosidase (EC 3.2.1.86); strictosidine &beta;-gluco…	NA	66.667	1.52e-58	WP_089823643.1
c1931429_g1	61	3.7e-47	WP_013281076.1;YP_003831004.1;ADL34422.1;	GH1	&beta;-glucosidase (EC 3.2.1.21); &beta;-galactosidase (EC 3.2.1.23); &beta;-mannosidase (EC 3.2.1.25); &beta;-glucuronidase (EC 3.2.1.31); &beta;-xylosidase (EC 3.2.1.37); &beta;-D-fucosidase (EC 3.2.1.38); phlorizin hydrolase (EC 3.2.1.62); exo-&beta;-1,4-glucanase (EC 3.2.1.74); 6-phospho-&beta;-galactosidase (EC 3.2.1.85); 6-phospho-&beta;-glucosidase (EC 3.2.1.86); strictosidine &beta;-gluco…	NA	62.238	2.97e-58	CUO64296.1
c1933985_g1	40.3	5.4e-08	WP_013921762.1;YP_004646498.1;AEI52222.1;	GH1	&beta;-glucosidase (EC 3.2.1.21); &beta;-galactosidase (EC 3.2.1.23); &beta;-mannosidase (EC 3.2.1.25); &beta;-glucuronidase (EC 3.2.1.31); &beta;-xylosidase (EC 3.2.1.37); &beta;-D-fucosidase (EC 3.2.1.38); phlorizin hydrolase (EC 3.2.1.62); exo-&beta;-1,4-glucanase (EC 3.2.1.74); 6-phospho-&beta;-galactosidase (EC 3.2.1.85); 6-phospho-&beta;-glucosidase (EC 3.2.1.86); strictosidine &beta;-gluco…	NA	83.838	6.49e-52	WP_074739071.1
c193581_g1	50	9.8e-09	WP_015561280.1;YP_007833474.1;CBL10433.1;	GH1	&beta;-glucosidase (EC 3.2.1.21); &beta;-galactosidase (EC 3.2.1.23); &beta;-mannosidase (EC 3.2.1.25); &beta;-glucuronidase (EC 3.2.1.31); &beta;-xylosidase (EC 3.2.1.37); &beta;-D-fucosidase (EC 3.2.1.38); phlorizin hydrolase (EC 3.2.1.62); exo-&beta;-1,4-glucanase (EC 3.2.1.74); 6-phospho-&beta;-galactosidase (EC 3.2.1.85); 6-phospho-&beta;-glucosidase (EC 3.2.1.86); strictosidine &beta;-gluco…	NA	86.885	2.38e-68	CCZ12188.1
c193626_g1	41.9	1.5e-07	XP_660710.1;EAA63677.1;	GH1	&beta;-glucosidase (EC 3.2.1.21); &beta;-galactosidase (EC 3.2.1.23); &beta;-mannosidase (EC 3.2.1.25); &beta;-glucuronidase (EC 3.2.1.31); &beta;-xylosidase (EC 3.2.1.37); &beta;-D-fucosidase (EC 3.2.1.38); phlorizin hydrolase (EC 3.2.1.62); exo-&beta;-1,4-glucanase (EC 3.2.1.74); 6-phospho-&beta;-galactosidase (EC 3.2.1.85); 6-phospho-&beta;-glucosidase (EC 3.2.1.86); strictosidine &beta;-gluco…	NA	78.125	3.74e-47	AMK13519.1
c1936403_g1	59.2	6.5e-27	ACZ98664.1;	GH1	&beta;-glucosidase (EC 3.2.1.21); &beta;-galactosidase (EC 3.2.1.23); &beta;-mannosidase (EC 3.2.1.25); &beta;-glucuronidase (EC 3.2.1.31); &beta;-xylosidase (EC 3.2.1.37); &beta;-D-fucosidase (EC 3.2.1.38); phlorizin hydrolase (EC 3.2.1.62); exo-&beta;-1,4-glucanase (EC 3.2.1.74); 6-phospho-&beta;-galactosidase (EC 3.2.1.85); 6-phospho-&beta;-glucosidase (EC 3.2.1.86); strictosidine &beta;-gluco…	NA	81.818	1.75e-52	WP_022932008.1
c1936914_g1	47.1	2.4e-20	WP_015561280.1;YP_007833474.1;CBL10433.1;	GH1	&beta;-glucosidase (EC 3.2.1.21); &beta;-galactosidase (EC 3.2.1.23); &beta;-mannosidase (EC 3.2.1.25); &beta;-glucuronidase (EC 3.2.1.31); &beta;-xylosidase (EC 3.2.1.37); &beta;-D-fucosidase (EC 3.2.1.38); phlorizin hydrolase (EC 3.2.1.62); exo-&beta;-1,4-glucanase (EC 3.2.1.74); 6-phospho-&beta;-galactosidase (EC 3.2.1.85); 6-phospho-&beta;-glucosidase (EC 3.2.1.86); strictosidine &beta;-gluco…	NA	87.179	9.41e-70	WP_028911346.1
c1938008_g1	44	1.1e-11	WP_014080404.1;YP_004839325.1;AEN97393.1;	GH1	&beta;-glucosidase (EC 3.2.1.21); &beta;-galactosidase (EC 3.2.1.23); &beta;-mannosidase (EC 3.2.1.25); &beta;-glucuronidase (EC 3.2.1.31); &beta;-xylosidase (EC 3.2.1.37); &beta;-D-fucosidase (EC 3.2.1.38); phlorizin hydrolase (EC 3.2.1.62); exo-&beta;-1,4-glucanase (EC 3.2.1.74); 6-phospho-&beta;-galactosidase (EC 3.2.1.85); 6-phospho-&beta;-glucosidase (EC 3.2.1.86); strictosidine &beta;-gluco…	NA	76.19	2.92e-37	WP_079583942.1
c1941932_g1	56.6	1.6e-25	WP_012658338.1;YP_002562165.1;CAR41865.1;	GH1	&beta;-glucosidase (EC 3.2.1.21); &beta;-galactosidase (EC 3.2.1.23); &beta;-mannosidase (EC 3.2.1.25); &beta;-glucuronidase (EC 3.2.1.31); &beta;-xylosidase (EC 3.2.1.37); &beta;-D-fucosidase (EC 3.2.1.38); phlorizin hydrolase (EC 3.2.1.62); exo-&beta;-1,4-glucanase (EC 3.2.1.74); 6-phospho-&beta;-galactosidase (EC 3.2.1.85); 6-phospho-&beta;-glucosidase (EC 3.2.1.86); strictosidine &beta;-gluco…	NA	55.556	1.06e-30	AXJ12757.1
c1951608_g1	74.8	5.4e-46	AHN26752.1;	GH1	&beta;-glucosidase (EC 3.2.1.21); &beta;-galactosidase (EC 3.2.1.23); &beta;-mannosidase (EC 3.2.1.25); &beta;-glucuronidase (EC 3.2.1.31); &beta;-xylosidase (EC 3.2.1.37); &beta;-D-fucosidase (EC 3.2.1.38); phlorizin hydrolase (EC 3.2.1.62); exo-&beta;-1,4-glucanase (EC 3.2.1.74); 6-phospho-&beta;-galactosidase (EC 3.2.1.85); 6-phospho-&beta;-glucosidase (EC 3.2.1.86); strictosidine &beta;-gluco…	NA	82.883	1.74e-60	WP_079482689.1
c1952194_g1	42.6	1.3e-39	WP_023176465.1;YP_008714561.1;AGY83005.1;	GH1	&beta;-glucosidase (EC 3.2.1.21); &beta;-galactosidase (EC 3.2.1.23); &beta;-mannosidase (EC 3.2.1.25); &beta;-glucuronidase (EC 3.2.1.31); &beta;-xylosidase (EC 3.2.1.37); &beta;-D-fucosidase (EC 3.2.1.38); phlorizin hydrolase (EC 3.2.1.62); exo-&beta;-1,4-glucanase (EC 3.2.1.74); 6-phospho-&beta;-galactosidase (EC 3.2.1.85); 6-phospho-&beta;-glucosidase (EC 3.2.1.86); strictosidine &beta;-gluco…	NA	83.756	2.92e-108	WP_108774176.1
c1954968_g1	60	2.7e-27	WP_013281076.1;YP_003831004.1;ADL34422.1;	GH1	&beta;-glucosidase (EC 3.2.1.21); &beta;-galactosidase (EC 3.2.1.23); &beta;-mannosidase (EC 3.2.1.25); &beta;-glucuronidase (EC 3.2.1.31); &beta;-xylosidase (EC 3.2.1.37); &beta;-D-fucosidase (EC 3.2.1.38); phlorizin hydrolase (EC 3.2.1.62); exo-&beta;-1,4-glucanase (EC 3.2.1.74); 6-phospho-&beta;-galactosidase (EC 3.2.1.85); 6-phospho-&beta;-glucosidase (EC 3.2.1.86); strictosidine &beta;-gluco…	NA	66.667	9.67e-37	WP_089982899.1
c1957166_g1	47.9	6.1e-10	XP_660710.1;EAA63677.1;	GH1	&beta;-glucosidase (EC 3.2.1.21); &beta;-galactosidase (EC 3.2.1.23); &beta;-mannosidase (EC 3.2.1.25); &beta;-glucuronidase (EC 3.2.1.31); &beta;-xylosidase (EC 3.2.1.37); &beta;-D-fucosidase (EC 3.2.1.38); phlorizin hydrolase (EC 3.2.1.62); exo-&beta;-1,4-glucanase (EC 3.2.1.74); 6-phospho-&beta;-galactosidase (EC 3.2.1.85); 6-phospho-&beta;-glucosidase (EC 3.2.1.86); strictosidine &beta;-gluco…	NA	83.333	8.28e-40	WP_006006978.1
c1958197_g1	77.5	1.3e-53	AIS63939.1;	GH1	&beta;-glucosidase (EC 3.2.1.21); &beta;-galactosidase (EC 3.2.1.23); &beta;-mannosidase (EC 3.2.1.25); &beta;-glucuronidase (EC 3.2.1.31); &beta;-xylosidase (EC 3.2.1.37); &beta;-D-fucosidase (EC 3.2.1.38); phlorizin hydrolase (EC 3.2.1.62); exo-&beta;-1,4-glucanase (EC 3.2.1.74); 6-phospho-&beta;-galactosidase (EC 3.2.1.85); 6-phospho-&beta;-glucosidase (EC 3.2.1.86); strictosidine &beta;-gluco…	NA	79.339	7.2e-65	WP_118042739.1
c1958198_g1	77.9	4.1e-48	CCB84087.1;	GH1	&beta;-glucosidase (EC 3.2.1.21); &beta;-galactosidase (EC 3.2.1.23); &beta;-mannosidase (EC 3.2.1.25); &beta;-glucuronidase (EC 3.2.1.31); &beta;-xylosidase (EC 3.2.1.37); &beta;-D-fucosidase (EC 3.2.1.38); phlorizin hydrolase (EC 3.2.1.62); exo-&beta;-1,4-glucanase (EC 3.2.1.74); 6-phospho-&beta;-galactosidase (EC 3.2.1.85); 6-phospho-&beta;-glucosidase (EC 3.2.1.86); strictosidine &beta;-gluco…	NA	82.692	1.93e-56	WP_117895057.1
c195968_g1	60.2	4e-39	AIR69557.1;	GH1	&beta;-glucosidase (EC 3.2.1.21); &beta;-galactosidase (EC 3.2.1.23); &beta;-mannosidase (EC 3.2.1.25); &beta;-glucuronidase (EC 3.2.1.31); &beta;-xylosidase (EC 3.2.1.37); &beta;-D-fucosidase (EC 3.2.1.38); phlorizin hydrolase (EC 3.2.1.62); exo-&beta;-1,4-glucanase (EC 3.2.1.74); 6-phospho-&beta;-galactosidase (EC 3.2.1.85); 6-phospho-&beta;-glucosidase (EC 3.2.1.86); strictosidine &beta;-gluco…	NA	65	3.33e-52	WP_069727554.1
c1961731_g1	55.6	3.2e-37	WP_015537421.1;YP_007800165.1;CBL01772.1;	GH1	&beta;-glucosidase (EC 3.2.1.21); &beta;-galactosidase (EC 3.2.1.23); &beta;-mannosidase (EC 3.2.1.25); &beta;-glucuronidase (EC 3.2.1.31); &beta;-xylosidase (EC 3.2.1.37); &beta;-D-fucosidase (EC 3.2.1.38); phlorizin hydrolase (EC 3.2.1.62); exo-&beta;-1,4-glucanase (EC 3.2.1.74); 6-phospho-&beta;-galactosidase (EC 3.2.1.85); 6-phospho-&beta;-glucosidase (EC 3.2.1.86); strictosidine &beta;-gluco…	NA	68.421	1.33e-50	WP_091205911.1
c1965493_g1	41.4	5.1e-08	WP_012408871.1;YP_001865816.1;ACC80873.1;	GH1	&beta;-glucosidase (EC 3.2.1.21); &beta;-galactosidase (EC 3.2.1.23); &beta;-mannosidase (EC 3.2.1.25); &beta;-glucuronidase (EC 3.2.1.31); &beta;-xylosidase (EC 3.2.1.37); &beta;-D-fucosidase (EC 3.2.1.38); phlorizin hydrolase (EC 3.2.1.62); exo-&beta;-1,4-glucanase (EC 3.2.1.74); 6-phospho-&beta;-galactosidase (EC 3.2.1.85); 6-phospho-&beta;-glucosidase (EC 3.2.1.86); strictosidine &beta;-gluco…	NA	75.51	1.07e-43	SEP73683.1
c1966180_g1	50	3.7e-08	XP_660710.1;EAA63677.1;	GH1	&beta;-glucosidase (EC 3.2.1.21); &beta;-galactosidase (EC 3.2.1.23); &beta;-mannosidase (EC 3.2.1.25); &beta;-glucuronidase (EC 3.2.1.31); &beta;-xylosidase (EC 3.2.1.37); &beta;-D-fucosidase (EC 3.2.1.38); phlorizin hydrolase (EC 3.2.1.62); exo-&beta;-1,4-glucanase (EC 3.2.1.74); 6-phospho-&beta;-galactosidase (EC 3.2.1.85); 6-phospho-&beta;-glucosidase (EC 3.2.1.86); strictosidine &beta;-gluco…	NA	90.141	3.05e-35	WP_089922661.1
c1970403_g1	47.1	3.2e-28	WP_015312488.1;YP_007299746.1;AGB20049.1;	GH1	&beta;-glucosidase (EC 3.2.1.21); &beta;-galactosidase (EC 3.2.1.23); &beta;-mannosidase (EC 3.2.1.25); &beta;-glucuronidase (EC 3.2.1.31); &beta;-xylosidase (EC 3.2.1.37); &beta;-D-fucosidase (EC 3.2.1.38); phlorizin hydrolase (EC 3.2.1.62); exo-&beta;-1,4-glucanase (EC 3.2.1.74); 6-phospho-&beta;-galactosidase (EC 3.2.1.85); 6-phospho-&beta;-glucosidase (EC 3.2.1.86); strictosidine &beta;-gluco…	NA	67.5	1.1e-53	PWM58197.1
c197965_g1	51.6	1.2e-33	WP_014074307.1;YP_004833110.1;AEN79174.1;	GH1	&beta;-glucosidase (EC 3.2.1.21); &beta;-galactosidase (EC 3.2.1.23); &beta;-mannosidase (EC 3.2.1.25); &beta;-glucuronidase (EC 3.2.1.31); &beta;-xylosidase (EC 3.2.1.37); &beta;-D-fucosidase (EC 3.2.1.38); phlorizin hydrolase (EC 3.2.1.62); exo-&beta;-1,4-glucanase (EC 3.2.1.74); 6-phospho-&beta;-galactosidase (EC 3.2.1.85); 6-phospho-&beta;-glucosidase (EC 3.2.1.86); strictosidine &beta;-gluco…	NA	87.692	8.09e-78	WP_034925894.1
c1980313_g1	81	9.3e-94	WP_011275160.1;YP_252763.1;Q4L868.1;BAE04157.1;KDP52621.1;	GH1	&beta;-glucosidase (EC 3.2.1.21); &beta;-galactosidase (EC 3.2.1.23); &beta;-mannosidase (EC 3.2.1.25); &beta;-glucuronidase (EC 3.2.1.31); &beta;-xylosidase (EC 3.2.1.37); &beta;-D-fucosidase (EC 3.2.1.38); phlorizin hydrolase (EC 3.2.1.62); exo-&beta;-1,4-glucanase (EC 3.2.1.74); 6-phospho-&beta;-galactosidase (EC 3.2.1.85); 6-phospho-&beta;-glucosidase (EC 3.2.1.86); strictosidine &beta;-gluco…	NA	87.179	1.67e-120	WP_034931084.1
c1984882_g1	72.9	2.9e-31	AHF24559.1;	GH1	&beta;-glucosidase (EC 3.2.1.21); &beta;-galactosidase (EC 3.2.1.23); &beta;-mannosidase (EC 3.2.1.25); &beta;-glucuronidase (EC 3.2.1.31); &beta;-xylosidase (EC 3.2.1.37); &beta;-D-fucosidase (EC 3.2.1.38); phlorizin hydrolase (EC 3.2.1.62); exo-&beta;-1,4-glucanase (EC 3.2.1.74); 6-phospho-&beta;-galactosidase (EC 3.2.1.85); 6-phospho-&beta;-glucosidase (EC 3.2.1.86); strictosidine &beta;-gluco…	NA	72.941	2.46e-41	WP_022786507.1
c1984975_g1	55.3	6.2e-56	AHF23940.1;	GH1	&beta;-glucosidase (EC 3.2.1.21); &beta;-galactosidase (EC 3.2.1.23); &beta;-mannosidase (EC 3.2.1.25); &beta;-glucuronidase (EC 3.2.1.31); &beta;-xylosidase (EC 3.2.1.37); &beta;-D-fucosidase (EC 3.2.1.38); phlorizin hydrolase (EC 3.2.1.62); exo-&beta;-1,4-glucanase (EC 3.2.1.74); 6-phospho-&beta;-galactosidase (EC 3.2.1.85); 6-phospho-&beta;-glucosidase (EC 3.2.1.86); strictosidine &beta;-gluco…	NA	63.547	9.82e-91	WP_022787237.1
c1986_g1	41.7	4.5e-09	XP_660710.1;EAA63677.1;	GH1	&beta;-glucosidase (EC 3.2.1.21); &beta;-galactosidase (EC 3.2.1.23); &beta;-mannosidase (EC 3.2.1.25); &beta;-glucuronidase (EC 3.2.1.31); &beta;-xylosidase (EC 3.2.1.37); &beta;-D-fucosidase (EC 3.2.1.38); phlorizin hydrolase (EC 3.2.1.62); exo-&beta;-1,4-glucanase (EC 3.2.1.74); 6-phospho-&beta;-galactosidase (EC 3.2.1.85); 6-phospho-&beta;-glucosidase (EC 3.2.1.86); strictosidine &beta;-gluco…	NA	94.505	8.94e-56	WP_028505074.1
c1987132_g1	45.8	1.1e-07	XP_660710.1;EAA63677.1;	GH1	&beta;-glucosidase (EC 3.2.1.21); &beta;-galactosidase (EC 3.2.1.23); &beta;-mannosidase (EC 3.2.1.25); &beta;-glucuronidase (EC 3.2.1.31); &beta;-xylosidase (EC 3.2.1.37); &beta;-D-fucosidase (EC 3.2.1.38); phlorizin hydrolase (EC 3.2.1.62); exo-&beta;-1,4-glucanase (EC 3.2.1.74); 6-phospho-&beta;-galactosidase (EC 3.2.1.85); 6-phospho-&beta;-glucosidase (EC 3.2.1.86); strictosidine &beta;-gluco…	NA	86.813	7.13e-50	CCZ21253.1
c1991300_g1	78.2	1.3e-43	WP_022744277.1;YP_008674030.1;AGX41993.1;	GH1	&beta;-glucosidase (EC 3.2.1.21); &beta;-galactosidase (EC 3.2.1.23); &beta;-mannosidase (EC 3.2.1.25); &beta;-glucuronidase (EC 3.2.1.31); &beta;-xylosidase (EC 3.2.1.37); &beta;-D-fucosidase (EC 3.2.1.38); phlorizin hydrolase (EC 3.2.1.62); exo-&beta;-1,4-glucanase (EC 3.2.1.74); 6-phospho-&beta;-galactosidase (EC 3.2.1.85); 6-phospho-&beta;-glucosidase (EC 3.2.1.86); strictosidine &beta;-gluco…	NA	87.255	6.82e-56	WP_087936902.1
c199569_g1	44	1.8e-70	WP_015709921.1;YP_004525806.1;AEF80244.1;	GH1	&beta;-glucosidase (EC 3.2.1.21); &beta;-galactosidase (EC 3.2.1.23); &beta;-mannosidase (EC 3.2.1.25); &beta;-glucuronidase (EC 3.2.1.31); &beta;-xylosidase (EC 3.2.1.37); &beta;-D-fucosidase (EC 3.2.1.38); phlorizin hydrolase (EC 3.2.1.62); exo-&beta;-1,4-glucanase (EC 3.2.1.74); 6-phospho-&beta;-galactosidase (EC 3.2.1.85); 6-phospho-&beta;-glucosidase (EC 3.2.1.86); strictosidine &beta;-gluco…	NA	64.026	2.08e-140	CCX90802.1
c1996205_g1	53	3.7e-33	WP_023989370.1;YP_008912831.1;AHC20779.1;	GH1	&beta;-glucosidase (EC 3.2.1.21); &beta;-galactosidase (EC 3.2.1.23); &beta;-mannosidase (EC 3.2.1.25); &beta;-glucuronidase (EC 3.2.1.31); &beta;-xylosidase (EC 3.2.1.37); &beta;-D-fucosidase (EC 3.2.1.38); phlorizin hydrolase (EC 3.2.1.62); exo-&beta;-1,4-glucanase (EC 3.2.1.74); 6-phospho-&beta;-galactosidase (EC 3.2.1.85); 6-phospho-&beta;-glucosidase (EC 3.2.1.86); strictosidine &beta;-gluco…	NA	75.556	6.1e-64	WP_117926740.1
c2001600_g1	55.2	4.6e-24	WP_013658123.1;YP_004310043.1;ADZ84845.1;	GH1	&beta;-glucosidase (EC 3.2.1.21); &beta;-galactosidase (EC 3.2.1.23); &beta;-mannosidase (EC 3.2.1.25); &beta;-glucuronidase (EC 3.2.1.31); &beta;-xylosidase (EC 3.2.1.37); &beta;-D-fucosidase (EC 3.2.1.38); phlorizin hydrolase (EC 3.2.1.62); exo-&beta;-1,4-glucanase (EC 3.2.1.74); 6-phospho-&beta;-galactosidase (EC 3.2.1.85); 6-phospho-&beta;-glucosidase (EC 3.2.1.86); strictosidine &beta;-gluco…	NA	68.539	5.63e-36	CCX90802.1
c2002254_g1	64.8	1.3e-29	AHF24559.1;	GH1	&beta;-glucosidase (EC 3.2.1.21); &beta;-galactosidase (EC 3.2.1.23); &beta;-mannosidase (EC 3.2.1.25); &beta;-glucuronidase (EC 3.2.1.31); &beta;-xylosidase (EC 3.2.1.37); &beta;-D-fucosidase (EC 3.2.1.38); phlorizin hydrolase (EC 3.2.1.62); exo-&beta;-1,4-glucanase (EC 3.2.1.74); 6-phospho-&beta;-galactosidase (EC 3.2.1.85); 6-phospho-&beta;-glucosidase (EC 3.2.1.86); strictosidine &beta;-gluco…	NA	65.934	2.12e-37	CUO64296.1
c2002495_g1	47.7	3.3e-14	WP_015561280.1;YP_007833474.1;CBL10433.1;	GH1	&beta;-glucosidase (EC 3.2.1.21); &beta;-galactosidase (EC 3.2.1.23); &beta;-mannosidase (EC 3.2.1.25); &beta;-glucuronidase (EC 3.2.1.31); &beta;-xylosidase (EC 3.2.1.37); &beta;-D-fucosidase (EC 3.2.1.38); phlorizin hydrolase (EC 3.2.1.62); exo-&beta;-1,4-glucanase (EC 3.2.1.74); 6-phospho-&beta;-galactosidase (EC 3.2.1.85); 6-phospho-&beta;-glucosidase (EC 3.2.1.86); strictosidine &beta;-gluco…	NA	66.667	1.42e-34	WP_129974849.1
c2006682_g1	50.8	1.7e-52	WP_012861991.1;YP_003309328.1;ACZ09397.1;	GH1	&beta;-glucosidase (EC 3.2.1.21); &beta;-galactosidase (EC 3.2.1.23); &beta;-mannosidase (EC 3.2.1.25); &beta;-glucuronidase (EC 3.2.1.31); &beta;-xylosidase (EC 3.2.1.37); &beta;-D-fucosidase (EC 3.2.1.38); phlorizin hydrolase (EC 3.2.1.62); exo-&beta;-1,4-glucanase (EC 3.2.1.74); 6-phospho-&beta;-galactosidase (EC 3.2.1.85); 6-phospho-&beta;-glucosidase (EC 3.2.1.86); strictosidine &beta;-gluco…	NA	52.941	1.47e-60	TFI73963.1
c2006915_g1	40.4	1.9e-09	XP_660710.1;EAA63677.1;	GH1	&beta;-glucosidase (EC 3.2.1.21); &beta;-galactosidase (EC 3.2.1.23); &beta;-mannosidase (EC 3.2.1.25); &beta;-glucuronidase (EC 3.2.1.31); &beta;-xylosidase (EC 3.2.1.37); &beta;-D-fucosidase (EC 3.2.1.38); phlorizin hydrolase (EC 3.2.1.62); exo-&beta;-1,4-glucanase (EC 3.2.1.74); 6-phospho-&beta;-galactosidase (EC 3.2.1.85); 6-phospho-&beta;-glucosidase (EC 3.2.1.86); strictosidine &beta;-gluco…	NA	90.526	1.81e-56	WP_069432404.1
c2007140_g1	50	3.3e-22	WP_014080404.1;YP_004839325.1;AEN97393.1;	GH1	&beta;-glucosidase (EC 3.2.1.21); &beta;-galactosidase (EC 3.2.1.23); &beta;-mannosidase (EC 3.2.1.25); &beta;-glucuronidase (EC 3.2.1.31); &beta;-xylosidase (EC 3.2.1.37); &beta;-D-fucosidase (EC 3.2.1.38); phlorizin hydrolase (EC 3.2.1.62); exo-&beta;-1,4-glucanase (EC 3.2.1.74); 6-phospho-&beta;-galactosidase (EC 3.2.1.85); 6-phospho-&beta;-glucosidase (EC 3.2.1.86); strictosidine &beta;-gluco…	NA	60.169	1.8e-38	CBL16559.1
c2009709_g1	42.3	7.8e-17	WP_014080404.1;YP_004839325.1;AEN97393.1;	GH1	&beta;-glucosidase (EC 3.2.1.21); &beta;-galactosidase (EC 3.2.1.23); &beta;-mannosidase (EC 3.2.1.25); &beta;-glucuronidase (EC 3.2.1.31); &beta;-xylosidase (EC 3.2.1.37); &beta;-D-fucosidase (EC 3.2.1.38); phlorizin hydrolase (EC 3.2.1.62); exo-&beta;-1,4-glucanase (EC 3.2.1.74); 6-phospho-&beta;-galactosidase (EC 3.2.1.85); 6-phospho-&beta;-glucosidase (EC 3.2.1.86); strictosidine &beta;-gluco…	NA	66.667	1.38e-52	WP_091840668.1
c2010022_g1	41.3	9.8e-11	WP_015561280.1;YP_007833474.1;CBL10433.1;	GH1	&beta;-glucosidase (EC 3.2.1.21); &beta;-galactosidase (EC 3.2.1.23); &beta;-mannosidase (EC 3.2.1.25); &beta;-glucuronidase (EC 3.2.1.31); &beta;-xylosidase (EC 3.2.1.37); &beta;-D-fucosidase (EC 3.2.1.38); phlorizin hydrolase (EC 3.2.1.62); exo-&beta;-1,4-glucanase (EC 3.2.1.74); 6-phospho-&beta;-galactosidase (EC 3.2.1.85); 6-phospho-&beta;-glucosidase (EC 3.2.1.86); strictosidine &beta;-gluco…	NA	56.061	3.53e-19	WP_007960064.1
c2013948_g1	42.2	1e-19	WP_020739594.1;YP_008154080.1;AGP39887.1;	GH1	&beta;-glucosidase (EC 3.2.1.21); &beta;-galactosidase (EC 3.2.1.23); &beta;-mannosidase (EC 3.2.1.25); &beta;-glucuronidase (EC 3.2.1.31); &beta;-xylosidase (EC 3.2.1.37); &beta;-D-fucosidase (EC 3.2.1.38); phlorizin hydrolase (EC 3.2.1.62); exo-&beta;-1,4-glucanase (EC 3.2.1.74); 6-phospho-&beta;-galactosidase (EC 3.2.1.85); 6-phospho-&beta;-glucosidase (EC 3.2.1.86); strictosidine &beta;-gluco…	NA	63.492	6.15e-52	CDF22916.1
c2017910_g1	77.7	7.7e-47	WP_015538164.1;YP_007801078.1;CBL02685.1;	GH1	&beta;-glucosidase (EC 3.2.1.21); &beta;-galactosidase (EC 3.2.1.23); &beta;-mannosidase (EC 3.2.1.25); &beta;-glucuronidase (EC 3.2.1.31); &beta;-xylosidase (EC 3.2.1.37); &beta;-D-fucosidase (EC 3.2.1.38); phlorizin hydrolase (EC 3.2.1.62); exo-&beta;-1,4-glucanase (EC 3.2.1.74); 6-phospho-&beta;-galactosidase (EC 3.2.1.85); 6-phospho-&beta;-glucosidase (EC 3.2.1.86); strictosidine &beta;-gluco…	NA	82.524	7.71e-59	WP_022786507.1
c2020128_g1	40.5	5.2e-09	WP_013334485.1;YP_003899801.1;ADN17735.1;	GH1	&beta;-glucosidase (EC 3.2.1.21); &beta;-galactosidase (EC 3.2.1.23); &beta;-mannosidase (EC 3.2.1.25); &beta;-glucuronidase (EC 3.2.1.31); &beta;-xylosidase (EC 3.2.1.37); &beta;-D-fucosidase (EC 3.2.1.38); phlorizin hydrolase (EC 3.2.1.62); exo-&beta;-1,4-glucanase (EC 3.2.1.74); 6-phospho-&beta;-galactosidase (EC 3.2.1.85); 6-phospho-&beta;-glucosidase (EC 3.2.1.86); strictosidine &beta;-gluco…	NA	65.06	4.03e-35	WP_105309133.1
c2022199_g1	65.3	1.1e-31	WP_010734697.1;YP_008825071.1;EOH63597.1;EOU13422.1;BAO07742.1;	GH1	&beta;-glucosidase (EC 3.2.1.21); &beta;-galactosidase (EC 3.2.1.23); &beta;-mannosidase (EC 3.2.1.25); &beta;-glucuronidase (EC 3.2.1.31); &beta;-xylosidase (EC 3.2.1.37); &beta;-D-fucosidase (EC 3.2.1.38); phlorizin hydrolase (EC 3.2.1.62); exo-&beta;-1,4-glucanase (EC 3.2.1.74); 6-phospho-&beta;-galactosidase (EC 3.2.1.85); 6-phospho-&beta;-glucosidase (EC 3.2.1.86); strictosidine &beta;-gluco…	NA	94.898	3.08e-61	WP_034923588.1
c2022509_g1	86.4	1.2e-24	WP_015509156.1;YP_007752051.1;EEV37912.1;	GH1	&beta;-glucosidase (EC 3.2.1.21); &beta;-galactosidase (EC 3.2.1.23); &beta;-mannosidase (EC 3.2.1.25); &beta;-glucuronidase (EC 3.2.1.31); &beta;-xylosidase (EC 3.2.1.37); &beta;-D-fucosidase (EC 3.2.1.38); phlorizin hydrolase (EC 3.2.1.62); exo-&beta;-1,4-glucanase (EC 3.2.1.74); 6-phospho-&beta;-galactosidase (EC 3.2.1.85); 6-phospho-&beta;-glucosidase (EC 3.2.1.86); strictosidine &beta;-gluco…	NA	79.661	9.64e-28	OJG85787.1
c2024725_g1	47.5	1.1e-10	WP_023599953.1;YP_008845631.1;AHA97912.1;	GH1	&beta;-glucosidase (EC 3.2.1.21); &beta;-galactosidase (EC 3.2.1.23); &beta;-mannosidase (EC 3.2.1.25); &beta;-glucuronidase (EC 3.2.1.31); &beta;-xylosidase (EC 3.2.1.37); &beta;-D-fucosidase (EC 3.2.1.38); phlorizin hydrolase (EC 3.2.1.62); exo-&beta;-1,4-glucanase (EC 3.2.1.74); 6-phospho-&beta;-galactosidase (EC 3.2.1.85); 6-phospho-&beta;-glucosidase (EC 3.2.1.86); strictosidine &beta;-gluco…	NA	56.842	9.28e-36	SCH98172.1
c2025470_g1	40.2	1.1e-10	XP_660710.1;EAA63677.1;	GH1	&beta;-glucosidase (EC 3.2.1.21); &beta;-galactosidase (EC 3.2.1.23); &beta;-mannosidase (EC 3.2.1.25); &beta;-glucuronidase (EC 3.2.1.31); &beta;-xylosidase (EC 3.2.1.37); &beta;-D-fucosidase (EC 3.2.1.38); phlorizin hydrolase (EC 3.2.1.62); exo-&beta;-1,4-glucanase (EC 3.2.1.74); 6-phospho-&beta;-galactosidase (EC 3.2.1.85); 6-phospho-&beta;-glucosidase (EC 3.2.1.86); strictosidine &beta;-gluco…	NA	95.05	3.01e-54	WP_129734321.1
c20280_g1	61.4	5e-59	WP_015709921.1;YP_004525806.1;AEF80244.1;	GH1	&beta;-glucosidase (EC 3.2.1.21); &beta;-galactosidase (EC 3.2.1.23); &beta;-mannosidase (EC 3.2.1.25); &beta;-glucuronidase (EC 3.2.1.31); &beta;-xylosidase (EC 3.2.1.37); &beta;-D-fucosidase (EC 3.2.1.38); phlorizin hydrolase (EC 3.2.1.62); exo-&beta;-1,4-glucanase (EC 3.2.1.74); 6-phospho-&beta;-galactosidase (EC 3.2.1.85); 6-phospho-&beta;-glucosidase (EC 3.2.1.86); strictosidine &beta;-gluco…	NA	85.443	8.69e-94	WP_022932008.1
c203316_g1	56.1	8e-58	WP_014233715.1;YP_005024845.1;AEX23871.1;	GH1	&beta;-glucosidase (EC 3.2.1.21); &beta;-galactosidase (EC 3.2.1.23); &beta;-mannosidase (EC 3.2.1.25); &beta;-glucuronidase (EC 3.2.1.31); &beta;-xylosidase (EC 3.2.1.37); &beta;-D-fucosidase (EC 3.2.1.38); phlorizin hydrolase (EC 3.2.1.62); exo-&beta;-1,4-glucanase (EC 3.2.1.74); 6-phospho-&beta;-galactosidase (EC 3.2.1.85); 6-phospho-&beta;-glucosidase (EC 3.2.1.86); strictosidine &beta;-gluco…	NA	80.526	1.77e-107	WP_108774802.1
c2038949_g1	61.9	1.9e-42	WP_013730540.1;YP_004402279.1;YP_008602927.1;AEB82093.1;AGW88030.1;AHF59345.1;	GH1	&beta;-glucosidase (EC 3.2.1.21); &beta;-galactosidase (EC 3.2.1.23); &beta;-mannosidase (EC 3.2.1.25); &beta;-glucuronidase (EC 3.2.1.31); &beta;-xylosidase (EC 3.2.1.37); &beta;-D-fucosidase (EC 3.2.1.38); phlorizin hydrolase (EC 3.2.1.62); exo-&beta;-1,4-glucanase (EC 3.2.1.74); 6-phospho-&beta;-galactosidase (EC 3.2.1.85); 6-phospho-&beta;-glucosidase (EC 3.2.1.86); strictosidine &beta;-gluco…	NA	64.662	7.37e-52	WP_074685193.1
c204156_g1	66.3	7.5e-66	WP_013852135.1;YP_004559605.1;BAK30519.1;	GH1	&beta;-glucosidase (EC 3.2.1.21); &beta;-galactosidase (EC 3.2.1.23); &beta;-mannosidase (EC 3.2.1.25); &beta;-glucuronidase (EC 3.2.1.31); &beta;-xylosidase (EC 3.2.1.37); &beta;-D-fucosidase (EC 3.2.1.38); phlorizin hydrolase (EC 3.2.1.62); exo-&beta;-1,4-glucanase (EC 3.2.1.74); 6-phospho-&beta;-galactosidase (EC 3.2.1.85); 6-phospho-&beta;-glucosidase (EC 3.2.1.86); strictosidine &beta;-gluco…	NA	80.337	3.57e-96	SCG95241.1
c2042814_g1	44.9	2.3e-12	ACZ98664.1;	GH1	&beta;-glucosidase (EC 3.2.1.21); &beta;-galactosidase (EC 3.2.1.23); &beta;-mannosidase (EC 3.2.1.25); &beta;-glucuronidase (EC 3.2.1.31); &beta;-xylosidase (EC 3.2.1.37); &beta;-D-fucosidase (EC 3.2.1.38); phlorizin hydrolase (EC 3.2.1.62); exo-&beta;-1,4-glucanase (EC 3.2.1.74); 6-phospho-&beta;-galactosidase (EC 3.2.1.85); 6-phospho-&beta;-glucosidase (EC 3.2.1.86); strictosidine &beta;-gluco…	NA	84.884	2.69e-44	WP_022932008.1
c2042851_g1	78.3	5.2e-26	AHE69693.1;	GH1	&beta;-glucosidase (EC 3.2.1.21); &beta;-galactosidase (EC 3.2.1.23); &beta;-mannosidase (EC 3.2.1.25); &beta;-glucuronidase (EC 3.2.1.31); &beta;-xylosidase (EC 3.2.1.37); &beta;-D-fucosidase (EC 3.2.1.38); phlorizin hydrolase (EC 3.2.1.62); exo-&beta;-1,4-glucanase (EC 3.2.1.74); 6-phospho-&beta;-galactosidase (EC 3.2.1.85); 6-phospho-&beta;-glucosidase (EC 3.2.1.86); strictosidine &beta;-gluco…	NA	92.754	4.29e-36	WP_009104414.1
c2050816_g1	85.6	4.1e-44	WP_013643318.1;YP_004288563.1;YP_006034451.1;CBZ48819.1;BAK28492.1;	GH1	&beta;-glucosidase (EC 3.2.1.21); &beta;-galactosidase (EC 3.2.1.23); &beta;-mannosidase (EC 3.2.1.25); &beta;-glucuronidase (EC 3.2.1.31); &beta;-xylosidase (EC 3.2.1.37); &beta;-D-fucosidase (EC 3.2.1.38); phlorizin hydrolase (EC 3.2.1.62); exo-&beta;-1,4-glucanase (EC 3.2.1.74); 6-phospho-&beta;-galactosidase (EC 3.2.1.85); 6-phospho-&beta;-glucosidase (EC 3.2.1.86); strictosidine &beta;-gluco…	NA	90	1.3e-51	WP_034928488.1
c2051471_g1	61.3	2.6e-41	WP_013709321.1;YP_004373394.1;AEB07579.1;	GH1	&beta;-glucosidase (EC 3.2.1.21); &beta;-galactosidase (EC 3.2.1.23); &beta;-mannosidase (EC 3.2.1.25); &beta;-glucuronidase (EC 3.2.1.31); &beta;-xylosidase (EC 3.2.1.37); &beta;-D-fucosidase (EC 3.2.1.38); phlorizin hydrolase (EC 3.2.1.62); exo-&beta;-1,4-glucanase (EC 3.2.1.74); 6-phospho-&beta;-galactosidase (EC 3.2.1.85); 6-phospho-&beta;-glucosidase (EC 3.2.1.86); strictosidine &beta;-gluco…	NA	75.2	4.38e-52	WP_127816538.1
c2051609_g1	56.3	7.3e-22	WP_002296776.1;YP_005353572.1;YP_006374983.1;YP_007393247.1;YP_008393829.1;EAN10035.1;EEV41968.1;EEV44593.1;EEV53820.1;EFF30834.1;EFF34723.1;EFS08006.1;EHM34027.1;AFC62454.1;AFK58001.1;EJX37650.1;EJX38642.1;EJX39368.1;EJX47138.1;EJX50698.1;EJX53901.1;EJX63467.1;EJX70747.1;EJX85879.1;EJX87203.1;EJX87529.1;EJX90076.1;EJX94158.1;EJY00316.1;EJY03642.1;EJY07913.1;EJY09042.1;EJY11661.1;EJY13990.1;EJY26…	GH1	&beta;-glucosidase (EC 3.2.1.21); &beta;-galactosidase (EC 3.2.1.23); &beta;-mannosidase (EC 3.2.1.25); &beta;-glucuronidase (EC 3.2.1.31); &beta;-xylosidase (EC 3.2.1.37); &beta;-D-fucosidase (EC 3.2.1.38); phlorizin hydrolase (EC 3.2.1.62); exo-&beta;-1,4-glucanase (EC 3.2.1.74); 6-phospho-&beta;-galactosidase (EC 3.2.1.85); 6-phospho-&beta;-glucosidase (EC 3.2.1.86); strictosidine &beta;-gluco…	NA	85.227	7.17e-44	WP_034927444.1
c2055431_g1	42.4	1.4e-12	WP_014080404.1;YP_004839325.1;AEN97393.1;	GH1	&beta;-glucosidase (EC 3.2.1.21); &beta;-galactosidase (EC 3.2.1.23); &beta;-mannosidase (EC 3.2.1.25); &beta;-glucuronidase (EC 3.2.1.31); &beta;-xylosidase (EC 3.2.1.37); &beta;-D-fucosidase (EC 3.2.1.38); phlorizin hydrolase (EC 3.2.1.62); exo-&beta;-1,4-glucanase (EC 3.2.1.74); 6-phospho-&beta;-galactosidase (EC 3.2.1.85); 6-phospho-&beta;-glucosidase (EC 3.2.1.86); strictosidine &beta;-gluco…	NA	88.372	7.98e-49	WP_072288795.1
c2056742_g1	40.9	2.3e-11	WP_012861991.1;YP_003309328.1;ACZ09397.1;	GH1	&beta;-glucosidase (EC 3.2.1.21); &beta;-galactosidase (EC 3.2.1.23); &beta;-mannosidase (EC 3.2.1.25); &beta;-glucuronidase (EC 3.2.1.31); &beta;-xylosidase (EC 3.2.1.37); &beta;-D-fucosidase (EC 3.2.1.38); phlorizin hydrolase (EC 3.2.1.62); exo-&beta;-1,4-glucanase (EC 3.2.1.74); 6-phospho-&beta;-galactosidase (EC 3.2.1.85); 6-phospho-&beta;-glucosidase (EC 3.2.1.86); strictosidine &beta;-gluco…	NA	76.471	1.69e-53	WP_044919461.1
c205731_g1	75.9	2.4e-46	WP_003099741.1;YP_008056820.1;EKB52781.1;AGM98883.1;ESR09171.1;AHY15841.1;AHY17709.1;	GH1	&beta;-glucosidase (EC 3.2.1.21); &beta;-galactosidase (EC 3.2.1.23); &beta;-mannosidase (EC 3.2.1.25); &beta;-glucuronidase (EC 3.2.1.31); &beta;-xylosidase (EC 3.2.1.37); &beta;-D-fucosidase (EC 3.2.1.38); phlorizin hydrolase (EC 3.2.1.62); exo-&beta;-1,4-glucanase (EC 3.2.1.74); 6-phospho-&beta;-galactosidase (EC 3.2.1.85); 6-phospho-&beta;-glucosidase (EC 3.2.1.86); strictosidine &beta;-gluco…	NA	74.107	9.52e-54	WP_117570180.1
c2058272_g1	45.7	9.6e-09	ACZ98664.1;	GH1	&beta;-glucosidase (EC 3.2.1.21); &beta;-galactosidase (EC 3.2.1.23); &beta;-mannosidase (EC 3.2.1.25); &beta;-glucuronidase (EC 3.2.1.31); &beta;-xylosidase (EC 3.2.1.37); &beta;-D-fucosidase (EC 3.2.1.38); phlorizin hydrolase (EC 3.2.1.62); exo-&beta;-1,4-glucanase (EC 3.2.1.74); 6-phospho-&beta;-galactosidase (EC 3.2.1.85); 6-phospho-&beta;-glucosidase (EC 3.2.1.86); strictosidine &beta;-gluco…	NA	64.384	3.41e-23	WP_022932008.1
c2069138_g1	80.2	1.9e-41	WP_003107990.1;YP_004478825.1;AEF25153.1;EMG25917.1;GAJ60944.1;	GH1	&beta;-glucosidase (EC 3.2.1.21); &beta;-galactosidase (EC 3.2.1.23); &beta;-mannosidase (EC 3.2.1.25); &beta;-glucuronidase (EC 3.2.1.31); &beta;-xylosidase (EC 3.2.1.37); &beta;-D-fucosidase (EC 3.2.1.38); phlorizin hydrolase (EC 3.2.1.62); exo-&beta;-1,4-glucanase (EC 3.2.1.74); 6-phospho-&beta;-galactosidase (EC 3.2.1.85); 6-phospho-&beta;-glucosidase (EC 3.2.1.86); strictosidine &beta;-gluco…	NA	91.209	8.72e-52	WP_034928669.1
c2069555_g1	45.4	8.5e-22	WP_015312488.1;YP_007299746.1;AGB20049.1;	GH1	&beta;-glucosidase (EC 3.2.1.21); &beta;-galactosidase (EC 3.2.1.23); &beta;-mannosidase (EC 3.2.1.25); &beta;-glucuronidase (EC 3.2.1.31); &beta;-xylosidase (EC 3.2.1.37); &beta;-D-fucosidase (EC 3.2.1.38); phlorizin hydrolase (EC 3.2.1.62); exo-&beta;-1,4-glucanase (EC 3.2.1.74); 6-phospho-&beta;-galactosidase (EC 3.2.1.85); 6-phospho-&beta;-glucosidase (EC 3.2.1.86); strictosidine &beta;-gluco…	NA	68.687	5.82e-44	WP_029471902.1
c2074071_g1	66.2	1.8e-55	WP_013400558.1;YP_003988855.1;ADP74244.1;	GH1	&beta;-glucosidase (EC 3.2.1.21); &beta;-galactosidase (EC 3.2.1.23); &beta;-mannosidase (EC 3.2.1.25); &beta;-glucuronidase (EC 3.2.1.31); &beta;-xylosidase (EC 3.2.1.37); &beta;-D-fucosidase (EC 3.2.1.38); phlorizin hydrolase (EC 3.2.1.62); exo-&beta;-1,4-glucanase (EC 3.2.1.74); 6-phospho-&beta;-galactosidase (EC 3.2.1.85); 6-phospho-&beta;-glucosidase (EC 3.2.1.86); strictosidine &beta;-gluco…	NA	81.481	8.61e-87	WP_087936902.1
c2075695_g1	53.5	7.3e-23	WP_002305595.1;YP_008395543.1;EEV45753.1;EFF29962.1;ELB27293.1;ELB62411.1;ELB78924.1;EOD87227.1;EOF99341.1;EOG19427.1;EOM07673.1;EOM10676.1;AGS75975.1;EQI98167.1;	GH1	&beta;-glucosidase (EC 3.2.1.21); &beta;-galactosidase (EC 3.2.1.23); &beta;-mannosidase (EC 3.2.1.25); &beta;-glucuronidase (EC 3.2.1.31); &beta;-xylosidase (EC 3.2.1.37); &beta;-D-fucosidase (EC 3.2.1.38); phlorizin hydrolase (EC 3.2.1.62); exo-&beta;-1,4-glucanase (EC 3.2.1.74); 6-phospho-&beta;-galactosidase (EC 3.2.1.85); 6-phospho-&beta;-glucosidase (EC 3.2.1.86); strictosidine &beta;-gluco…	NA	89.691	2.87e-55	WP_034923588.1
c2076314_g1	52.4	3.5e-21	WP_013251550.1;YP_003800678.1;ADK67798.1;	GH1	&beta;-glucosidase (EC 3.2.1.21); &beta;-galactosidase (EC 3.2.1.23); &beta;-mannosidase (EC 3.2.1.25); &beta;-glucuronidase (EC 3.2.1.31); &beta;-xylosidase (EC 3.2.1.37); &beta;-D-fucosidase (EC 3.2.1.38); phlorizin hydrolase (EC 3.2.1.62); exo-&beta;-1,4-glucanase (EC 3.2.1.74); 6-phospho-&beta;-galactosidase (EC 3.2.1.85); 6-phospho-&beta;-glucosidase (EC 3.2.1.86); strictosidine &beta;-gluco…	NA	69.048	1.9e-33	ERL09334.1
c2076497_g1	83.7	5.8e-40	WP_015392468.1;YP_007455403.1;AGF56149.1;	GH1	&beta;-glucosidase (EC 3.2.1.21); &beta;-galactosidase (EC 3.2.1.23); &beta;-mannosidase (EC 3.2.1.25); &beta;-glucuronidase (EC 3.2.1.31); &beta;-xylosidase (EC 3.2.1.37); &beta;-D-fucosidase (EC 3.2.1.38); phlorizin hydrolase (EC 3.2.1.62); exo-&beta;-1,4-glucanase (EC 3.2.1.74); 6-phospho-&beta;-galactosidase (EC 3.2.1.85); 6-phospho-&beta;-glucosidase (EC 3.2.1.86); strictosidine &beta;-gluco…	NA	90.698	3.39e-46	WP_034928553.1
c2080729_g1	40.8	4.2e-15	WP_014080404.1;YP_004839325.1;AEN97393.1;	GH1	&beta;-glucosidase (EC 3.2.1.21); &beta;-galactosidase (EC 3.2.1.23); &beta;-mannosidase (EC 3.2.1.25); &beta;-glucuronidase (EC 3.2.1.31); &beta;-xylosidase (EC 3.2.1.37); &beta;-D-fucosidase (EC 3.2.1.38); phlorizin hydrolase (EC 3.2.1.62); exo-&beta;-1,4-glucanase (EC 3.2.1.74); 6-phospho-&beta;-galactosidase (EC 3.2.1.85); 6-phospho-&beta;-glucosidase (EC 3.2.1.86); strictosidine &beta;-gluco…	NA	53.061	1.23e-28	CCC58134.1
c2081069_g1	65.4	8.2e-14	WP_015558084.1;YP_007829185.1;CBL17177.1;	GH1	&beta;-glucosidase (EC 3.2.1.21); &beta;-galactosidase (EC 3.2.1.23); &beta;-mannosidase (EC 3.2.1.25); &beta;-glucuronidase (EC 3.2.1.31); &beta;-xylosidase (EC 3.2.1.37); &beta;-D-fucosidase (EC 3.2.1.38); phlorizin hydrolase (EC 3.2.1.62); exo-&beta;-1,4-glucanase (EC 3.2.1.74); 6-phospho-&beta;-galactosidase (EC 3.2.1.85); 6-phospho-&beta;-glucosidase (EC 3.2.1.86); strictosidine &beta;-gluco…	NA	90	3.44e-21	WP_117544203.1
c2082179_g1	40.3	3.8e-18	WP_013334485.1;YP_003899801.1;ADN17735.1;	GH1	&beta;-glucosidase (EC 3.2.1.21); &beta;-galactosidase (EC 3.2.1.23); &beta;-mannosidase (EC 3.2.1.25); &beta;-glucuronidase (EC 3.2.1.31); &beta;-xylosidase (EC 3.2.1.37); &beta;-D-fucosidase (EC 3.2.1.38); phlorizin hydrolase (EC 3.2.1.62); exo-&beta;-1,4-glucanase (EC 3.2.1.74); 6-phospho-&beta;-galactosidase (EC 3.2.1.85); 6-phospho-&beta;-glucosidase (EC 3.2.1.86); strictosidine &beta;-gluco…	NA	69.935	2.49e-64	CCZ22148.1
c2085556_g1	45.8	3.8e-12	WP_015561280.1;YP_007833474.1;CBL10433.1;	GH1	&beta;-glucosidase (EC 3.2.1.21); &beta;-galactosidase (EC 3.2.1.23); &beta;-mannosidase (EC 3.2.1.25); &beta;-glucuronidase (EC 3.2.1.31); &beta;-xylosidase (EC 3.2.1.37); &beta;-D-fucosidase (EC 3.2.1.38); phlorizin hydrolase (EC 3.2.1.62); exo-&beta;-1,4-glucanase (EC 3.2.1.74); 6-phospho-&beta;-galactosidase (EC 3.2.1.85); 6-phospho-&beta;-glucosidase (EC 3.2.1.86); strictosidine &beta;-gluco…	NA	66.265	2.08e-28	WP_031276342.1
c2085929_g1	50	4.8e-14	WP_023599953.1;YP_008845631.1;AHA97912.1;	GH1	&beta;-glucosidase (EC 3.2.1.21); &beta;-galactosidase (EC 3.2.1.23); &beta;-mannosidase (EC 3.2.1.25); &beta;-glucuronidase (EC 3.2.1.31); &beta;-xylosidase (EC 3.2.1.37); &beta;-D-fucosidase (EC 3.2.1.38); phlorizin hydrolase (EC 3.2.1.62); exo-&beta;-1,4-glucanase (EC 3.2.1.74); 6-phospho-&beta;-galactosidase (EC 3.2.1.85); 6-phospho-&beta;-glucosidase (EC 3.2.1.86); strictosidine &beta;-gluco…	NA	53	2.99e-23	WP_013524840.1
c2090268_g1	69	5.2e-88	WP_015538164.1;YP_007801078.1;CBL02685.1;	GH1	&beta;-glucosidase (EC 3.2.1.21); &beta;-galactosidase (EC 3.2.1.23); &beta;-mannosidase (EC 3.2.1.25); &beta;-glucuronidase (EC 3.2.1.31); &beta;-xylosidase (EC 3.2.1.37); &beta;-D-fucosidase (EC 3.2.1.38); phlorizin hydrolase (EC 3.2.1.62); exo-&beta;-1,4-glucanase (EC 3.2.1.74); 6-phospho-&beta;-galactosidase (EC 3.2.1.85); 6-phospho-&beta;-glucosidase (EC 3.2.1.86); strictosidine &beta;-gluco…	NA	81.778	1.18e-118	WP_022786507.1
c2092775_g1	78.4	2.3e-54	AIF50754.1;	GH1	&beta;-glucosidase (EC 3.2.1.21); &beta;-galactosidase (EC 3.2.1.23); &beta;-mannosidase (EC 3.2.1.25); &beta;-glucuronidase (EC 3.2.1.31); &beta;-xylosidase (EC 3.2.1.37); &beta;-D-fucosidase (EC 3.2.1.38); phlorizin hydrolase (EC 3.2.1.62); exo-&beta;-1,4-glucanase (EC 3.2.1.74); 6-phospho-&beta;-galactosidase (EC 3.2.1.85); 6-phospho-&beta;-glucosidase (EC 3.2.1.86); strictosidine &beta;-gluco…	NA	86.614	8.95e-72	WP_097800479.1
c2100437_g1	42.1	6.3e-13	WP_020739594.1;YP_008154080.1;AGP39887.1;	GH1	&beta;-glucosidase (EC 3.2.1.21); &beta;-galactosidase (EC 3.2.1.23); &beta;-mannosidase (EC 3.2.1.25); &beta;-glucuronidase (EC 3.2.1.31); &beta;-xylosidase (EC 3.2.1.37); &beta;-D-fucosidase (EC 3.2.1.38); phlorizin hydrolase (EC 3.2.1.62); exo-&beta;-1,4-glucanase (EC 3.2.1.74); 6-phospho-&beta;-galactosidase (EC 3.2.1.85); 6-phospho-&beta;-glucosidase (EC 3.2.1.86); strictosidine &beta;-gluco…	NA	63.793	2.09e-40	WP_027117209.1
c2105599_g1	46	3e-28	WP_014080404.1;YP_004839325.1;AEN97393.1;	GH1	&beta;-glucosidase (EC 3.2.1.21); &beta;-galactosidase (EC 3.2.1.23); &beta;-mannosidase (EC 3.2.1.25); &beta;-glucuronidase (EC 3.2.1.31); &beta;-xylosidase (EC 3.2.1.37); &beta;-D-fucosidase (EC 3.2.1.38); phlorizin hydrolase (EC 3.2.1.62); exo-&beta;-1,4-glucanase (EC 3.2.1.74); 6-phospho-&beta;-galactosidase (EC 3.2.1.85); 6-phospho-&beta;-glucosidase (EC 3.2.1.86); strictosidine &beta;-gluco…	NA	49.223	1.68e-52	WP_034230590.1
c2106854_g1	62.3	4.1e-12	WP_011701125.1;YP_848468.1;CAK19685.1;	GH1	&beta;-glucosidase (EC 3.2.1.21); &beta;-galactosidase (EC 3.2.1.23); &beta;-mannosidase (EC 3.2.1.25); &beta;-glucuronidase (EC 3.2.1.31); &beta;-xylosidase (EC 3.2.1.37); &beta;-D-fucosidase (EC 3.2.1.38); phlorizin hydrolase (EC 3.2.1.62); exo-&beta;-1,4-glucanase (EC 3.2.1.74); 6-phospho-&beta;-galactosidase (EC 3.2.1.85); 6-phospho-&beta;-glucosidase (EC 3.2.1.86); strictosidine &beta;-gluco…	NA	70.37	1.05e-18	WP_022938816.1
c2107655_g1	43.5	5.2e-08	WP_013334485.1;YP_003899801.1;ADN17735.1;	GH1	&beta;-glucosidase (EC 3.2.1.21); &beta;-galactosidase (EC 3.2.1.23); &beta;-mannosidase (EC 3.2.1.25); &beta;-glucuronidase (EC 3.2.1.31); &beta;-xylosidase (EC 3.2.1.37); &beta;-D-fucosidase (EC 3.2.1.38); phlorizin hydrolase (EC 3.2.1.62); exo-&beta;-1,4-glucanase (EC 3.2.1.74); 6-phospho-&beta;-galactosidase (EC 3.2.1.85); 6-phospho-&beta;-glucosidase (EC 3.2.1.86); strictosidine &beta;-gluco…	NA	72	1.9e-47	WP_014425519.1
c210857_g1	67.5	5.9e-43	WP_013524839.1;YP_003254511.1;YP_004133999.1;ACX80029.1;ADU95856.1;	GH1	&beta;-glucosidase (EC 3.2.1.21); &beta;-galactosidase (EC 3.2.1.23); &beta;-mannosidase (EC 3.2.1.25); &beta;-glucuronidase (EC 3.2.1.31); &beta;-xylosidase (EC 3.2.1.37); &beta;-D-fucosidase (EC 3.2.1.38); phlorizin hydrolase (EC 3.2.1.62); exo-&beta;-1,4-glucanase (EC 3.2.1.74); 6-phospho-&beta;-galactosidase (EC 3.2.1.85); 6-phospho-&beta;-glucosidase (EC 3.2.1.86); strictosidine &beta;-gluco…	NA	75.652	5.73e-55	WP_021803256.1
c2122400_g1	46.9	1e-24	WP_015312481.1;YP_007299739.1;AGB20042.1;	GH1	&beta;-glucosidase (EC 3.2.1.21); &beta;-galactosidase (EC 3.2.1.23); &beta;-mannosidase (EC 3.2.1.25); &beta;-glucuronidase (EC 3.2.1.31); &beta;-xylosidase (EC 3.2.1.37); &beta;-D-fucosidase (EC 3.2.1.38); phlorizin hydrolase (EC 3.2.1.62); exo-&beta;-1,4-glucanase (EC 3.2.1.74); 6-phospho-&beta;-galactosidase (EC 3.2.1.85); 6-phospho-&beta;-glucosidase (EC 3.2.1.86); strictosidine &beta;-gluco…	NA	77.273	1.27e-64	WP_034928955.1
c2123147_g1	42.9	3.4e-07	XP_660710.1;EAA63677.1;	GH1	&beta;-glucosidase (EC 3.2.1.21); &beta;-galactosidase (EC 3.2.1.23); &beta;-mannosidase (EC 3.2.1.25); &beta;-glucuronidase (EC 3.2.1.31); &beta;-xylosidase (EC 3.2.1.37); &beta;-D-fucosidase (EC 3.2.1.38); phlorizin hydrolase (EC 3.2.1.62); exo-&beta;-1,4-glucanase (EC 3.2.1.74); 6-phospho-&beta;-galactosidase (EC 3.2.1.85); 6-phospho-&beta;-glucosidase (EC 3.2.1.86); strictosidine &beta;-gluco…	NA	78.667	3.72e-35	WP_132090585.1
c2126530_g1	54.2	5.6e-68	WP_014437716.1;YP_005446400.1;BAM04503.1;	GH1	&beta;-glucosidase (EC 3.2.1.21); &beta;-galactosidase (EC 3.2.1.23); &beta;-mannosidase (EC 3.2.1.25); &beta;-glucuronidase (EC 3.2.1.31); &beta;-xylosidase (EC 3.2.1.37); &beta;-D-fucosidase (EC 3.2.1.38); phlorizin hydrolase (EC 3.2.1.62); exo-&beta;-1,4-glucanase (EC 3.2.1.74); 6-phospho-&beta;-galactosidase (EC 3.2.1.85); 6-phospho-&beta;-glucosidase (EC 3.2.1.86); strictosidine &beta;-gluco…	NA	63.675	2.85e-105	WP_027869996.1
c2129226_g1	63.4	3.9e-76	AHF23940.1;	GH1	&beta;-glucosidase (EC 3.2.1.21); &beta;-galactosidase (EC 3.2.1.23); &beta;-mannosidase (EC 3.2.1.25); &beta;-glucuronidase (EC 3.2.1.31); &beta;-xylosidase (EC 3.2.1.37); &beta;-D-fucosidase (EC 3.2.1.38); phlorizin hydrolase (EC 3.2.1.62); exo-&beta;-1,4-glucanase (EC 3.2.1.74); 6-phospho-&beta;-galactosidase (EC 3.2.1.85); 6-phospho-&beta;-glucosidase (EC 3.2.1.86); strictosidine &beta;-gluco…	NA	66.972	2.02e-108	CDB41125.1
c2129416_g1	51.8	8e-18	WP_013709411.1;YP_004373484.1;AEB07669.1;	GH1	&beta;-glucosidase (EC 3.2.1.21); &beta;-galactosidase (EC 3.2.1.23); &beta;-mannosidase (EC 3.2.1.25); &beta;-glucuronidase (EC 3.2.1.31); &beta;-xylosidase (EC 3.2.1.37); &beta;-D-fucosidase (EC 3.2.1.38); phlorizin hydrolase (EC 3.2.1.62); exo-&beta;-1,4-glucanase (EC 3.2.1.74); 6-phospho-&beta;-galactosidase (EC 3.2.1.85); 6-phospho-&beta;-glucosidase (EC 3.2.1.86); strictosidine &beta;-gluco…	NA	65.882	2.84e-25	WP_034925894.1
c2133773_g1	65.9	1.4e-44	WP_012740804.1;YP_002935811.1;ACR73677.1;	GH1	&beta;-glucosidase (EC 3.2.1.21); &beta;-galactosidase (EC 3.2.1.23); &beta;-mannosidase (EC 3.2.1.25); &beta;-glucuronidase (EC 3.2.1.31); &beta;-xylosidase (EC 3.2.1.37); &beta;-D-fucosidase (EC 3.2.1.38); phlorizin hydrolase (EC 3.2.1.62); exo-&beta;-1,4-glucanase (EC 3.2.1.74); 6-phospho-&beta;-galactosidase (EC 3.2.1.85); 6-phospho-&beta;-glucosidase (EC 3.2.1.86); strictosidine &beta;-gluco…	NA	76	1.47e-61	WP_092994021.1
c2137096_g1	60.5	2.5e-39	WP_015391854.1;YP_007454787.1;AGF55533.1;	GH1	&beta;-glucosidase (EC 3.2.1.21); &beta;-galactosidase (EC 3.2.1.23); &beta;-mannosidase (EC 3.2.1.25); &beta;-glucuronidase (EC 3.2.1.31); &beta;-xylosidase (EC 3.2.1.37); &beta;-D-fucosidase (EC 3.2.1.38); phlorizin hydrolase (EC 3.2.1.62); exo-&beta;-1,4-glucanase (EC 3.2.1.74); 6-phospho-&beta;-galactosidase (EC 3.2.1.85); 6-phospho-&beta;-glucosidase (EC 3.2.1.86); strictosidine &beta;-gluco…	NA	87.2	1.01e-70	SKA91948.1
c2138544_g1	67.3	4.7e-37	WP_004866872.1;YP_007877027.1;EHT06079.1;AGJ89475.1;KDV92078.1;KDX12551.1;	GH1	&beta;-glucosidase (EC 3.2.1.21); &beta;-galactosidase (EC 3.2.1.23); &beta;-mannosidase (EC 3.2.1.25); &beta;-glucuronidase (EC 3.2.1.31); &beta;-xylosidase (EC 3.2.1.37); &beta;-D-fucosidase (EC 3.2.1.38); phlorizin hydrolase (EC 3.2.1.62); exo-&beta;-1,4-glucanase (EC 3.2.1.74); 6-phospho-&beta;-galactosidase (EC 3.2.1.85); 6-phospho-&beta;-glucosidase (EC 3.2.1.86); strictosidine &beta;-gluco…	NA	70.909	1.03e-45	VEB67130.1
c2142760_g1	71.1	3.8e-79	WP_015537421.1;YP_007800165.1;CBL01772.1;	GH1	&beta;-glucosidase (EC 3.2.1.21); &beta;-galactosidase (EC 3.2.1.23); &beta;-mannosidase (EC 3.2.1.25); &beta;-glucuronidase (EC 3.2.1.31); &beta;-xylosidase (EC 3.2.1.37); &beta;-D-fucosidase (EC 3.2.1.38); phlorizin hydrolase (EC 3.2.1.62); exo-&beta;-1,4-glucanase (EC 3.2.1.74); 6-phospho-&beta;-galactosidase (EC 3.2.1.85); 6-phospho-&beta;-glucosidase (EC 3.2.1.86); strictosidine &beta;-gluco…	NA	83.051	1.59e-106	WP_091205911.1
c2149904_g1	82.1	2.9e-49	WP_015392468.1;YP_007455403.1;AGF56149.1;	GH1	&beta;-glucosidase (EC 3.2.1.21); &beta;-galactosidase (EC 3.2.1.23); &beta;-mannosidase (EC 3.2.1.25); &beta;-glucuronidase (EC 3.2.1.31); &beta;-xylosidase (EC 3.2.1.37); &beta;-D-fucosidase (EC 3.2.1.38); phlorizin hydrolase (EC 3.2.1.62); exo-&beta;-1,4-glucanase (EC 3.2.1.74); 6-phospho-&beta;-galactosidase (EC 3.2.1.85); 6-phospho-&beta;-glucosidase (EC 3.2.1.86); strictosidine &beta;-gluco…	NA	84.112	1.98e-58	WP_066449543.1
c2155169_g1	53.6	6.8e-20	WP_012349312.1;YP_001793336.1;ACB36571.1;	GH1	&beta;-glucosidase (EC 3.2.1.21); &beta;-galactosidase (EC 3.2.1.23); &beta;-mannosidase (EC 3.2.1.25); &beta;-glucuronidase (EC 3.2.1.31); &beta;-xylosidase (EC 3.2.1.37); &beta;-D-fucosidase (EC 3.2.1.38); phlorizin hydrolase (EC 3.2.1.62); exo-&beta;-1,4-glucanase (EC 3.2.1.74); 6-phospho-&beta;-galactosidase (EC 3.2.1.85); 6-phospho-&beta;-glucosidase (EC 3.2.1.86); strictosidine &beta;-gluco…	NA	67.816	1.3e-32	CCX90802.1
c215586_g1	59.1	5.4e-36	WP_002296776.1;YP_005353572.1;YP_006374983.1;YP_007393247.1;YP_008393829.1;EAN10035.1;EEV41968.1;EEV44593.1;EEV53820.1;EFF30834.1;EFF34723.1;EFS08006.1;EHM34027.1;AFC62454.1;AFK58001.1;EJX37650.1;EJX38642.1;EJX39368.1;EJX47138.1;EJX50698.1;EJX53901.1;EJX63467.1;EJX70747.1;EJX85879.1;EJX87203.1;EJX87529.1;EJX90076.1;EJX94158.1;EJY00316.1;EJY03642.1;EJY07913.1;EJY09042.1;EJY11661.1;EJY13990.1;EJY26…	GH1	&beta;-glucosidase (EC 3.2.1.21); &beta;-galactosidase (EC 3.2.1.23); &beta;-mannosidase (EC 3.2.1.25); &beta;-glucuronidase (EC 3.2.1.31); &beta;-xylosidase (EC 3.2.1.37); &beta;-D-fucosidase (EC 3.2.1.38); phlorizin hydrolase (EC 3.2.1.62); exo-&beta;-1,4-glucanase (EC 3.2.1.74); 6-phospho-&beta;-galactosidase (EC 3.2.1.85); 6-phospho-&beta;-glucosidase (EC 3.2.1.86); strictosidine &beta;-gluco…	NA	94.872	4.98e-65	WP_034927444.1
c2156493_g1	60.3	1.3e-148	ACZ98664.1;	GH1	&beta;-glucosidase (EC 3.2.1.21); &beta;-galactosidase (EC 3.2.1.23); &beta;-mannosidase (EC 3.2.1.25); &beta;-glucuronidase (EC 3.2.1.31); &beta;-xylosidase (EC 3.2.1.37); &beta;-D-fucosidase (EC 3.2.1.38); phlorizin hydrolase (EC 3.2.1.62); exo-&beta;-1,4-glucanase (EC 3.2.1.74); 6-phospho-&beta;-galactosidase (EC 3.2.1.85); 6-phospho-&beta;-glucosidase (EC 3.2.1.86); strictosidine &beta;-gluco…	NA	79.75	0	WP_074642339.1
c2157697_g1	41.1	4.2e-11	WP_013921762.1;YP_004646498.1;AEI52222.1;	GH1	&beta;-glucosidase (EC 3.2.1.21); &beta;-galactosidase (EC 3.2.1.23); &beta;-mannosidase (EC 3.2.1.25); &beta;-glucuronidase (EC 3.2.1.31); &beta;-xylosidase (EC 3.2.1.37); &beta;-D-fucosidase (EC 3.2.1.38); phlorizin hydrolase (EC 3.2.1.62); exo-&beta;-1,4-glucanase (EC 3.2.1.74); 6-phospho-&beta;-galactosidase (EC 3.2.1.85); 6-phospho-&beta;-glucosidase (EC 3.2.1.86); strictosidine &beta;-gluco…	NA	60.714	4.48e-38	CCY35001.1
c2161258_g1	46.8	1.3e-07	WP_013334485.1;YP_003899801.1;ADN17735.1;	GH1	&beta;-glucosidase (EC 3.2.1.21); &beta;-galactosidase (EC 3.2.1.23); &beta;-mannosidase (EC 3.2.1.25); &beta;-glucuronidase (EC 3.2.1.31); &beta;-xylosidase (EC 3.2.1.37); &beta;-D-fucosidase (EC 3.2.1.38); phlorizin hydrolase (EC 3.2.1.62); exo-&beta;-1,4-glucanase (EC 3.2.1.74); 6-phospho-&beta;-galactosidase (EC 3.2.1.85); 6-phospho-&beta;-glucosidase (EC 3.2.1.86); strictosidine &beta;-gluco…	NA	80	7.17e-36	WP_028508621.1
c2166132_g1	44.4	2.9e-11	WP_012627465.1;YP_002482743.1;ACL44382.1;	GH1	&beta;-glucosidase (EC 3.2.1.21); &beta;-galactosidase (EC 3.2.1.23); &beta;-mannosidase (EC 3.2.1.25); &beta;-glucuronidase (EC 3.2.1.31); &beta;-xylosidase (EC 3.2.1.37); &beta;-D-fucosidase (EC 3.2.1.38); phlorizin hydrolase (EC 3.2.1.62); exo-&beta;-1,4-glucanase (EC 3.2.1.74); 6-phospho-&beta;-galactosidase (EC 3.2.1.85); 6-phospho-&beta;-glucosidase (EC 3.2.1.86); strictosidine &beta;-gluco…	NA	57.292	8.31e-28	SBW09153.1
c2167167_g1	40.9	5.1e-06	WP_013921762.1;YP_004646498.1;AEI52222.1;	GH1	&beta;-glucosidase (EC 3.2.1.21); &beta;-galactosidase (EC 3.2.1.23); &beta;-mannosidase (EC 3.2.1.25); &beta;-glucuronidase (EC 3.2.1.31); &beta;-xylosidase (EC 3.2.1.37); &beta;-D-fucosidase (EC 3.2.1.38); phlorizin hydrolase (EC 3.2.1.62); exo-&beta;-1,4-glucanase (EC 3.2.1.74); 6-phospho-&beta;-galactosidase (EC 3.2.1.85); 6-phospho-&beta;-glucosidase (EC 3.2.1.86); strictosidine &beta;-gluco…	NA	92.308	5.05e-64	WP_009440374.1
c2169275_g1	81.2	3.7e-43	WP_014425391.1;YP_005433987.1;BAL83964.1;	GH1	&beta;-glucosidase (EC 3.2.1.21); &beta;-galactosidase (EC 3.2.1.23); &beta;-mannosidase (EC 3.2.1.25); &beta;-glucuronidase (EC 3.2.1.31); &beta;-xylosidase (EC 3.2.1.37); &beta;-D-fucosidase (EC 3.2.1.38); phlorizin hydrolase (EC 3.2.1.62); exo-&beta;-1,4-glucanase (EC 3.2.1.74); 6-phospho-&beta;-galactosidase (EC 3.2.1.85); 6-phospho-&beta;-glucosidase (EC 3.2.1.86); strictosidine &beta;-gluco…	NA	83.505	2.54e-52	WP_006692511.1
c2172190_g1	67.1	3.6e-29	WP_012636460.1;YP_002509272.1;ACL70277.1;	GH1	&beta;-glucosidase (EC 3.2.1.21); &beta;-galactosidase (EC 3.2.1.23); &beta;-mannosidase (EC 3.2.1.25); &beta;-glucuronidase (EC 3.2.1.31); &beta;-xylosidase (EC 3.2.1.37); &beta;-D-fucosidase (EC 3.2.1.38); phlorizin hydrolase (EC 3.2.1.62); exo-&beta;-1,4-glucanase (EC 3.2.1.74); 6-phospho-&beta;-galactosidase (EC 3.2.1.85); 6-phospho-&beta;-glucosidase (EC 3.2.1.86); strictosidine &beta;-gluco…	NA	74.39	1.78e-39	WP_118725303.1
c2176062_g1	90.6	1.4e-31	AHF25295.1;	GH1	&beta;-glucosidase (EC 3.2.1.21); &beta;-galactosidase (EC 3.2.1.23); &beta;-mannosidase (EC 3.2.1.25); &beta;-glucuronidase (EC 3.2.1.31); &beta;-xylosidase (EC 3.2.1.37); &beta;-D-fucosidase (EC 3.2.1.38); phlorizin hydrolase (EC 3.2.1.62); exo-&beta;-1,4-glucanase (EC 3.2.1.74); 6-phospho-&beta;-galactosidase (EC 3.2.1.85); 6-phospho-&beta;-glucosidase (EC 3.2.1.86); strictosidine &beta;-gluco…	NA	67.742	7.07e-35	AHF25296.1
c2182293_g1	53.8	4.7e-17	WP_013270754.1;YP_003820277.1;ADL02654.1;	GH1	&beta;-glucosidase (EC 3.2.1.21); &beta;-galactosidase (EC 3.2.1.23); &beta;-mannosidase (EC 3.2.1.25); &beta;-glucuronidase (EC 3.2.1.31); &beta;-xylosidase (EC 3.2.1.37); &beta;-D-fucosidase (EC 3.2.1.38); phlorizin hydrolase (EC 3.2.1.62); exo-&beta;-1,4-glucanase (EC 3.2.1.74); 6-phospho-&beta;-galactosidase (EC 3.2.1.85); 6-phospho-&beta;-glucosidase (EC 3.2.1.86); strictosidine &beta;-gluco…	NA	56.962	4.2e-22	WP_075576958.1
c2182337_g1	50.7	4.2e-15	WP_015708516.1;YP_004531389.1;AEF86091.1;	GH1	&beta;-glucosidase (EC 3.2.1.21); &beta;-galactosidase (EC 3.2.1.23); &beta;-mannosidase (EC 3.2.1.25); &beta;-glucuronidase (EC 3.2.1.31); &beta;-xylosidase (EC 3.2.1.37); &beta;-D-fucosidase (EC 3.2.1.38); phlorizin hydrolase (EC 3.2.1.62); exo-&beta;-1,4-glucanase (EC 3.2.1.74); 6-phospho-&beta;-galactosidase (EC 3.2.1.85); 6-phospho-&beta;-glucosidase (EC 3.2.1.86); strictosidine &beta;-gluco…	NA	64.211	1.59e-38	CCX90802.1
c2183969_g1	70	7.2e-33	WP_015549037.1;YP_007819010.1;CBK73944.1;	GH1	&beta;-glucosidase (EC 3.2.1.21); &beta;-galactosidase (EC 3.2.1.23); &beta;-mannosidase (EC 3.2.1.25); &beta;-glucuronidase (EC 3.2.1.31); &beta;-xylosidase (EC 3.2.1.37); &beta;-D-fucosidase (EC 3.2.1.38); phlorizin hydrolase (EC 3.2.1.62); exo-&beta;-1,4-glucanase (EC 3.2.1.74); 6-phospho-&beta;-galactosidase (EC 3.2.1.85); 6-phospho-&beta;-glucosidase (EC 3.2.1.86); strictosidine &beta;-gluco…	NA	70	1.92e-39	CBK73944.1
c2184061_g1	77.4	9.6e-51	AHF25575.1;	GH1	&beta;-glucosidase (EC 3.2.1.21); &beta;-galactosidase (EC 3.2.1.23); &beta;-mannosidase (EC 3.2.1.25); &beta;-glucuronidase (EC 3.2.1.31); &beta;-xylosidase (EC 3.2.1.37); &beta;-D-fucosidase (EC 3.2.1.38); phlorizin hydrolase (EC 3.2.1.62); exo-&beta;-1,4-glucanase (EC 3.2.1.74); 6-phospho-&beta;-galactosidase (EC 3.2.1.85); 6-phospho-&beta;-glucosidase (EC 3.2.1.86); strictosidine &beta;-gluco…	NA	77.586	4.8e-60	AHF25575.1
c2188832_g1	89.3	1.2e-42	WP_010922661.1;NP_269899.1;YP_282995.2;YP_006933696.1;Q99Y18.1;AAK34620.1;AFV38743.1;EPZ44590.1;EZK61748.1;EZK65633.1;EZK84446.1;EZL10541.1;EZL22655.1;EZL27802.1;EZL33694.1;EZL53430.1;EZL68774.1;EZM07011.1;EZM08353.1;EZM12456.1;EZM61428.1;EZM63179.1;EZM64915.1;EZM66697.1;EZM68442.1;EZM70187.1;EZM72318.1;EZM74079.1;EZM75762.1;EZM77295.1;EZM79058.1;EZM80838.1;EZM82590.1;EZM84332.1;EZM86128.1;EZM878…	GH1	&beta;-glucosidase (EC 3.2.1.21); &beta;-galactosidase (EC 3.2.1.23); &beta;-mannosidase (EC 3.2.1.25); &beta;-glucuronidase (EC 3.2.1.31); &beta;-xylosidase (EC 3.2.1.37); &beta;-D-fucosidase (EC 3.2.1.38); phlorizin hydrolase (EC 3.2.1.62); exo-&beta;-1,4-glucanase (EC 3.2.1.74); 6-phospho-&beta;-galactosidase (EC 3.2.1.85); 6-phospho-&beta;-glucosidase (EC 3.2.1.86); strictosidine &beta;-gluco…	NA	94.048	4.34e-50	WP_027976727.1
c219309_g1	85.9	4.2e-71	WP_013281076.1;YP_003831004.1;ADL34422.1;	GH1	&beta;-glucosidase (EC 3.2.1.21); &beta;-galactosidase (EC 3.2.1.23); &beta;-mannosidase (EC 3.2.1.25); &beta;-glucuronidase (EC 3.2.1.31); &beta;-xylosidase (EC 3.2.1.37); &beta;-D-fucosidase (EC 3.2.1.38); phlorizin hydrolase (EC 3.2.1.62); exo-&beta;-1,4-glucanase (EC 3.2.1.74); 6-phospho-&beta;-galactosidase (EC 3.2.1.85); 6-phospho-&beta;-glucosidase (EC 3.2.1.86); strictosidine &beta;-gluco…	NA	98.78	6.76e-90	WP_026511090.1
c2196690_g1	54.4	8e-22	WP_014565765.1;YP_005853850.1;AEA31845.1;	GH1	&beta;-glucosidase (EC 3.2.1.21); &beta;-galactosidase (EC 3.2.1.23); &beta;-mannosidase (EC 3.2.1.25); &beta;-glucuronidase (EC 3.2.1.31); &beta;-xylosidase (EC 3.2.1.37); &beta;-D-fucosidase (EC 3.2.1.38); phlorizin hydrolase (EC 3.2.1.62); exo-&beta;-1,4-glucanase (EC 3.2.1.74); 6-phospho-&beta;-galactosidase (EC 3.2.1.85); 6-phospho-&beta;-glucosidase (EC 3.2.1.86); strictosidine &beta;-gluco…	NA	98.936	7.11e-59	WP_034923588.1
c219675_g1	67.3	5.9e-90	WP_015520965.1;YP_007778155.1;CBL12378.1;	GH1	&beta;-glucosidase (EC 3.2.1.21); &beta;-galactosidase (EC 3.2.1.23); &beta;-mannosidase (EC 3.2.1.25); &beta;-glucuronidase (EC 3.2.1.31); &beta;-xylosidase (EC 3.2.1.37); &beta;-D-fucosidase (EC 3.2.1.38); phlorizin hydrolase (EC 3.2.1.62); exo-&beta;-1,4-glucanase (EC 3.2.1.74); 6-phospho-&beta;-galactosidase (EC 3.2.1.85); 6-phospho-&beta;-glucosidase (EC 3.2.1.86); strictosidine &beta;-gluco…	NA	67.273	2.66e-111	WP_006855598.1
c219675_g2	54.5	2.4e-78	WP_015541868.1;YP_007805028.1;CBL23046.1;	GH1	&beta;-glucosidase (EC 3.2.1.21); &beta;-galactosidase (EC 3.2.1.23); &beta;-mannosidase (EC 3.2.1.25); &beta;-glucuronidase (EC 3.2.1.31); &beta;-xylosidase (EC 3.2.1.37); &beta;-D-fucosidase (EC 3.2.1.38); phlorizin hydrolase (EC 3.2.1.62); exo-&beta;-1,4-glucanase (EC 3.2.1.74); 6-phospho-&beta;-galactosidase (EC 3.2.1.85); 6-phospho-&beta;-glucosidase (EC 3.2.1.86); strictosidine &beta;-gluco…	NA	60.996	1.83e-100	PWL95902.1
c2198163_g1	63.6	2.4e-35	WP_015538164.1;YP_007801078.1;CBL02685.1;	GH1	&beta;-glucosidase (EC 3.2.1.21); &beta;-galactosidase (EC 3.2.1.23); &beta;-mannosidase (EC 3.2.1.25); &beta;-glucuronidase (EC 3.2.1.31); &beta;-xylosidase (EC 3.2.1.37); &beta;-D-fucosidase (EC 3.2.1.38); phlorizin hydrolase (EC 3.2.1.62); exo-&beta;-1,4-glucanase (EC 3.2.1.74); 6-phospho-&beta;-galactosidase (EC 3.2.1.85); 6-phospho-&beta;-glucosidase (EC 3.2.1.86); strictosidine &beta;-gluco…	NA	78.302	1.47e-47	WP_034926190.1
c2201823_g1	83	5.8e-45	WP_015538164.1;YP_007801078.1;CBL02685.1;	GH1	&beta;-glucosidase (EC 3.2.1.21); &beta;-galactosidase (EC 3.2.1.23); &beta;-mannosidase (EC 3.2.1.25); &beta;-glucuronidase (EC 3.2.1.31); &beta;-xylosidase (EC 3.2.1.37); &beta;-D-fucosidase (EC 3.2.1.38); phlorizin hydrolase (EC 3.2.1.62); exo-&beta;-1,4-glucanase (EC 3.2.1.74); 6-phospho-&beta;-galactosidase (EC 3.2.1.85); 6-phospho-&beta;-glucosidase (EC 3.2.1.86); strictosidine &beta;-gluco…	NA	85.321	1.38e-58	EFB76853.1
c2208620_g1	60.8	2.4e-42	WP_012584145.1;YP_002353685.1;ACK43071.1;	GH1	&beta;-glucosidase (EC 3.2.1.21); &beta;-galactosidase (EC 3.2.1.23); &beta;-mannosidase (EC 3.2.1.25); &beta;-glucuronidase (EC 3.2.1.31); &beta;-xylosidase (EC 3.2.1.37); &beta;-D-fucosidase (EC 3.2.1.38); phlorizin hydrolase (EC 3.2.1.62); exo-&beta;-1,4-glucanase (EC 3.2.1.74); 6-phospho-&beta;-galactosidase (EC 3.2.1.85); 6-phospho-&beta;-glucosidase (EC 3.2.1.86); strictosidine &beta;-gluco…	NA	74.603	1.16e-63	WP_084097405.1
c220867_g1	82.4	8.4e-65	AHF23780.1;	GH1	&beta;-glucosidase (EC 3.2.1.21); &beta;-galactosidase (EC 3.2.1.23); &beta;-mannosidase (EC 3.2.1.25); &beta;-glucuronidase (EC 3.2.1.31); &beta;-xylosidase (EC 3.2.1.37); &beta;-D-fucosidase (EC 3.2.1.38); phlorizin hydrolase (EC 3.2.1.62); exo-&beta;-1,4-glucanase (EC 3.2.1.74); 6-phospho-&beta;-galactosidase (EC 3.2.1.85); 6-phospho-&beta;-glucosidase (EC 3.2.1.86); strictosidine &beta;-gluco…	NA	91.912	4.04e-76	AHF23780.1
c2211890_g1	44.6	1.8e-09	WP_014265418.1;YP_005057570.1;AEU36540.1;	GH1	&beta;-glucosidase (EC 3.2.1.21); &beta;-galactosidase (EC 3.2.1.23); &beta;-mannosidase (EC 3.2.1.25); &beta;-glucuronidase (EC 3.2.1.31); &beta;-xylosidase (EC 3.2.1.37); &beta;-D-fucosidase (EC 3.2.1.38); phlorizin hydrolase (EC 3.2.1.62); exo-&beta;-1,4-glucanase (EC 3.2.1.74); 6-phospho-&beta;-galactosidase (EC 3.2.1.85); 6-phospho-&beta;-glucosidase (EC 3.2.1.86); strictosidine &beta;-gluco…	NA	44.086	2.82e-11	OGS17829.1
c2212327_g1	84.2	2.5e-48	WP_015391152.1;YP_007454081.1;AGF54827.1;	GH1	&beta;-glucosidase (EC 3.2.1.21); &beta;-galactosidase (EC 3.2.1.23); &beta;-mannosidase (EC 3.2.1.25); &beta;-glucuronidase (EC 3.2.1.31); &beta;-xylosidase (EC 3.2.1.37); &beta;-D-fucosidase (EC 3.2.1.38); phlorizin hydrolase (EC 3.2.1.62); exo-&beta;-1,4-glucanase (EC 3.2.1.74); 6-phospho-&beta;-galactosidase (EC 3.2.1.85); 6-phospho-&beta;-glucosidase (EC 3.2.1.86); strictosidine &beta;-gluco…	NA	91.089	4.53e-62	WP_024292081.1
c2212923_g1	77.5	7.4e-106	WP_005806379.1;YP_004771212.1;YP_005668377.1;BAK56470.1;EGX28846.1;BAK79801.1;EIA23858.1;EIA26831.1;EIA30751.1;	GH1	&beta;-glucosidase (EC 3.2.1.21); &beta;-galactosidase (EC 3.2.1.23); &beta;-mannosidase (EC 3.2.1.25); &beta;-glucuronidase (EC 3.2.1.31); &beta;-xylosidase (EC 3.2.1.37); &beta;-D-fucosidase (EC 3.2.1.38); phlorizin hydrolase (EC 3.2.1.62); exo-&beta;-1,4-glucanase (EC 3.2.1.74); 6-phospho-&beta;-galactosidase (EC 3.2.1.85); 6-phospho-&beta;-glucosidase (EC 3.2.1.86); strictosidine &beta;-gluco…	NA	93.074	9.14e-159	WP_034927719.1
c2218065_g1	53.2	4.9e-43	WP_015393066.1;YP_007456001.1;AGF56747.1;	GH1	&beta;-glucosidase (EC 3.2.1.21); &beta;-galactosidase (EC 3.2.1.23); &beta;-mannosidase (EC 3.2.1.25); &beta;-glucuronidase (EC 3.2.1.31); &beta;-xylosidase (EC 3.2.1.37); &beta;-D-fucosidase (EC 3.2.1.38); phlorizin hydrolase (EC 3.2.1.62); exo-&beta;-1,4-glucanase (EC 3.2.1.74); 6-phospho-&beta;-galactosidase (EC 3.2.1.85); 6-phospho-&beta;-glucosidase (EC 3.2.1.86); strictosidine &beta;-gluco…	NA	92.857	1.23e-103	WP_034928955.1
c2218394_g1	47.1	9.8e-19	WP_015509141.1;YP_007752033.1;EEV37893.2;	GH1	&beta;-glucosidase (EC 3.2.1.21); &beta;-galactosidase (EC 3.2.1.23); &beta;-mannosidase (EC 3.2.1.25); &beta;-glucuronidase (EC 3.2.1.31); &beta;-xylosidase (EC 3.2.1.37); &beta;-D-fucosidase (EC 3.2.1.38); phlorizin hydrolase (EC 3.2.1.62); exo-&beta;-1,4-glucanase (EC 3.2.1.74); 6-phospho-&beta;-galactosidase (EC 3.2.1.85); 6-phospho-&beta;-glucosidase (EC 3.2.1.86); strictosidine &beta;-gluco…	NA	57.471	2.66e-24	WP_102198811.1
c2220819_g1	67.3	3e-64	WP_014935273.1;YP_006706422.1;AFR69674.1;	GH1	&beta;-glucosidase (EC 3.2.1.21); &beta;-galactosidase (EC 3.2.1.23); &beta;-mannosidase (EC 3.2.1.25); &beta;-glucuronidase (EC 3.2.1.31); &beta;-xylosidase (EC 3.2.1.37); &beta;-D-fucosidase (EC 3.2.1.38); phlorizin hydrolase (EC 3.2.1.62); exo-&beta;-1,4-glucanase (EC 3.2.1.74); 6-phospho-&beta;-galactosidase (EC 3.2.1.85); 6-phospho-&beta;-glucosidase (EC 3.2.1.86); strictosidine &beta;-gluco…	NA	75	4.39e-92	WP_026889921.1
c2222433_g1	61.3	1.6e-37	WP_015549037.1;YP_007819010.1;CBK73944.1;	GH1	&beta;-glucosidase (EC 3.2.1.21); &beta;-galactosidase (EC 3.2.1.23); &beta;-mannosidase (EC 3.2.1.25); &beta;-glucuronidase (EC 3.2.1.31); &beta;-xylosidase (EC 3.2.1.37); &beta;-D-fucosidase (EC 3.2.1.38); phlorizin hydrolase (EC 3.2.1.62); exo-&beta;-1,4-glucanase (EC 3.2.1.74); 6-phospho-&beta;-galactosidase (EC 3.2.1.85); 6-phospho-&beta;-glucosidase (EC 3.2.1.86); strictosidine &beta;-gluco…	NA	75	8.38e-55	WP_006779932.1
c2224414_g1	56.3	2e-72	WP_023989370.1;YP_008912831.1;AHC20779.1;	GH1	&beta;-glucosidase (EC 3.2.1.21); &beta;-galactosidase (EC 3.2.1.23); &beta;-mannosidase (EC 3.2.1.25); &beta;-glucuronidase (EC 3.2.1.31); &beta;-xylosidase (EC 3.2.1.37); &beta;-D-fucosidase (EC 3.2.1.38); phlorizin hydrolase (EC 3.2.1.62); exo-&beta;-1,4-glucanase (EC 3.2.1.74); 6-phospho-&beta;-galactosidase (EC 3.2.1.85); 6-phospho-&beta;-glucosidase (EC 3.2.1.86); strictosidine &beta;-gluco…	NA	77.016	2.86e-137	WP_034928955.1
c2224835_g1	45.9	2.3e-52	WP_015561280.1;YP_007833474.1;CBL10433.1;	GH1	&beta;-glucosidase (EC 3.2.1.21); &beta;-galactosidase (EC 3.2.1.23); &beta;-mannosidase (EC 3.2.1.25); &beta;-glucuronidase (EC 3.2.1.31); &beta;-xylosidase (EC 3.2.1.37); &beta;-D-fucosidase (EC 3.2.1.38); phlorizin hydrolase (EC 3.2.1.62); exo-&beta;-1,4-glucanase (EC 3.2.1.74); 6-phospho-&beta;-galactosidase (EC 3.2.1.85); 6-phospho-&beta;-glucosidase (EC 3.2.1.86); strictosidine &beta;-gluco…	NA	73.896	5.76e-135	WP_075423026.1
c2226697_g1	60	1.9e-06	WP_015325784.1;YP_007314149.1;AGB40056.1;	GH1	&beta;-glucosidase (EC 3.2.1.21); &beta;-galactosidase (EC 3.2.1.23); &beta;-mannosidase (EC 3.2.1.25); &beta;-glucuronidase (EC 3.2.1.31); &beta;-xylosidase (EC 3.2.1.37); &beta;-D-fucosidase (EC 3.2.1.38); phlorizin hydrolase (EC 3.2.1.62); exo-&beta;-1,4-glucanase (EC 3.2.1.74); 6-phospho-&beta;-galactosidase (EC 3.2.1.85); 6-phospho-&beta;-glucosidase (EC 3.2.1.86); strictosidine &beta;-gluco…	NA	89.796	1.36e-21	WP_034927447.1
c2228522_g1	53.9	2.3e-31	WP_002361133.1;YP_005704657.1;EEU22202.1;EEU92398.1;EFQ13324.1;EFT97800.1;EFU00950.1;EFU02921.1;ADX78924.1;EOD95692.1;EOE05060.1;EOE05629.1;EOI33895.1;EOJ02444.1;EOJ06780.1;EOJ13863.1;EOJ15196.1;EOJ18712.1;EOJ63193.1;EOJ73872.1;EOJ93826.1;EOL24668.1;EOL32212.1;ETT94256.1;ETU26709.1;ETU63100.1;KAJ83710.1;	GH1	&beta;-glucosidase (EC 3.2.1.21); &beta;-galactosidase (EC 3.2.1.23); &beta;-mannosidase (EC 3.2.1.25); &beta;-glucuronidase (EC 3.2.1.31); &beta;-xylosidase (EC 3.2.1.37); &beta;-D-fucosidase (EC 3.2.1.38); phlorizin hydrolase (EC 3.2.1.62); exo-&beta;-1,4-glucanase (EC 3.2.1.74); 6-phospho-&beta;-galactosidase (EC 3.2.1.85); 6-phospho-&beta;-glucosidase (EC 3.2.1.86); strictosidine &beta;-gluco…	NA	97.391	2.89e-61	WP_034925125.1
c2229367_g1	45.8	8.8e-07	XP_660710.1;EAA63677.1;	GH1	&beta;-glucosidase (EC 3.2.1.21); &beta;-galactosidase (EC 3.2.1.23); &beta;-mannosidase (EC 3.2.1.25); &beta;-glucuronidase (EC 3.2.1.31); &beta;-xylosidase (EC 3.2.1.37); &beta;-D-fucosidase (EC 3.2.1.38); phlorizin hydrolase (EC 3.2.1.62); exo-&beta;-1,4-glucanase (EC 3.2.1.74); 6-phospho-&beta;-galactosidase (EC 3.2.1.85); 6-phospho-&beta;-glucosidase (EC 3.2.1.86); strictosidine &beta;-gluco…	NA	86.517	5e-49	CBL28905.1
c2230864_g1	51.4	2.1e-28	WP_003107990.1;YP_004478825.1;AEF25153.1;EMG25917.1;GAJ60944.1;	GH1	&beta;-glucosidase (EC 3.2.1.21); &beta;-galactosidase (EC 3.2.1.23); &beta;-mannosidase (EC 3.2.1.25); &beta;-glucuronidase (EC 3.2.1.31); &beta;-xylosidase (EC 3.2.1.37); &beta;-D-fucosidase (EC 3.2.1.38); phlorizin hydrolase (EC 3.2.1.62); exo-&beta;-1,4-glucanase (EC 3.2.1.74); 6-phospho-&beta;-galactosidase (EC 3.2.1.85); 6-phospho-&beta;-glucosidase (EC 3.2.1.86); strictosidine &beta;-gluco…	NA	72.381	1.4e-44	WP_034928669.1
c2230946_g1	58.9	1.2e-49	WP_012658366.1;YP_002562193.1;CAR41920.1;	GH1	&beta;-glucosidase (EC 3.2.1.21); &beta;-galactosidase (EC 3.2.1.23); &beta;-mannosidase (EC 3.2.1.25); &beta;-glucuronidase (EC 3.2.1.31); &beta;-xylosidase (EC 3.2.1.37); &beta;-D-fucosidase (EC 3.2.1.38); phlorizin hydrolase (EC 3.2.1.62); exo-&beta;-1,4-glucanase (EC 3.2.1.74); 6-phospho-&beta;-galactosidase (EC 3.2.1.85); 6-phospho-&beta;-glucosidase (EC 3.2.1.86); strictosidine &beta;-gluco…	NA	90.066	1.07e-95	WP_034928955.1
c2231794_g1	63.8	8.3e-26	AHF23940.1;	GH1	&beta;-glucosidase (EC 3.2.1.21); &beta;-galactosidase (EC 3.2.1.23); &beta;-mannosidase (EC 3.2.1.25); &beta;-glucuronidase (EC 3.2.1.31); &beta;-xylosidase (EC 3.2.1.37); &beta;-D-fucosidase (EC 3.2.1.38); phlorizin hydrolase (EC 3.2.1.62); exo-&beta;-1,4-glucanase (EC 3.2.1.74); 6-phospho-&beta;-galactosidase (EC 3.2.1.85); 6-phospho-&beta;-glucosidase (EC 3.2.1.86); strictosidine &beta;-gluco…	NA	63.75	1.68e-29	AHF23940.1
c2235539_g1	60.2	2e-25	WP_022748099.1;YP_008676609.1;AGX44572.1;	GH1	&beta;-glucosidase (EC 3.2.1.21); &beta;-galactosidase (EC 3.2.1.23); &beta;-mannosidase (EC 3.2.1.25); &beta;-glucuronidase (EC 3.2.1.31); &beta;-xylosidase (EC 3.2.1.37); &beta;-D-fucosidase (EC 3.2.1.38); phlorizin hydrolase (EC 3.2.1.62); exo-&beta;-1,4-glucanase (EC 3.2.1.74); 6-phospho-&beta;-galactosidase (EC 3.2.1.85); 6-phospho-&beta;-glucosidase (EC 3.2.1.86); strictosidine &beta;-gluco…	NA	82.796	1.05e-46	WP_034926204.1
c223617_g1	45.6	5.7e-11	WP_020739594.1;YP_008154080.1;AGP39887.1;	GH1	&beta;-glucosidase (EC 3.2.1.21); &beta;-galactosidase (EC 3.2.1.23); &beta;-mannosidase (EC 3.2.1.25); &beta;-glucuronidase (EC 3.2.1.31); &beta;-xylosidase (EC 3.2.1.37); &beta;-D-fucosidase (EC 3.2.1.38); phlorizin hydrolase (EC 3.2.1.62); exo-&beta;-1,4-glucanase (EC 3.2.1.74); 6-phospho-&beta;-galactosidase (EC 3.2.1.85); 6-phospho-&beta;-glucosidase (EC 3.2.1.86); strictosidine &beta;-gluco…	NA	83.721	3.84e-46	WP_091961231.1
c2241246_g1	59	2.4e-34	AID44650.1;	GH1	&beta;-glucosidase (EC 3.2.1.21); &beta;-galactosidase (EC 3.2.1.23); &beta;-mannosidase (EC 3.2.1.25); &beta;-glucuronidase (EC 3.2.1.31); &beta;-xylosidase (EC 3.2.1.37); &beta;-D-fucosidase (EC 3.2.1.38); phlorizin hydrolase (EC 3.2.1.62); exo-&beta;-1,4-glucanase (EC 3.2.1.74); 6-phospho-&beta;-galactosidase (EC 3.2.1.85); 6-phospho-&beta;-glucosidase (EC 3.2.1.86); strictosidine &beta;-gluco…	NA	84.762	1.03e-56	WP_108774176.1
c2245764_g1	62.3	3.4e-17	WP_013793881.1;YP_004478768.1;AEF25096.1;GAJ60885.1;	GH1	&beta;-glucosidase (EC 3.2.1.21); &beta;-galactosidase (EC 3.2.1.23); &beta;-mannosidase (EC 3.2.1.25); &beta;-glucuronidase (EC 3.2.1.31); &beta;-xylosidase (EC 3.2.1.37); &beta;-D-fucosidase (EC 3.2.1.38); phlorizin hydrolase (EC 3.2.1.62); exo-&beta;-1,4-glucanase (EC 3.2.1.74); 6-phospho-&beta;-galactosidase (EC 3.2.1.85); 6-phospho-&beta;-glucosidase (EC 3.2.1.86); strictosidine &beta;-gluco…	NA	71.875	2.01e-23	PWL76480.1
c2246924_g1	56.6	2.1e-25	AIS61589.1;	GH1	&beta;-glucosidase (EC 3.2.1.21); &beta;-galactosidase (EC 3.2.1.23); &beta;-mannosidase (EC 3.2.1.25); &beta;-glucuronidase (EC 3.2.1.31); &beta;-xylosidase (EC 3.2.1.37); &beta;-D-fucosidase (EC 3.2.1.38); phlorizin hydrolase (EC 3.2.1.62); exo-&beta;-1,4-glucanase (EC 3.2.1.74); 6-phospho-&beta;-galactosidase (EC 3.2.1.85); 6-phospho-&beta;-glucosidase (EC 3.2.1.86); strictosidine &beta;-gluco…	NA	79	3.46e-49	WP_097774576.1
c225987_g1	78.6	7.6e-57	WP_014425391.1;YP_005433987.1;BAL83964.1;	GH1	&beta;-glucosidase (EC 3.2.1.21); &beta;-galactosidase (EC 3.2.1.23); &beta;-mannosidase (EC 3.2.1.25); &beta;-glucuronidase (EC 3.2.1.31); &beta;-xylosidase (EC 3.2.1.37); &beta;-D-fucosidase (EC 3.2.1.38); phlorizin hydrolase (EC 3.2.1.62); exo-&beta;-1,4-glucanase (EC 3.2.1.74); 6-phospho-&beta;-galactosidase (EC 3.2.1.85); 6-phospho-&beta;-glucosidase (EC 3.2.1.86); strictosidine &beta;-gluco…	NA	82.4	6.96e-71	WP_105304244.1
c2260274_g1	66.2	2.5e-24	WP_020736130.1;YP_008150607.1;AGP32426.1;	GH1	&beta;-glucosidase (EC 3.2.1.21); &beta;-galactosidase (EC 3.2.1.23); &beta;-mannosidase (EC 3.2.1.25); &beta;-glucuronidase (EC 3.2.1.31); &beta;-xylosidase (EC 3.2.1.37); &beta;-D-fucosidase (EC 3.2.1.38); phlorizin hydrolase (EC 3.2.1.62); exo-&beta;-1,4-glucanase (EC 3.2.1.74); 6-phospho-&beta;-galactosidase (EC 3.2.1.85); 6-phospho-&beta;-glucosidase (EC 3.2.1.86); strictosidine &beta;-gluco…	NA	71.622	2.46e-29	WP_093958373.1
c2262858_g1	41	6.4e-11	WP_023599953.1;YP_008845631.1;AHA97912.1;	GH1	&beta;-glucosidase (EC 3.2.1.21); &beta;-galactosidase (EC 3.2.1.23); &beta;-mannosidase (EC 3.2.1.25); &beta;-glucuronidase (EC 3.2.1.31); &beta;-xylosidase (EC 3.2.1.37); &beta;-D-fucosidase (EC 3.2.1.38); phlorizin hydrolase (EC 3.2.1.62); exo-&beta;-1,4-glucanase (EC 3.2.1.74); 6-phospho-&beta;-galactosidase (EC 3.2.1.85); 6-phospho-&beta;-glucosidase (EC 3.2.1.86); strictosidine &beta;-gluco…	NA	100	2.46e-50	SER14103.1
c2269045_g1	65.6	4.3e-33	WP_015520965.1;YP_007778155.1;CBL12378.1;	GH1	&beta;-glucosidase (EC 3.2.1.21); &beta;-galactosidase (EC 3.2.1.23); &beta;-mannosidase (EC 3.2.1.25); &beta;-glucuronidase (EC 3.2.1.31); &beta;-xylosidase (EC 3.2.1.37); &beta;-D-fucosidase (EC 3.2.1.38); phlorizin hydrolase (EC 3.2.1.62); exo-&beta;-1,4-glucanase (EC 3.2.1.74); 6-phospho-&beta;-galactosidase (EC 3.2.1.85); 6-phospho-&beta;-glucosidase (EC 3.2.1.86); strictosidine &beta;-gluco…	NA	70	4.22e-39	OLA61868.1
c2270010_g1	59.4	5.2e-51	WP_014080404.1;YP_004839325.1;AEN97393.1;	GH1	&beta;-glucosidase (EC 3.2.1.21); &beta;-galactosidase (EC 3.2.1.23); &beta;-mannosidase (EC 3.2.1.25); &beta;-glucuronidase (EC 3.2.1.31); &beta;-xylosidase (EC 3.2.1.37); &beta;-D-fucosidase (EC 3.2.1.38); phlorizin hydrolase (EC 3.2.1.62); exo-&beta;-1,4-glucanase (EC 3.2.1.74); 6-phospho-&beta;-galactosidase (EC 3.2.1.85); 6-phospho-&beta;-glucosidase (EC 3.2.1.86); strictosidine &beta;-gluco…	NA	66.854	2.04e-83	WP_073295046.1
c2270204_g1	71.1	9.7e-33	WP_015549037.1;YP_007819010.1;CBK73944.1;	GH1	&beta;-glucosidase (EC 3.2.1.21); &beta;-galactosidase (EC 3.2.1.23); &beta;-mannosidase (EC 3.2.1.25); &beta;-glucuronidase (EC 3.2.1.31); &beta;-xylosidase (EC 3.2.1.37); &beta;-D-fucosidase (EC 3.2.1.38); phlorizin hydrolase (EC 3.2.1.62); exo-&beta;-1,4-glucanase (EC 3.2.1.74); 6-phospho-&beta;-galactosidase (EC 3.2.1.85); 6-phospho-&beta;-glucosidase (EC 3.2.1.86); strictosidine &beta;-gluco…	NA	73.626	1.28e-43	WP_028246476.1
c2274805_g1	50	1.8e-12	WP_023599953.1;YP_008845631.1;AHA97912.1;	GH1	&beta;-glucosidase (EC 3.2.1.21); &beta;-galactosidase (EC 3.2.1.23); &beta;-mannosidase (EC 3.2.1.25); &beta;-glucuronidase (EC 3.2.1.31); &beta;-xylosidase (EC 3.2.1.37); &beta;-D-fucosidase (EC 3.2.1.38); phlorizin hydrolase (EC 3.2.1.62); exo-&beta;-1,4-glucanase (EC 3.2.1.74); 6-phospho-&beta;-galactosidase (EC 3.2.1.85); 6-phospho-&beta;-glucosidase (EC 3.2.1.86); strictosidine &beta;-gluco…	NA	60.87	4.42e-22	WP_022938817.1
c2279492_g1	49.5	1.8e-22	WP_015395424.1;YP_007458371.1;AGF59117.1;	GH1	&beta;-glucosidase (EC 3.2.1.21); &beta;-galactosidase (EC 3.2.1.23); &beta;-mannosidase (EC 3.2.1.25); &beta;-glucuronidase (EC 3.2.1.31); &beta;-xylosidase (EC 3.2.1.37); &beta;-D-fucosidase (EC 3.2.1.38); phlorizin hydrolase (EC 3.2.1.62); exo-&beta;-1,4-glucanase (EC 3.2.1.74); 6-phospho-&beta;-galactosidase (EC 3.2.1.85); 6-phospho-&beta;-glucosidase (EC 3.2.1.86); strictosidine &beta;-gluco…	NA	69.159	3.66e-45	WP_108774802.1
c2284916_g1	44.2	4.9e-11	WP_013334485.1;YP_003899801.1;ADN17735.1;	GH1	&beta;-glucosidase (EC 3.2.1.21); &beta;-galactosidase (EC 3.2.1.23); &beta;-mannosidase (EC 3.2.1.25); &beta;-glucuronidase (EC 3.2.1.31); &beta;-xylosidase (EC 3.2.1.37); &beta;-D-fucosidase (EC 3.2.1.38); phlorizin hydrolase (EC 3.2.1.62); exo-&beta;-1,4-glucanase (EC 3.2.1.74); 6-phospho-&beta;-galactosidase (EC 3.2.1.85); 6-phospho-&beta;-glucosidase (EC 3.2.1.86); strictosidine &beta;-gluco…	NA	65	6.57e-29	WP_118476073.1
c2287304_g1	52.7	1.8e-27	AHF25295.1;	GH1	&beta;-glucosidase (EC 3.2.1.21); &beta;-galactosidase (EC 3.2.1.23); &beta;-mannosidase (EC 3.2.1.25); &beta;-glucuronidase (EC 3.2.1.31); &beta;-xylosidase (EC 3.2.1.37); &beta;-D-fucosidase (EC 3.2.1.38); phlorizin hydrolase (EC 3.2.1.62); exo-&beta;-1,4-glucanase (EC 3.2.1.74); 6-phospho-&beta;-galactosidase (EC 3.2.1.85); 6-phospho-&beta;-glucosidase (EC 3.2.1.86); strictosidine &beta;-gluco…	NA	65.556	1.58e-34	WP_087161694.1
c2288420_g1	64.5	6.3e-23	WP_012935747.1;YP_003396071.1;ADB52696.1;	GH1	&beta;-glucosidase (EC 3.2.1.21); &beta;-galactosidase (EC 3.2.1.23); &beta;-mannosidase (EC 3.2.1.25); &beta;-glucuronidase (EC 3.2.1.31); &beta;-xylosidase (EC 3.2.1.37); &beta;-D-fucosidase (EC 3.2.1.38); phlorizin hydrolase (EC 3.2.1.62); exo-&beta;-1,4-glucanase (EC 3.2.1.74); 6-phospho-&beta;-galactosidase (EC 3.2.1.85); 6-phospho-&beta;-glucosidase (EC 3.2.1.86); strictosidine &beta;-gluco…	NA	80	5.5e-48	PWL76975.1
c2288422_g1	54.9	7.7e-23	WP_015312481.1;YP_007299739.1;AGB20042.1;	GH1	&beta;-glucosidase (EC 3.2.1.21); &beta;-galactosidase (EC 3.2.1.23); &beta;-mannosidase (EC 3.2.1.25); &beta;-glucuronidase (EC 3.2.1.31); &beta;-xylosidase (EC 3.2.1.37); &beta;-D-fucosidase (EC 3.2.1.38); phlorizin hydrolase (EC 3.2.1.62); exo-&beta;-1,4-glucanase (EC 3.2.1.74); 6-phospho-&beta;-galactosidase (EC 3.2.1.85); 6-phospho-&beta;-glucosidase (EC 3.2.1.86); strictosidine &beta;-gluco…	NA	91.045	8.02e-69	WP_034928955.1
c2290821_g1	79.8	3e-50	WP_015392468.1;YP_007455403.1;AGF56149.1;	GH1	&beta;-glucosidase (EC 3.2.1.21); &beta;-galactosidase (EC 3.2.1.23); &beta;-mannosidase (EC 3.2.1.25); &beta;-glucuronidase (EC 3.2.1.31); &beta;-xylosidase (EC 3.2.1.37); &beta;-D-fucosidase (EC 3.2.1.38); phlorizin hydrolase (EC 3.2.1.62); exo-&beta;-1,4-glucanase (EC 3.2.1.74); 6-phospho-&beta;-galactosidase (EC 3.2.1.85); 6-phospho-&beta;-glucosidase (EC 3.2.1.86); strictosidine &beta;-gluco…	NA	85.088	1.05e-60	WP_118361825.1
c229322_g1	78.8	1.5e-24	WP_012744396.1;YP_002939547.1;YP_007774269.1;YP_007843606.1;ACR77413.1;CBK92155.1;CBK94796.1;	GH1	&beta;-glucosidase (EC 3.2.1.21); &beta;-galactosidase (EC 3.2.1.23); &beta;-mannosidase (EC 3.2.1.25); &beta;-glucuronidase (EC 3.2.1.31); &beta;-xylosidase (EC 3.2.1.37); &beta;-D-fucosidase (EC 3.2.1.38); phlorizin hydrolase (EC 3.2.1.62); exo-&beta;-1,4-glucanase (EC 3.2.1.74); 6-phospho-&beta;-galactosidase (EC 3.2.1.85); 6-phospho-&beta;-glucosidase (EC 3.2.1.86); strictosidine &beta;-gluco…	NA	82.09	3.46e-29	WP_087936902.1
c2295713_g1	52.6	1e-10	XP_660710.1;EAA63677.1;	GH1	&beta;-glucosidase (EC 3.2.1.21); &beta;-galactosidase (EC 3.2.1.23); &beta;-mannosidase (EC 3.2.1.25); &beta;-glucuronidase (EC 3.2.1.31); &beta;-xylosidase (EC 3.2.1.37); &beta;-D-fucosidase (EC 3.2.1.38); phlorizin hydrolase (EC 3.2.1.62); exo-&beta;-1,4-glucanase (EC 3.2.1.74); 6-phospho-&beta;-galactosidase (EC 3.2.1.85); 6-phospho-&beta;-glucosidase (EC 3.2.1.86); strictosidine &beta;-gluco…	NA	89.412	1.8e-47	PWL88784.1
c2296146_g1	43.4	2.1e-10	WP_014080404.1;YP_004839325.1;AEN97393.1;	GH1	&beta;-glucosidase (EC 3.2.1.21); &beta;-galactosidase (EC 3.2.1.23); &beta;-mannosidase (EC 3.2.1.25); &beta;-glucuronidase (EC 3.2.1.31); &beta;-xylosidase (EC 3.2.1.37); &beta;-D-fucosidase (EC 3.2.1.38); phlorizin hydrolase (EC 3.2.1.62); exo-&beta;-1,4-glucanase (EC 3.2.1.74); 6-phospho-&beta;-galactosidase (EC 3.2.1.85); 6-phospho-&beta;-glucosidase (EC 3.2.1.86); strictosidine &beta;-gluco…	NA	77.982	3.25e-57	WP_091957502.1
c2296850_g1	81.7	2.3e-49	AHF23940.1;	GH1	&beta;-glucosidase (EC 3.2.1.21); &beta;-galactosidase (EC 3.2.1.23); &beta;-mannosidase (EC 3.2.1.25); &beta;-glucuronidase (EC 3.2.1.31); &beta;-xylosidase (EC 3.2.1.37); &beta;-D-fucosidase (EC 3.2.1.38); phlorizin hydrolase (EC 3.2.1.62); exo-&beta;-1,4-glucanase (EC 3.2.1.74); 6-phospho-&beta;-galactosidase (EC 3.2.1.85); 6-phospho-&beta;-glucosidase (EC 3.2.1.86); strictosidine &beta;-gluco…	NA	80.909	9.02e-58	AHF23940.1
c2302543_g1	80.4	2.4e-43	WP_015538164.1;YP_007801078.1;CBL02685.1;	GH1	&beta;-glucosidase (EC 3.2.1.21); &beta;-galactosidase (EC 3.2.1.23); &beta;-mannosidase (EC 3.2.1.25); &beta;-glucuronidase (EC 3.2.1.31); &beta;-xylosidase (EC 3.2.1.37); &beta;-D-fucosidase (EC 3.2.1.38); phlorizin hydrolase (EC 3.2.1.62); exo-&beta;-1,4-glucanase (EC 3.2.1.74); 6-phospho-&beta;-galactosidase (EC 3.2.1.85); 6-phospho-&beta;-glucosidase (EC 3.2.1.86); strictosidine &beta;-gluco…	NA	86.598	1.09e-57	WP_117474095.1
c2303480_g1	43.3	4.5e-11	WP_011531128.1;YP_605471.1;ABF46302.1;	GH1	&beta;-glucosidase (EC 3.2.1.21); &beta;-galactosidase (EC 3.2.1.23); &beta;-mannosidase (EC 3.2.1.25); &beta;-glucuronidase (EC 3.2.1.31); &beta;-xylosidase (EC 3.2.1.37); &beta;-D-fucosidase (EC 3.2.1.38); phlorizin hydrolase (EC 3.2.1.62); exo-&beta;-1,4-glucanase (EC 3.2.1.74); 6-phospho-&beta;-galactosidase (EC 3.2.1.85); 6-phospho-&beta;-glucosidase (EC 3.2.1.86); strictosidine &beta;-gluco…	NA	64.444	8.92e-33	WP_055301240.1
c2311996_g1	50.9	1e-25	WP_015394835.1;YP_007457780.1;AGF58526.1;	GH1	&beta;-glucosidase (EC 3.2.1.21); &beta;-galactosidase (EC 3.2.1.23); &beta;-mannosidase (EC 3.2.1.25); &beta;-glucuronidase (EC 3.2.1.31); &beta;-xylosidase (EC 3.2.1.37); &beta;-D-fucosidase (EC 3.2.1.38); phlorizin hydrolase (EC 3.2.1.62); exo-&beta;-1,4-glucanase (EC 3.2.1.74); 6-phospho-&beta;-galactosidase (EC 3.2.1.85); 6-phospho-&beta;-glucosidase (EC 3.2.1.86); strictosidine &beta;-gluco…	NA	74.074	1.99e-45	WP_034925894.1
c2312435_g1	60	4e-27	CDG16507.1;	GH1	&beta;-glucosidase (EC 3.2.1.21); &beta;-galactosidase (EC 3.2.1.23); &beta;-mannosidase (EC 3.2.1.25); &beta;-glucuronidase (EC 3.2.1.31); &beta;-xylosidase (EC 3.2.1.37); &beta;-D-fucosidase (EC 3.2.1.38); phlorizin hydrolase (EC 3.2.1.62); exo-&beta;-1,4-glucanase (EC 3.2.1.74); 6-phospho-&beta;-galactosidase (EC 3.2.1.85); 6-phospho-&beta;-glucosidase (EC 3.2.1.86); strictosidine &beta;-gluco…	NA	82.857	1.15e-53	WP_102342326.1
c231435_g1	41.8	1.8e-17	WP_013334485.1;YP_003899801.1;ADN17735.1;	GH1	&beta;-glucosidase (EC 3.2.1.21); &beta;-galactosidase (EC 3.2.1.23); &beta;-mannosidase (EC 3.2.1.25); &beta;-glucuronidase (EC 3.2.1.31); &beta;-xylosidase (EC 3.2.1.37); &beta;-D-fucosidase (EC 3.2.1.38); phlorizin hydrolase (EC 3.2.1.62); exo-&beta;-1,4-glucanase (EC 3.2.1.74); 6-phospho-&beta;-galactosidase (EC 3.2.1.85); 6-phospho-&beta;-glucosidase (EC 3.2.1.86); strictosidine &beta;-gluco…	NA	74.877	2.54e-109	SCH09387.1
c2318942_g1	79.5	2.2e-29	AHF23940.1;	GH1	&beta;-glucosidase (EC 3.2.1.21); &beta;-galactosidase (EC 3.2.1.23); &beta;-mannosidase (EC 3.2.1.25); &beta;-glucuronidase (EC 3.2.1.31); &beta;-xylosidase (EC 3.2.1.37); &beta;-D-fucosidase (EC 3.2.1.38); phlorizin hydrolase (EC 3.2.1.62); exo-&beta;-1,4-glucanase (EC 3.2.1.74); 6-phospho-&beta;-galactosidase (EC 3.2.1.85); 6-phospho-&beta;-glucosidase (EC 3.2.1.86); strictosidine &beta;-gluco…	NA	83.562	6.54e-34	WP_022787532.1
c232459_g1	78.8	4.4e-35	AHF24559.1;	GH1	&beta;-glucosidase (EC 3.2.1.21); &beta;-galactosidase (EC 3.2.1.23); &beta;-mannosidase (EC 3.2.1.25); &beta;-glucuronidase (EC 3.2.1.31); &beta;-xylosidase (EC 3.2.1.37); &beta;-D-fucosidase (EC 3.2.1.38); phlorizin hydrolase (EC 3.2.1.62); exo-&beta;-1,4-glucanase (EC 3.2.1.74); 6-phospho-&beta;-galactosidase (EC 3.2.1.85); 6-phospho-&beta;-glucosidase (EC 3.2.1.86); strictosidine &beta;-gluco…	NA	83.908	4.48e-45	WP_022786507.1
c233069_g1	59.8	6e-38	WP_014862095.1;YP_006536581.1;AFO43104.1;	GH1	&beta;-glucosidase (EC 3.2.1.21); &beta;-galactosidase (EC 3.2.1.23); &beta;-mannosidase (EC 3.2.1.25); &beta;-glucuronidase (EC 3.2.1.31); &beta;-xylosidase (EC 3.2.1.37); &beta;-D-fucosidase (EC 3.2.1.38); phlorizin hydrolase (EC 3.2.1.62); exo-&beta;-1,4-glucanase (EC 3.2.1.74); 6-phospho-&beta;-galactosidase (EC 3.2.1.85); 6-phospho-&beta;-glucosidase (EC 3.2.1.86); strictosidine &beta;-gluco…	NA	86.29	5.57e-70	WP_034925125.1
c233179_g1	53.5	3.6e-10	XP_660710.1;EAA63677.1;	GH1	&beta;-glucosidase (EC 3.2.1.21); &beta;-galactosidase (EC 3.2.1.23); &beta;-mannosidase (EC 3.2.1.25); &beta;-glucuronidase (EC 3.2.1.31); &beta;-xylosidase (EC 3.2.1.37); &beta;-D-fucosidase (EC 3.2.1.38); phlorizin hydrolase (EC 3.2.1.62); exo-&beta;-1,4-glucanase (EC 3.2.1.74); 6-phospho-&beta;-galactosidase (EC 3.2.1.85); 6-phospho-&beta;-glucosidase (EC 3.2.1.86); strictosidine &beta;-gluco…	NA	89.61	1.75e-43	CDB86271.1
c234238_g1	53.3	1.6e-46	WP_014080404.1;YP_004839325.1;AEN97393.1;	GH1	&beta;-glucosidase (EC 3.2.1.21); &beta;-galactosidase (EC 3.2.1.23); &beta;-mannosidase (EC 3.2.1.25); &beta;-glucuronidase (EC 3.2.1.31); &beta;-xylosidase (EC 3.2.1.37); &beta;-D-fucosidase (EC 3.2.1.38); phlorizin hydrolase (EC 3.2.1.62); exo-&beta;-1,4-glucanase (EC 3.2.1.74); 6-phospho-&beta;-galactosidase (EC 3.2.1.85); 6-phospho-&beta;-glucosidase (EC 3.2.1.86); strictosidine &beta;-gluco…	NA	98.225	2.66e-117	WP_034446141.1
c234616_g1	63	5.2e-66	WP_015520965.1;YP_007778155.1;CBL12378.1;	GH1	&beta;-glucosidase (EC 3.2.1.21); &beta;-galactosidase (EC 3.2.1.23); &beta;-mannosidase (EC 3.2.1.25); &beta;-glucuronidase (EC 3.2.1.31); &beta;-xylosidase (EC 3.2.1.37); &beta;-D-fucosidase (EC 3.2.1.38); phlorizin hydrolase (EC 3.2.1.62); exo-&beta;-1,4-glucanase (EC 3.2.1.74); 6-phospho-&beta;-galactosidase (EC 3.2.1.85); 6-phospho-&beta;-glucosidase (EC 3.2.1.86); strictosidine &beta;-gluco…	NA	71.505	4.49e-91	WP_089823643.1
c2347556_g1	49.2	6.9e-08	XP_660710.1;EAA63677.1;	GH1	&beta;-glucosidase (EC 3.2.1.21); &beta;-galactosidase (EC 3.2.1.23); &beta;-mannosidase (EC 3.2.1.25); &beta;-glucuronidase (EC 3.2.1.31); &beta;-xylosidase (EC 3.2.1.37); &beta;-D-fucosidase (EC 3.2.1.38); phlorizin hydrolase (EC 3.2.1.62); exo-&beta;-1,4-glucanase (EC 3.2.1.74); 6-phospho-&beta;-galactosidase (EC 3.2.1.85); 6-phospho-&beta;-glucosidase (EC 3.2.1.86); strictosidine &beta;-gluco…	NA	77.228	2.85e-50	OHE30478.1
c2348106_g1	45.8	1.5e-07	XP_660710.1;EAA63677.1;	GH1	&beta;-glucosidase (EC 3.2.1.21); &beta;-galactosidase (EC 3.2.1.23); &beta;-mannosidase (EC 3.2.1.25); &beta;-glucuronidase (EC 3.2.1.31); &beta;-xylosidase (EC 3.2.1.37); &beta;-D-fucosidase (EC 3.2.1.38); phlorizin hydrolase (EC 3.2.1.62); exo-&beta;-1,4-glucanase (EC 3.2.1.74); 6-phospho-&beta;-galactosidase (EC 3.2.1.85); 6-phospho-&beta;-glucosidase (EC 3.2.1.86); strictosidine &beta;-gluco…	NA	98.958	1.97e-61	WP_094383881.1
c234881_g1	73.7	7.6e-37	AHF24559.1;	GH1	&beta;-glucosidase (EC 3.2.1.21); &beta;-galactosidase (EC 3.2.1.23); &beta;-mannosidase (EC 3.2.1.25); &beta;-glucuronidase (EC 3.2.1.31); &beta;-xylosidase (EC 3.2.1.37); &beta;-D-fucosidase (EC 3.2.1.38); phlorizin hydrolase (EC 3.2.1.62); exo-&beta;-1,4-glucanase (EC 3.2.1.74); 6-phospho-&beta;-galactosidase (EC 3.2.1.85); 6-phospho-&beta;-glucosidase (EC 3.2.1.86); strictosidine &beta;-gluco…	NA	76.596	5.48e-45	WP_022786507.1
c2356836_g1	72.9	1.3e-36	AIS09615.1;	GH1	&beta;-glucosidase (EC 3.2.1.21); &beta;-galactosidase (EC 3.2.1.23); &beta;-mannosidase (EC 3.2.1.25); &beta;-glucuronidase (EC 3.2.1.31); &beta;-xylosidase (EC 3.2.1.37); &beta;-D-fucosidase (EC 3.2.1.38); phlorizin hydrolase (EC 3.2.1.62); exo-&beta;-1,4-glucanase (EC 3.2.1.74); 6-phospho-&beta;-galactosidase (EC 3.2.1.85); 6-phospho-&beta;-glucosidase (EC 3.2.1.86); strictosidine &beta;-gluco…	NA	83.529	2.01e-44	WP_104967593.1
c2358265_g1	69.6	2.4e-36	WP_022748099.1;YP_008676609.1;AGX44572.1;	GH1	&beta;-glucosidase (EC 3.2.1.21); &beta;-galactosidase (EC 3.2.1.23); &beta;-mannosidase (EC 3.2.1.25); &beta;-glucuronidase (EC 3.2.1.31); &beta;-xylosidase (EC 3.2.1.37); &beta;-D-fucosidase (EC 3.2.1.38); phlorizin hydrolase (EC 3.2.1.62); exo-&beta;-1,4-glucanase (EC 3.2.1.74); 6-phospho-&beta;-galactosidase (EC 3.2.1.85); 6-phospho-&beta;-glucosidase (EC 3.2.1.86); strictosidine &beta;-gluco…	NA	80.435	1.71e-47	WP_050638571.1
c235930_g1	59.6	3.8e-26	WP_015537421.1;YP_007800165.1;CBL01772.1;	GH1	&beta;-glucosidase (EC 3.2.1.21); &beta;-galactosidase (EC 3.2.1.23); &beta;-mannosidase (EC 3.2.1.25); &beta;-glucuronidase (EC 3.2.1.31); &beta;-xylosidase (EC 3.2.1.37); &beta;-D-fucosidase (EC 3.2.1.38); phlorizin hydrolase (EC 3.2.1.62); exo-&beta;-1,4-glucanase (EC 3.2.1.74); 6-phospho-&beta;-galactosidase (EC 3.2.1.85); 6-phospho-&beta;-glucosidase (EC 3.2.1.86); strictosidine &beta;-gluco…	NA	74.157	4.91e-41	WP_078035928.1
c2363866_g1	41.2	8.3e-14	WP_015561280.1;YP_007833474.1;CBL10433.1;	GH1	&beta;-glucosidase (EC 3.2.1.21); &beta;-galactosidase (EC 3.2.1.23); &beta;-mannosidase (EC 3.2.1.25); &beta;-glucuronidase (EC 3.2.1.31); &beta;-xylosidase (EC 3.2.1.37); &beta;-D-fucosidase (EC 3.2.1.38); phlorizin hydrolase (EC 3.2.1.62); exo-&beta;-1,4-glucanase (EC 3.2.1.74); 6-phospho-&beta;-galactosidase (EC 3.2.1.85); 6-phospho-&beta;-glucosidase (EC 3.2.1.86); strictosidine &beta;-gluco…	NA	46.835	5.63e-39	WP_018338571.1
c2365865_g1	62.8	1.4e-25	WP_022748099.1;YP_008676609.1;AGX44572.1;	GH1	&beta;-glucosidase (EC 3.2.1.21); &beta;-galactosidase (EC 3.2.1.23); &beta;-mannosidase (EC 3.2.1.25); &beta;-glucuronidase (EC 3.2.1.31); &beta;-xylosidase (EC 3.2.1.37); &beta;-D-fucosidase (EC 3.2.1.38); phlorizin hydrolase (EC 3.2.1.62); exo-&beta;-1,4-glucanase (EC 3.2.1.74); 6-phospho-&beta;-galactosidase (EC 3.2.1.85); 6-phospho-&beta;-glucosidase (EC 3.2.1.86); strictosidine &beta;-gluco…	NA	65.116	1.58e-29	WP_010758675.1
c2370164_g1	40	1.1e-16	WP_013334485.1;YP_003899801.1;ADN17735.1;	GH1	&beta;-glucosidase (EC 3.2.1.21); &beta;-galactosidase (EC 3.2.1.23); &beta;-mannosidase (EC 3.2.1.25); &beta;-glucuronidase (EC 3.2.1.31); &beta;-xylosidase (EC 3.2.1.37); &beta;-D-fucosidase (EC 3.2.1.38); phlorizin hydrolase (EC 3.2.1.62); exo-&beta;-1,4-glucanase (EC 3.2.1.74); 6-phospho-&beta;-galactosidase (EC 3.2.1.85); 6-phospho-&beta;-glucosidase (EC 3.2.1.86); strictosidine &beta;-gluco…	NA	64.423	1.79e-43	WP_061859204.1
c2370869_g1	45.1	2e-23	WP_014080404.1;YP_004839325.1;AEN97393.1;	GH1	&beta;-glucosidase (EC 3.2.1.21); &beta;-galactosidase (EC 3.2.1.23); &beta;-mannosidase (EC 3.2.1.25); &beta;-glucuronidase (EC 3.2.1.31); &beta;-xylosidase (EC 3.2.1.37); &beta;-D-fucosidase (EC 3.2.1.38); phlorizin hydrolase (EC 3.2.1.62); exo-&beta;-1,4-glucanase (EC 3.2.1.74); 6-phospho-&beta;-galactosidase (EC 3.2.1.85); 6-phospho-&beta;-glucosidase (EC 3.2.1.86); strictosidine &beta;-gluco…	NA	71.756	9.4e-62	WP_034445844.1
c2370921_g1	56.3	1.5e-30	WP_014080404.1;YP_004839325.1;AEN97393.1;	GH1	&beta;-glucosidase (EC 3.2.1.21); &beta;-galactosidase (EC 3.2.1.23); &beta;-mannosidase (EC 3.2.1.25); &beta;-glucuronidase (EC 3.2.1.31); &beta;-xylosidase (EC 3.2.1.37); &beta;-D-fucosidase (EC 3.2.1.38); phlorizin hydrolase (EC 3.2.1.62); exo-&beta;-1,4-glucanase (EC 3.2.1.74); 6-phospho-&beta;-galactosidase (EC 3.2.1.85); 6-phospho-&beta;-glucosidase (EC 3.2.1.86); strictosidine &beta;-gluco…	NA	91.667	4.93e-75	WP_026659803.1
c23710_g1	41.7	1.7e-09	XP_660710.1;EAA63677.1;	GH1	&beta;-glucosidase (EC 3.2.1.21); &beta;-galactosidase (EC 3.2.1.23); &beta;-mannosidase (EC 3.2.1.25); &beta;-glucuronidase (EC 3.2.1.31); &beta;-xylosidase (EC 3.2.1.37); &beta;-D-fucosidase (EC 3.2.1.38); phlorizin hydrolase (EC 3.2.1.62); exo-&beta;-1,4-glucanase (EC 3.2.1.74); 6-phospho-&beta;-galactosidase (EC 3.2.1.85); 6-phospho-&beta;-glucosidase (EC 3.2.1.86); strictosidine &beta;-gluco…	NA	89.011	7.93e-52	PWL63277.1
c238494_g1	78.9	4.5e-41	WP_012764395.1;YP_002986398.1;ACS84576.1;	GH1	&beta;-glucosidase (EC 3.2.1.21); &beta;-galactosidase (EC 3.2.1.23); &beta;-mannosidase (EC 3.2.1.25); &beta;-glucuronidase (EC 3.2.1.31); &beta;-xylosidase (EC 3.2.1.37); &beta;-D-fucosidase (EC 3.2.1.38); phlorizin hydrolase (EC 3.2.1.62); exo-&beta;-1,4-glucanase (EC 3.2.1.74); 6-phospho-&beta;-galactosidase (EC 3.2.1.85); 6-phospho-&beta;-glucosidase (EC 3.2.1.86); strictosidine &beta;-gluco…	NA	83.516	2.85e-51	WP_089824995.1
c238843_g1	45.1	4.3e-26	WP_014080404.1;YP_004839325.1;AEN97393.1;	GH1	&beta;-glucosidase (EC 3.2.1.21); &beta;-galactosidase (EC 3.2.1.23); &beta;-mannosidase (EC 3.2.1.25); &beta;-glucuronidase (EC 3.2.1.31); &beta;-xylosidase (EC 3.2.1.37); &beta;-D-fucosidase (EC 3.2.1.38); phlorizin hydrolase (EC 3.2.1.62); exo-&beta;-1,4-glucanase (EC 3.2.1.74); 6-phospho-&beta;-galactosidase (EC 3.2.1.85); 6-phospho-&beta;-glucosidase (EC 3.2.1.86); strictosidine &beta;-gluco…	NA	75.758	1.3e-70	CDC91857.1
c240936_g2	41.8	4.4e-11	WP_012235686.1;YP_001613694.1;CAN93214.1;	GH1	&beta;-glucosidase (EC 3.2.1.21); &beta;-galactosidase (EC 3.2.1.23); &beta;-mannosidase (EC 3.2.1.25); &beta;-glucuronidase (EC 3.2.1.31); &beta;-xylosidase (EC 3.2.1.37); &beta;-D-fucosidase (EC 3.2.1.38); phlorizin hydrolase (EC 3.2.1.62); exo-&beta;-1,4-glucanase (EC 3.2.1.74); 6-phospho-&beta;-galactosidase (EC 3.2.1.85); 6-phospho-&beta;-glucosidase (EC 3.2.1.86); strictosidine &beta;-gluco…	NA	65.789	6.77e-45	WP_084096356.1
c243807_g1	44.4	6.9e-23	WP_015561280.1;YP_007833474.1;CBL10433.1;	GH1	&beta;-glucosidase (EC 3.2.1.21); &beta;-galactosidase (EC 3.2.1.23); &beta;-mannosidase (EC 3.2.1.25); &beta;-glucuronidase (EC 3.2.1.31); &beta;-xylosidase (EC 3.2.1.37); &beta;-D-fucosidase (EC 3.2.1.38); phlorizin hydrolase (EC 3.2.1.62); exo-&beta;-1,4-glucanase (EC 3.2.1.74); 6-phospho-&beta;-galactosidase (EC 3.2.1.85); 6-phospho-&beta;-glucosidase (EC 3.2.1.86); strictosidine &beta;-gluco…	NA	71.519	1.21e-71	WP_093957552.1
c24386_g1	42.7	4.5e-37	WP_014080404.1;YP_004839325.1;AEN97393.1;	GH1	&beta;-glucosidase (EC 3.2.1.21); &beta;-galactosidase (EC 3.2.1.23); &beta;-mannosidase (EC 3.2.1.25); &beta;-glucuronidase (EC 3.2.1.31); &beta;-xylosidase (EC 3.2.1.37); &beta;-D-fucosidase (EC 3.2.1.38); phlorizin hydrolase (EC 3.2.1.62); exo-&beta;-1,4-glucanase (EC 3.2.1.74); 6-phospho-&beta;-galactosidase (EC 3.2.1.85); 6-phospho-&beta;-glucosidase (EC 3.2.1.86); strictosidine &beta;-gluco…	NA	61.128	1.41e-149	WP_072288795.1
c244128_g1	65.2	1.2e-74	WP_012059451.1;YP_001310356.1;ABR35400.1;	GH1	&beta;-glucosidase (EC 3.2.1.21); &beta;-galactosidase (EC 3.2.1.23); &beta;-mannosidase (EC 3.2.1.25); &beta;-glucuronidase (EC 3.2.1.31); &beta;-xylosidase (EC 3.2.1.37); &beta;-D-fucosidase (EC 3.2.1.38); phlorizin hydrolase (EC 3.2.1.62); exo-&beta;-1,4-glucanase (EC 3.2.1.74); 6-phospho-&beta;-galactosidase (EC 3.2.1.85); 6-phospho-&beta;-glucosidase (EC 3.2.1.86); strictosidine &beta;-gluco…	NA	71.277	1.02e-90	WP_116877331.1
c248073_g1	40.8	2.1e-35	WP_015561280.1;YP_007833474.1;CBL10433.1;	GH1	&beta;-glucosidase (EC 3.2.1.21); &beta;-galactosidase (EC 3.2.1.23); &beta;-mannosidase (EC 3.2.1.25); &beta;-glucuronidase (EC 3.2.1.31); &beta;-xylosidase (EC 3.2.1.37); &beta;-D-fucosidase (EC 3.2.1.38); phlorizin hydrolase (EC 3.2.1.62); exo-&beta;-1,4-glucanase (EC 3.2.1.74); 6-phospho-&beta;-galactosidase (EC 3.2.1.85); 6-phospho-&beta;-glucosidase (EC 3.2.1.86); strictosidine &beta;-gluco…	NA	59.162	6.16e-78	WP_026494215.1
c249942_g2	66	5.2e-123	WP_014080404.1;YP_004839325.1;AEN97393.1;	GH1	&beta;-glucosidase (EC 3.2.1.21); &beta;-galactosidase (EC 3.2.1.23); &beta;-mannosidase (EC 3.2.1.25); &beta;-glucuronidase (EC 3.2.1.31); &beta;-xylosidase (EC 3.2.1.37); &beta;-D-fucosidase (EC 3.2.1.38); phlorizin hydrolase (EC 3.2.1.62); exo-&beta;-1,4-glucanase (EC 3.2.1.74); 6-phospho-&beta;-galactosidase (EC 3.2.1.85); 6-phospho-&beta;-glucosidase (EC 3.2.1.86); strictosidine &beta;-gluco…	NA	67.34	9.56e-153	WP_118797219.1
c249982_g1	49.4	5.1e-19	WP_012962434.1;YP_003431264.1;YP_006034653.1;CBI14342.1;BAK28694.1;	GH1	&beta;-glucosidase (EC 3.2.1.21); &beta;-galactosidase (EC 3.2.1.23); &beta;-mannosidase (EC 3.2.1.25); &beta;-glucuronidase (EC 3.2.1.31); &beta;-xylosidase (EC 3.2.1.37); &beta;-D-fucosidase (EC 3.2.1.38); phlorizin hydrolase (EC 3.2.1.62); exo-&beta;-1,4-glucanase (EC 3.2.1.74); 6-phospho-&beta;-galactosidase (EC 3.2.1.85); 6-phospho-&beta;-glucosidase (EC 3.2.1.86); strictosidine &beta;-gluco…	NA	71.569	1.29e-42	WP_087304944.1
c263319_g1	61.6	1.3e-110	AHF23940.1;	GH1	&beta;-glucosidase (EC 3.2.1.21); &beta;-galactosidase (EC 3.2.1.23); &beta;-mannosidase (EC 3.2.1.25); &beta;-glucuronidase (EC 3.2.1.31); &beta;-xylosidase (EC 3.2.1.37); &beta;-D-fucosidase (EC 3.2.1.38); phlorizin hydrolase (EC 3.2.1.62); exo-&beta;-1,4-glucanase (EC 3.2.1.74); 6-phospho-&beta;-galactosidase (EC 3.2.1.85); 6-phospho-&beta;-glucosidase (EC 3.2.1.86); strictosidine &beta;-gluco…	NA	71.523	2.29e-163	SIP63271.1
c26353_g1	44.5	1.4e-15	WP_011531128.1;YP_605471.1;ABF46302.1;	GH1	&beta;-glucosidase (EC 3.2.1.21); &beta;-galactosidase (EC 3.2.1.23); &beta;-mannosidase (EC 3.2.1.25); &beta;-glucuronidase (EC 3.2.1.31); &beta;-xylosidase (EC 3.2.1.37); &beta;-D-fucosidase (EC 3.2.1.38); phlorizin hydrolase (EC 3.2.1.62); exo-&beta;-1,4-glucanase (EC 3.2.1.74); 6-phospho-&beta;-galactosidase (EC 3.2.1.85); 6-phospho-&beta;-glucosidase (EC 3.2.1.86); strictosidine &beta;-gluco…	NA	71.311	1.26e-52	PKN12509.1
c263927_g1	40	2.3e-08	WP_015234776.1;YP_007180232.1;AFZ66466.1;	GH1	&beta;-glucosidase (EC 3.2.1.21); &beta;-galactosidase (EC 3.2.1.23); &beta;-mannosidase (EC 3.2.1.25); &beta;-glucuronidase (EC 3.2.1.31); &beta;-xylosidase (EC 3.2.1.37); &beta;-D-fucosidase (EC 3.2.1.38); phlorizin hydrolase (EC 3.2.1.62); exo-&beta;-1,4-glucanase (EC 3.2.1.74); 6-phospho-&beta;-galactosidase (EC 3.2.1.85); 6-phospho-&beta;-glucosidase (EC 3.2.1.86); strictosidine &beta;-gluco…	NA	68.333	2.91e-55	WP_054026174.1
c264084_g1	62.6	6.5e-30	WP_015533971.1;YP_007796260.1;CBK82929.1;	GH1	&beta;-glucosidase (EC 3.2.1.21); &beta;-galactosidase (EC 3.2.1.23); &beta;-mannosidase (EC 3.2.1.25); &beta;-glucuronidase (EC 3.2.1.31); &beta;-xylosidase (EC 3.2.1.37); &beta;-D-fucosidase (EC 3.2.1.38); phlorizin hydrolase (EC 3.2.1.62); exo-&beta;-1,4-glucanase (EC 3.2.1.74); 6-phospho-&beta;-galactosidase (EC 3.2.1.85); 6-phospho-&beta;-glucosidase (EC 3.2.1.86); strictosidine &beta;-gluco…	NA	91.176	1.38e-45	WP_034931186.1
c264109_g1	54.2	8.3e-06	WP_015561280.1;YP_007833474.1;CBL10433.1;	GH1	&beta;-glucosidase (EC 3.2.1.21); &beta;-galactosidase (EC 3.2.1.23); &beta;-mannosidase (EC 3.2.1.25); &beta;-glucuronidase (EC 3.2.1.31); &beta;-xylosidase (EC 3.2.1.37); &beta;-D-fucosidase (EC 3.2.1.38); phlorizin hydrolase (EC 3.2.1.62); exo-&beta;-1,4-glucanase (EC 3.2.1.74); 6-phospho-&beta;-galactosidase (EC 3.2.1.85); 6-phospho-&beta;-glucosidase (EC 3.2.1.86); strictosidine &beta;-gluco…	NA	68.75	1.2e-12	WP_026308564.1
c264354_g1	69.8	2.3e-70	WP_005806379.1;YP_004771212.1;YP_005668377.1;BAK56470.1;EGX28846.1;BAK79801.1;EIA23858.1;EIA26831.1;EIA30751.1;	GH1	&beta;-glucosidase (EC 3.2.1.21); &beta;-galactosidase (EC 3.2.1.23); &beta;-mannosidase (EC 3.2.1.25); &beta;-glucuronidase (EC 3.2.1.31); &beta;-xylosidase (EC 3.2.1.37); &beta;-D-fucosidase (EC 3.2.1.38); phlorizin hydrolase (EC 3.2.1.62); exo-&beta;-1,4-glucanase (EC 3.2.1.74); 6-phospho-&beta;-galactosidase (EC 3.2.1.85); 6-phospho-&beta;-glucosidase (EC 3.2.1.86); strictosidine &beta;-gluco…	NA	84.53	2.04e-106	WP_034927719.1
c26546_g1	73.7	3.7e-70	WP_015538164.1;YP_007801078.1;CBL02685.1;	GH1	&beta;-glucosidase (EC 3.2.1.21); &beta;-galactosidase (EC 3.2.1.23); &beta;-mannosidase (EC 3.2.1.25); &beta;-glucuronidase (EC 3.2.1.31); &beta;-xylosidase (EC 3.2.1.37); &beta;-D-fucosidase (EC 3.2.1.38); phlorizin hydrolase (EC 3.2.1.62); exo-&beta;-1,4-glucanase (EC 3.2.1.74); 6-phospho-&beta;-galactosidase (EC 3.2.1.85); 6-phospho-&beta;-glucosidase (EC 3.2.1.86); strictosidine &beta;-gluco…	NA	81.871	5.47e-90	WP_022786507.1
c266036_g1	48.6	8.3e-36	AHF25295.1;	GH1	&beta;-glucosidase (EC 3.2.1.21); &beta;-galactosidase (EC 3.2.1.23); &beta;-mannosidase (EC 3.2.1.25); &beta;-glucuronidase (EC 3.2.1.31); &beta;-xylosidase (EC 3.2.1.37); &beta;-D-fucosidase (EC 3.2.1.38); phlorizin hydrolase (EC 3.2.1.62); exo-&beta;-1,4-glucanase (EC 3.2.1.74); 6-phospho-&beta;-galactosidase (EC 3.2.1.85); 6-phospho-&beta;-glucosidase (EC 3.2.1.86); strictosidine &beta;-gluco…	NA	49.65	2.8e-41	CCY59663.1
c26777_g1	54.1	6.3e-68	WP_015312488.1;YP_007299746.1;AGB20049.1;	GH1	&beta;-glucosidase (EC 3.2.1.21); &beta;-galactosidase (EC 3.2.1.23); &beta;-mannosidase (EC 3.2.1.25); &beta;-glucuronidase (EC 3.2.1.31); &beta;-xylosidase (EC 3.2.1.37); &beta;-D-fucosidase (EC 3.2.1.38); phlorizin hydrolase (EC 3.2.1.62); exo-&beta;-1,4-glucanase (EC 3.2.1.74); 6-phospho-&beta;-galactosidase (EC 3.2.1.85); 6-phospho-&beta;-glucosidase (EC 3.2.1.86); strictosidine &beta;-gluco…	NA	69.545	3.01e-108	WP_022938816.1
c268825_g1	44	5.5e-06	WP_015561280.1;YP_007833474.1;CBL10433.1;	GH1	&beta;-glucosidase (EC 3.2.1.21); &beta;-galactosidase (EC 3.2.1.23); &beta;-mannosidase (EC 3.2.1.25); &beta;-glucuronidase (EC 3.2.1.31); &beta;-xylosidase (EC 3.2.1.37); &beta;-D-fucosidase (EC 3.2.1.38); phlorizin hydrolase (EC 3.2.1.62); exo-&beta;-1,4-glucanase (EC 3.2.1.74); 6-phospho-&beta;-galactosidase (EC 3.2.1.85); 6-phospho-&beta;-glucosidase (EC 3.2.1.86); strictosidine &beta;-gluco…	NA	67.442	3.87e-38	WP_050018749.1
c276394_g1	65	5.2e-32	AIS63939.1;	GH1	&beta;-glucosidase (EC 3.2.1.21); &beta;-galactosidase (EC 3.2.1.23); &beta;-mannosidase (EC 3.2.1.25); &beta;-glucuronidase (EC 3.2.1.31); &beta;-xylosidase (EC 3.2.1.37); &beta;-D-fucosidase (EC 3.2.1.38); phlorizin hydrolase (EC 3.2.1.62); exo-&beta;-1,4-glucanase (EC 3.2.1.74); 6-phospho-&beta;-galactosidase (EC 3.2.1.85); 6-phospho-&beta;-glucosidase (EC 3.2.1.86); strictosidine &beta;-gluco…	NA	81.188	1.87e-51	WP_102343159.1
c276522_g1	44.7	3.1e-16	WP_014080404.1;YP_004839325.1;AEN97393.1;	GH1	&beta;-glucosidase (EC 3.2.1.21); &beta;-galactosidase (EC 3.2.1.23); &beta;-mannosidase (EC 3.2.1.25); &beta;-glucuronidase (EC 3.2.1.31); &beta;-xylosidase (EC 3.2.1.37); &beta;-D-fucosidase (EC 3.2.1.38); phlorizin hydrolase (EC 3.2.1.62); exo-&beta;-1,4-glucanase (EC 3.2.1.74); 6-phospho-&beta;-galactosidase (EC 3.2.1.85); 6-phospho-&beta;-glucosidase (EC 3.2.1.86); strictosidine &beta;-gluco…	NA	85	6.49e-55	WP_118143090.1
c278373_g1	76.5	1.7e-33	WP_015549037.1;YP_007819010.1;CBK73944.1;	GH1	&beta;-glucosidase (EC 3.2.1.21); &beta;-galactosidase (EC 3.2.1.23); &beta;-mannosidase (EC 3.2.1.25); &beta;-glucuronidase (EC 3.2.1.31); &beta;-xylosidase (EC 3.2.1.37); &beta;-D-fucosidase (EC 3.2.1.38); phlorizin hydrolase (EC 3.2.1.62); exo-&beta;-1,4-glucanase (EC 3.2.1.74); 6-phospho-&beta;-galactosidase (EC 3.2.1.85); 6-phospho-&beta;-glucosidase (EC 3.2.1.86); strictosidine &beta;-gluco…	NA	88.372	1.33e-46	WP_092873907.1
c283424_g1	41.6	2.1e-10	WP_011531128.1;YP_605471.1;ABF46302.1;	GH1	&beta;-glucosidase (EC 3.2.1.21); &beta;-galactosidase (EC 3.2.1.23); &beta;-mannosidase (EC 3.2.1.25); &beta;-glucuronidase (EC 3.2.1.31); &beta;-xylosidase (EC 3.2.1.37); &beta;-D-fucosidase (EC 3.2.1.38); phlorizin hydrolase (EC 3.2.1.62); exo-&beta;-1,4-glucanase (EC 3.2.1.74); 6-phospho-&beta;-galactosidase (EC 3.2.1.85); 6-phospho-&beta;-glucosidase (EC 3.2.1.86); strictosidine &beta;-gluco…	NA	65.138	3.14e-46	WP_029436015.1
c28402_g1	81.8	1.3e-50	WP_015533971.1;YP_007796260.1;CBK82929.1;	GH1	&beta;-glucosidase (EC 3.2.1.21); &beta;-galactosidase (EC 3.2.1.23); &beta;-mannosidase (EC 3.2.1.25); &beta;-glucuronidase (EC 3.2.1.31); &beta;-xylosidase (EC 3.2.1.37); &beta;-D-fucosidase (EC 3.2.1.38); phlorizin hydrolase (EC 3.2.1.62); exo-&beta;-1,4-glucanase (EC 3.2.1.74); 6-phospho-&beta;-galactosidase (EC 3.2.1.85); 6-phospho-&beta;-glucosidase (EC 3.2.1.86); strictosidine &beta;-gluco…	NA	85.586	9.4e-63	WP_034931186.1
c285322_g1	88.4	1.3e-76	WP_014423396.1;YP_005431974.1;BAL81951.1;	GH1	&beta;-glucosidase (EC 3.2.1.21); &beta;-galactosidase (EC 3.2.1.23); &beta;-mannosidase (EC 3.2.1.25); &beta;-glucuronidase (EC 3.2.1.31); &beta;-xylosidase (EC 3.2.1.37); &beta;-D-fucosidase (EC 3.2.1.38); phlorizin hydrolase (EC 3.2.1.62); exo-&beta;-1,4-glucanase (EC 3.2.1.74); 6-phospho-&beta;-galactosidase (EC 3.2.1.85); 6-phospho-&beta;-glucosidase (EC 3.2.1.86); strictosidine &beta;-gluco…	NA	97.26	1.2e-97	WP_029541767.1
c287294_g1	72.7	5.5e-33	WP_015392468.1;YP_007455403.1;AGF56149.1;	GH1	&beta;-glucosidase (EC 3.2.1.21); &beta;-galactosidase (EC 3.2.1.23); &beta;-mannosidase (EC 3.2.1.25); &beta;-glucuronidase (EC 3.2.1.31); &beta;-xylosidase (EC 3.2.1.37); &beta;-D-fucosidase (EC 3.2.1.38); phlorizin hydrolase (EC 3.2.1.62); exo-&beta;-1,4-glucanase (EC 3.2.1.74); 6-phospho-&beta;-galactosidase (EC 3.2.1.85); 6-phospho-&beta;-glucosidase (EC 3.2.1.86); strictosidine &beta;-gluco…	NA	74.444	1.53e-40	PXX75911.1
c290342_g1	52.6	1.1e-18	WP_023599953.1;YP_008845631.1;AHA97912.1;	GH1	&beta;-glucosidase (EC 3.2.1.21); &beta;-galactosidase (EC 3.2.1.23); &beta;-mannosidase (EC 3.2.1.25); &beta;-glucuronidase (EC 3.2.1.31); &beta;-xylosidase (EC 3.2.1.37); &beta;-D-fucosidase (EC 3.2.1.38); phlorizin hydrolase (EC 3.2.1.62); exo-&beta;-1,4-glucanase (EC 3.2.1.74); 6-phospho-&beta;-galactosidase (EC 3.2.1.85); 6-phospho-&beta;-glucosidase (EC 3.2.1.86); strictosidine &beta;-gluco…	NA	75.61	2.29e-55	WP_090815223.1
c291603_g1	48.3	1.2e-22	WP_015561280.1;YP_007833474.1;CBL10433.1;	GH1	&beta;-glucosidase (EC 3.2.1.21); &beta;-galactosidase (EC 3.2.1.23); &beta;-mannosidase (EC 3.2.1.25); &beta;-glucuronidase (EC 3.2.1.31); &beta;-xylosidase (EC 3.2.1.37); &beta;-D-fucosidase (EC 3.2.1.38); phlorizin hydrolase (EC 3.2.1.62); exo-&beta;-1,4-glucanase (EC 3.2.1.74); 6-phospho-&beta;-galactosidase (EC 3.2.1.85); 6-phospho-&beta;-glucosidase (EC 3.2.1.86); strictosidine &beta;-gluco…	NA	94.309	2.58e-79	WP_037277826.1
c293648_g1	45.5	2e-22	WP_015561280.1;YP_007833474.1;CBL10433.1;	GH1	&beta;-glucosidase (EC 3.2.1.21); &beta;-galactosidase (EC 3.2.1.23); &beta;-mannosidase (EC 3.2.1.25); &beta;-glucuronidase (EC 3.2.1.31); &beta;-xylosidase (EC 3.2.1.37); &beta;-D-fucosidase (EC 3.2.1.38); phlorizin hydrolase (EC 3.2.1.62); exo-&beta;-1,4-glucanase (EC 3.2.1.74); 6-phospho-&beta;-galactosidase (EC 3.2.1.85); 6-phospho-&beta;-glucosidase (EC 3.2.1.86); strictosidine &beta;-gluco…	NA	59.35	3.36e-48	CDC91857.1
c293774_g1	63.8	9.2e-45	WP_003103451.1;YP_004478795.1;EGE53593.1;AEF25123.1;EMF49799.1;GAJ60915.1;	GH1	&beta;-glucosidase (EC 3.2.1.21); &beta;-galactosidase (EC 3.2.1.23); &beta;-mannosidase (EC 3.2.1.25); &beta;-glucuronidase (EC 3.2.1.31); &beta;-xylosidase (EC 3.2.1.37); &beta;-D-fucosidase (EC 3.2.1.38); phlorizin hydrolase (EC 3.2.1.62); exo-&beta;-1,4-glucanase (EC 3.2.1.74); 6-phospho-&beta;-galactosidase (EC 3.2.1.85); 6-phospho-&beta;-glucosidase (EC 3.2.1.86); strictosidine &beta;-gluco…	NA	77.907	1.77e-86	WP_041139555.1
c303012_g1	47.3	2.4e-09	XP_660710.1;EAA63677.1;	GH1	&beta;-glucosidase (EC 3.2.1.21); &beta;-galactosidase (EC 3.2.1.23); &beta;-mannosidase (EC 3.2.1.25); &beta;-glucuronidase (EC 3.2.1.31); &beta;-xylosidase (EC 3.2.1.37); &beta;-D-fucosidase (EC 3.2.1.38); phlorizin hydrolase (EC 3.2.1.62); exo-&beta;-1,4-glucanase (EC 3.2.1.74); 6-phospho-&beta;-galactosidase (EC 3.2.1.85); 6-phospho-&beta;-glucosidase (EC 3.2.1.86); strictosidine &beta;-gluco…	NA	97.468	2.76e-47	WP_034448310.1
c311398_g1	81.8	2.3e-39	WP_015537421.1;YP_007800165.1;CBL01772.1;	GH1	&beta;-glucosidase (EC 3.2.1.21); &beta;-galactosidase (EC 3.2.1.23); &beta;-mannosidase (EC 3.2.1.25); &beta;-glucuronidase (EC 3.2.1.31); &beta;-xylosidase (EC 3.2.1.37); &beta;-D-fucosidase (EC 3.2.1.38); phlorizin hydrolase (EC 3.2.1.62); exo-&beta;-1,4-glucanase (EC 3.2.1.74); 6-phospho-&beta;-galactosidase (EC 3.2.1.85); 6-phospho-&beta;-glucosidase (EC 3.2.1.86); strictosidine &beta;-gluco…	NA	88.506	3.11e-48	WP_091205911.1
c311631_g1	46.6	4.6e-73	WP_013658123.1;YP_004310043.1;ADZ84845.1;	GH1	&beta;-glucosidase (EC 3.2.1.21); &beta;-galactosidase (EC 3.2.1.23); &beta;-mannosidase (EC 3.2.1.25); &beta;-glucuronidase (EC 3.2.1.31); &beta;-xylosidase (EC 3.2.1.37); &beta;-D-fucosidase (EC 3.2.1.38); phlorizin hydrolase (EC 3.2.1.62); exo-&beta;-1,4-glucanase (EC 3.2.1.74); 6-phospho-&beta;-galactosidase (EC 3.2.1.85); 6-phospho-&beta;-glucosidase (EC 3.2.1.86); strictosidine &beta;-gluco…	NA	53.378	7.99e-103	WP_087161694.1
c315326_g1	47.5	9.6e-10	XP_660710.1;EAA63677.1;	GH1	&beta;-glucosidase (EC 3.2.1.21); &beta;-galactosidase (EC 3.2.1.23); &beta;-mannosidase (EC 3.2.1.25); &beta;-glucuronidase (EC 3.2.1.31); &beta;-xylosidase (EC 3.2.1.37); &beta;-D-fucosidase (EC 3.2.1.38); phlorizin hydrolase (EC 3.2.1.62); exo-&beta;-1,4-glucanase (EC 3.2.1.74); 6-phospho-&beta;-galactosidase (EC 3.2.1.85); 6-phospho-&beta;-glucosidase (EC 3.2.1.86); strictosidine &beta;-gluco…	NA	76.136	7.82e-45	CDD92376.1
c325695_g1	65.6	5.2e-48	WP_009329928.1;YP_081271.1;YP_006715465.1;AAU25633.1;AAU43012.1;EFV70247.1;	GH1	&beta;-glucosidase (EC 3.2.1.21); &beta;-galactosidase (EC 3.2.1.23); &beta;-mannosidase (EC 3.2.1.25); &beta;-glucuronidase (EC 3.2.1.31); &beta;-xylosidase (EC 3.2.1.37); &beta;-D-fucosidase (EC 3.2.1.38); phlorizin hydrolase (EC 3.2.1.62); exo-&beta;-1,4-glucanase (EC 3.2.1.74); 6-phospho-&beta;-galactosidase (EC 3.2.1.85); 6-phospho-&beta;-glucosidase (EC 3.2.1.86); strictosidine &beta;-gluco…	NA	76.562	3.44e-61	WP_034927719.1
c328038_g1	68.1	1.3e-23	AHF23940.1;	GH1	&beta;-glucosidase (EC 3.2.1.21); &beta;-galactosidase (EC 3.2.1.23); &beta;-mannosidase (EC 3.2.1.25); &beta;-glucuronidase (EC 3.2.1.31); &beta;-xylosidase (EC 3.2.1.37); &beta;-D-fucosidase (EC 3.2.1.38); phlorizin hydrolase (EC 3.2.1.62); exo-&beta;-1,4-glucanase (EC 3.2.1.74); 6-phospho-&beta;-galactosidase (EC 3.2.1.85); 6-phospho-&beta;-glucosidase (EC 3.2.1.86); strictosidine &beta;-gluco…	NA	71.429	1.36e-30	WP_022787532.1
c328877_g1	43.1	2.8e-13	WP_015561280.1;YP_007833474.1;CBL10433.1;	GH1	&beta;-glucosidase (EC 3.2.1.21); &beta;-galactosidase (EC 3.2.1.23); &beta;-mannosidase (EC 3.2.1.25); &beta;-glucuronidase (EC 3.2.1.31); &beta;-xylosidase (EC 3.2.1.37); &beta;-D-fucosidase (EC 3.2.1.38); phlorizin hydrolase (EC 3.2.1.62); exo-&beta;-1,4-glucanase (EC 3.2.1.74); 6-phospho-&beta;-galactosidase (EC 3.2.1.85); 6-phospho-&beta;-glucosidase (EC 3.2.1.86); strictosidine &beta;-gluco…	NA	65	1.54e-37	WP_120737526.1
c333611_g1	45.8	3.8e-06	XP_660710.1;EAA63677.1;	GH1	&beta;-glucosidase (EC 3.2.1.21); &beta;-galactosidase (EC 3.2.1.23); &beta;-mannosidase (EC 3.2.1.25); &beta;-glucuronidase (EC 3.2.1.31); &beta;-xylosidase (EC 3.2.1.37); &beta;-D-fucosidase (EC 3.2.1.38); phlorizin hydrolase (EC 3.2.1.62); exo-&beta;-1,4-glucanase (EC 3.2.1.74); 6-phospho-&beta;-galactosidase (EC 3.2.1.85); 6-phospho-&beta;-glucosidase (EC 3.2.1.86); strictosidine &beta;-gluco…	NA	90.196	1.3e-62	WP_019542944.1
c334055_g1	80	4.7e-47	WP_013098239.1;YP_003614272.1;ADF63323.1;KGB11914.1;	GH1	&beta;-glucosidase (EC 3.2.1.21); &beta;-galactosidase (EC 3.2.1.23); &beta;-mannosidase (EC 3.2.1.25); &beta;-glucuronidase (EC 3.2.1.31); &beta;-xylosidase (EC 3.2.1.37); &beta;-D-fucosidase (EC 3.2.1.38); phlorizin hydrolase (EC 3.2.1.62); exo-&beta;-1,4-glucanase (EC 3.2.1.74); 6-phospho-&beta;-galactosidase (EC 3.2.1.85); 6-phospho-&beta;-glucosidase (EC 3.2.1.86); strictosidine &beta;-gluco…	NA	89.815	7.8e-64	WP_097800479.1
c336019_g1	53.5	4.7e-113	WP_010890696.1;NP_149175.1;YP_004634490.1;YP_005672888.1;AAK76757.1;ADZ22793.1;AEI34753.1;	GH1	&beta;-glucosidase (EC 3.2.1.21); &beta;-galactosidase (EC 3.2.1.23); &beta;-mannosidase (EC 3.2.1.25); &beta;-glucuronidase (EC 3.2.1.31); &beta;-xylosidase (EC 3.2.1.37); &beta;-D-fucosidase (EC 3.2.1.38); phlorizin hydrolase (EC 3.2.1.62); exo-&beta;-1,4-glucanase (EC 3.2.1.74); 6-phospho-&beta;-galactosidase (EC 3.2.1.85); 6-phospho-&beta;-glucosidase (EC 3.2.1.86); strictosidine &beta;-gluco…	NA	78.933	0	WP_034928955.1
c337468_g1	43.6	1.3e-17	WP_013334485.1;YP_003899801.1;ADN17735.1;	GH1	&beta;-glucosidase (EC 3.2.1.21); &beta;-galactosidase (EC 3.2.1.23); &beta;-mannosidase (EC 3.2.1.25); &beta;-glucuronidase (EC 3.2.1.31); &beta;-xylosidase (EC 3.2.1.37); &beta;-D-fucosidase (EC 3.2.1.38); phlorizin hydrolase (EC 3.2.1.62); exo-&beta;-1,4-glucanase (EC 3.2.1.74); 6-phospho-&beta;-galactosidase (EC 3.2.1.85); 6-phospho-&beta;-glucosidase (EC 3.2.1.86); strictosidine &beta;-gluco…	NA	71	7.96e-43	WP_091861376.1
c339598_g1	58.2	1.1e-26	WP_002408647.1;YP_005707273.1;EFT94278.1;AEA92903.1;EPH83414.1;EPH88030.1;	GH1	&beta;-glucosidase (EC 3.2.1.21); &beta;-galactosidase (EC 3.2.1.23); &beta;-mannosidase (EC 3.2.1.25); &beta;-glucuronidase (EC 3.2.1.31); &beta;-xylosidase (EC 3.2.1.37); &beta;-D-fucosidase (EC 3.2.1.38); phlorizin hydrolase (EC 3.2.1.62); exo-&beta;-1,4-glucanase (EC 3.2.1.74); 6-phospho-&beta;-galactosidase (EC 3.2.1.85); 6-phospho-&beta;-glucosidase (EC 3.2.1.86); strictosidine &beta;-gluco…	NA	94.845	9.37e-46	WP_034925125.1
c344795_g1	59.8	6.5e-53	ACZ98664.1;	GH1	&beta;-glucosidase (EC 3.2.1.21); &beta;-galactosidase (EC 3.2.1.23); &beta;-mannosidase (EC 3.2.1.25); &beta;-glucuronidase (EC 3.2.1.31); &beta;-xylosidase (EC 3.2.1.37); &beta;-D-fucosidase (EC 3.2.1.38); phlorizin hydrolase (EC 3.2.1.62); exo-&beta;-1,4-glucanase (EC 3.2.1.74); 6-phospho-&beta;-galactosidase (EC 3.2.1.85); 6-phospho-&beta;-glucosidase (EC 3.2.1.86); strictosidine &beta;-gluco…	NA	91.875	7.55e-106	WP_022932008.1
c345984_g1	43.1	4.8e-18	WP_015561280.1;YP_007833474.1;CBL10433.1;	GH1	&beta;-glucosidase (EC 3.2.1.21); &beta;-galactosidase (EC 3.2.1.23); &beta;-mannosidase (EC 3.2.1.25); &beta;-glucuronidase (EC 3.2.1.31); &beta;-xylosidase (EC 3.2.1.37); &beta;-D-fucosidase (EC 3.2.1.38); phlorizin hydrolase (EC 3.2.1.62); exo-&beta;-1,4-glucanase (EC 3.2.1.74); 6-phospho-&beta;-galactosidase (EC 3.2.1.85); 6-phospho-&beta;-glucosidase (EC 3.2.1.86); strictosidine &beta;-gluco…	NA	99.123	9.3e-77	WP_013499441.1
c348206_g1	75.3	6.3e-120	WP_015536412.1;YP_007798807.1;CBK89201.1;	GH1	&beta;-glucosidase (EC 3.2.1.21); &beta;-galactosidase (EC 3.2.1.23); &beta;-mannosidase (EC 3.2.1.25); &beta;-glucuronidase (EC 3.2.1.31); &beta;-xylosidase (EC 3.2.1.37); &beta;-D-fucosidase (EC 3.2.1.38); phlorizin hydrolase (EC 3.2.1.62); exo-&beta;-1,4-glucanase (EC 3.2.1.74); 6-phospho-&beta;-galactosidase (EC 3.2.1.85); 6-phospho-&beta;-glucosidase (EC 3.2.1.86); strictosidine &beta;-gluco…	NA	79.348	7.3e-164	WP_117445431.1
c348927_g1	58.6	2.9e-59	WP_013012585.1;YP_003506086.1;YP_007879018.1;ADD27066.1;AGK03521.1;	GH1	&beta;-glucosidase (EC 3.2.1.21); &beta;-galactosidase (EC 3.2.1.23); &beta;-mannosidase (EC 3.2.1.25); &beta;-glucuronidase (EC 3.2.1.31); &beta;-xylosidase (EC 3.2.1.37); &beta;-D-fucosidase (EC 3.2.1.38); phlorizin hydrolase (EC 3.2.1.62); exo-&beta;-1,4-glucanase (EC 3.2.1.74); 6-phospho-&beta;-galactosidase (EC 3.2.1.85); 6-phospho-&beta;-glucosidase (EC 3.2.1.86); strictosidine &beta;-gluco…	NA	57.979	1.56e-70	WP_119279317.1
c350075_g1	67.6	7e-75	WP_012808174.1;YP_003179105.1;ACV50514.1;	GH1	&beta;-glucosidase (EC 3.2.1.21); &beta;-galactosidase (EC 3.2.1.23); &beta;-mannosidase (EC 3.2.1.25); &beta;-glucuronidase (EC 3.2.1.31); &beta;-xylosidase (EC 3.2.1.37); &beta;-D-fucosidase (EC 3.2.1.38); phlorizin hydrolase (EC 3.2.1.62); exo-&beta;-1,4-glucanase (EC 3.2.1.74); 6-phospho-&beta;-galactosidase (EC 3.2.1.85); 6-phospho-&beta;-glucosidase (EC 3.2.1.86); strictosidine &beta;-gluco…	NA	80.769	4.61e-104	WP_078687423.1
c350618_g1	45.1	7.3e-30	WP_012744396.1;YP_002939547.1;YP_007774269.1;YP_007843606.1;ACR77413.1;CBK92155.1;CBK94796.1;	GH1	&beta;-glucosidase (EC 3.2.1.21); &beta;-galactosidase (EC 3.2.1.23); &beta;-mannosidase (EC 3.2.1.25); &beta;-glucuronidase (EC 3.2.1.31); &beta;-xylosidase (EC 3.2.1.37); &beta;-D-fucosidase (EC 3.2.1.38); phlorizin hydrolase (EC 3.2.1.62); exo-&beta;-1,4-glucanase (EC 3.2.1.74); 6-phospho-&beta;-galactosidase (EC 3.2.1.85); 6-phospho-&beta;-glucosidase (EC 3.2.1.86); strictosidine &beta;-gluco…	NA	45.695	1.98e-38	WP_125118815.1
c351193_g1	42.4	1.8e-16	XP_660710.1;EAA63677.1;	GH1	&beta;-glucosidase (EC 3.2.1.21); &beta;-galactosidase (EC 3.2.1.23); &beta;-mannosidase (EC 3.2.1.25); &beta;-glucuronidase (EC 3.2.1.31); &beta;-xylosidase (EC 3.2.1.37); &beta;-D-fucosidase (EC 3.2.1.38); phlorizin hydrolase (EC 3.2.1.62); exo-&beta;-1,4-glucanase (EC 3.2.1.74); 6-phospho-&beta;-galactosidase (EC 3.2.1.85); 6-phospho-&beta;-glucosidase (EC 3.2.1.86); strictosidine &beta;-gluco…	NA	81.301	8.84e-70	WP_031368248.1
c352662_g1	55.8	8.4e-155	WP_015709921.1;YP_004525806.1;AEF80244.1;	GH1	&beta;-glucosidase (EC 3.2.1.21); &beta;-galactosidase (EC 3.2.1.23); &beta;-mannosidase (EC 3.2.1.25); &beta;-glucuronidase (EC 3.2.1.31); &beta;-xylosidase (EC 3.2.1.37); &beta;-D-fucosidase (EC 3.2.1.38); phlorizin hydrolase (EC 3.2.1.62); exo-&beta;-1,4-glucanase (EC 3.2.1.74); 6-phospho-&beta;-galactosidase (EC 3.2.1.85); 6-phospho-&beta;-glucosidase (EC 3.2.1.86); strictosidine &beta;-gluco…	NA	81.416	0	WP_093958373.1
c35614_g1	72.1	1.3e-67	WP_011701125.1;YP_848468.1;CAK19685.1;	GH1	&beta;-glucosidase (EC 3.2.1.21); &beta;-galactosidase (EC 3.2.1.23); &beta;-mannosidase (EC 3.2.1.25); &beta;-glucuronidase (EC 3.2.1.31); &beta;-xylosidase (EC 3.2.1.37); &beta;-D-fucosidase (EC 3.2.1.38); phlorizin hydrolase (EC 3.2.1.62); exo-&beta;-1,4-glucanase (EC 3.2.1.74); 6-phospho-&beta;-galactosidase (EC 3.2.1.85); 6-phospho-&beta;-glucosidase (EC 3.2.1.86); strictosidine &beta;-gluco…	NA	79.394	1.79e-90	WP_029471902.1
c35817_g1	48.3	1.1e-14	WP_015561280.1;YP_007833474.1;CBL10433.1;	GH1	&beta;-glucosidase (EC 3.2.1.21); &beta;-galactosidase (EC 3.2.1.23); &beta;-mannosidase (EC 3.2.1.25); &beta;-glucuronidase (EC 3.2.1.31); &beta;-xylosidase (EC 3.2.1.37); &beta;-D-fucosidase (EC 3.2.1.38); phlorizin hydrolase (EC 3.2.1.62); exo-&beta;-1,4-glucanase (EC 3.2.1.74); 6-phospho-&beta;-galactosidase (EC 3.2.1.85); 6-phospho-&beta;-glucosidase (EC 3.2.1.86); strictosidine &beta;-gluco…	NA	79.775	2.77e-44	CRH84798.1
c3638_g1	76.6	1.3e-28	WP_015549038.1;YP_007819011.1;CBK73945.1;	GH1	&beta;-glucosidase (EC 3.2.1.21); &beta;-galactosidase (EC 3.2.1.23); &beta;-mannosidase (EC 3.2.1.25); &beta;-glucuronidase (EC 3.2.1.31); &beta;-xylosidase (EC 3.2.1.37); &beta;-D-fucosidase (EC 3.2.1.38); phlorizin hydrolase (EC 3.2.1.62); exo-&beta;-1,4-glucanase (EC 3.2.1.74); 6-phospho-&beta;-galactosidase (EC 3.2.1.85); 6-phospho-&beta;-glucosidase (EC 3.2.1.86); strictosidine &beta;-gluco…	NA	89.041	9.53e-36	WP_120419660.1
c368011_g1	46.2	1.6e-10	XP_660710.1;EAA63677.1;	GH1	&beta;-glucosidase (EC 3.2.1.21); &beta;-galactosidase (EC 3.2.1.23); &beta;-mannosidase (EC 3.2.1.25); &beta;-glucuronidase (EC 3.2.1.31); &beta;-xylosidase (EC 3.2.1.37); &beta;-D-fucosidase (EC 3.2.1.38); phlorizin hydrolase (EC 3.2.1.62); exo-&beta;-1,4-glucanase (EC 3.2.1.74); 6-phospho-&beta;-galactosidase (EC 3.2.1.85); 6-phospho-&beta;-glucosidase (EC 3.2.1.86); strictosidine &beta;-gluco…	NA	71.739	3.52e-40	WP_052882906.1
c371504_g1	75.1	5e-87	WP_013852135.1;YP_004559605.1;BAK30519.1;	GH1	&beta;-glucosidase (EC 3.2.1.21); &beta;-galactosidase (EC 3.2.1.23); &beta;-mannosidase (EC 3.2.1.25); &beta;-glucuronidase (EC 3.2.1.31); &beta;-xylosidase (EC 3.2.1.37); &beta;-D-fucosidase (EC 3.2.1.38); phlorizin hydrolase (EC 3.2.1.62); exo-&beta;-1,4-glucanase (EC 3.2.1.74); 6-phospho-&beta;-galactosidase (EC 3.2.1.85); 6-phospho-&beta;-glucosidase (EC 3.2.1.86); strictosidine &beta;-gluco…	NA	87.817	3.69e-121	WP_034928488.1
c372295_g1	40.5	3.7e-06	WP_013556622.1;YP_004170782.1;ADV67117.1;	GH1	&beta;-glucosidase (EC 3.2.1.21); &beta;-galactosidase (EC 3.2.1.23); &beta;-mannosidase (EC 3.2.1.25); &beta;-glucuronidase (EC 3.2.1.31); &beta;-xylosidase (EC 3.2.1.37); &beta;-D-fucosidase (EC 3.2.1.38); phlorizin hydrolase (EC 3.2.1.62); exo-&beta;-1,4-glucanase (EC 3.2.1.74); 6-phospho-&beta;-galactosidase (EC 3.2.1.85); 6-phospho-&beta;-glucosidase (EC 3.2.1.86); strictosidine &beta;-gluco…	NA	84.694	8.13e-54	CDE11681.1
c373308_g1	60.2	2.9e-33	WP_013251550.1;YP_003800678.1;ADK67798.1;	GH1	&beta;-glucosidase (EC 3.2.1.21); &beta;-galactosidase (EC 3.2.1.23); &beta;-mannosidase (EC 3.2.1.25); &beta;-glucuronidase (EC 3.2.1.31); &beta;-xylosidase (EC 3.2.1.37); &beta;-D-fucosidase (EC 3.2.1.38); phlorizin hydrolase (EC 3.2.1.62); exo-&beta;-1,4-glucanase (EC 3.2.1.74); 6-phospho-&beta;-galactosidase (EC 3.2.1.85); 6-phospho-&beta;-glucosidase (EC 3.2.1.86); strictosidine &beta;-gluco…	NA	64.078	2.08e-42	ERL14423.1
c374579_g1	40.5	4.2e-12	WP_015561280.1;YP_007833474.1;CBL10433.1;	GH1	&beta;-glucosidase (EC 3.2.1.21); &beta;-galactosidase (EC 3.2.1.23); &beta;-mannosidase (EC 3.2.1.25); &beta;-glucuronidase (EC 3.2.1.31); &beta;-xylosidase (EC 3.2.1.37); &beta;-D-fucosidase (EC 3.2.1.38); phlorizin hydrolase (EC 3.2.1.62); exo-&beta;-1,4-glucanase (EC 3.2.1.74); 6-phospho-&beta;-galactosidase (EC 3.2.1.85); 6-phospho-&beta;-glucosidase (EC 3.2.1.86); strictosidine &beta;-gluco…	NA	81.513	1.23e-64	WP_036908922.1
c374579_g2	48.3	5.1e-06	WP_015561280.1;YP_007833474.1;CBL10433.1;	GH1	&beta;-glucosidase (EC 3.2.1.21); &beta;-galactosidase (EC 3.2.1.23); &beta;-mannosidase (EC 3.2.1.25); &beta;-glucuronidase (EC 3.2.1.31); &beta;-xylosidase (EC 3.2.1.37); &beta;-D-fucosidase (EC 3.2.1.38); phlorizin hydrolase (EC 3.2.1.62); exo-&beta;-1,4-glucanase (EC 3.2.1.74); 6-phospho-&beta;-galactosidase (EC 3.2.1.85); 6-phospho-&beta;-glucosidase (EC 3.2.1.86); strictosidine &beta;-gluco…	NA	78.261	1.02e-30	SDZ94467.1
c374579_g3	49.6	3.1e-30	WP_014080404.1;YP_004839325.1;AEN97393.1;	GH1	&beta;-glucosidase (EC 3.2.1.21); &beta;-galactosidase (EC 3.2.1.23); &beta;-mannosidase (EC 3.2.1.25); &beta;-glucuronidase (EC 3.2.1.31); &beta;-xylosidase (EC 3.2.1.37); &beta;-D-fucosidase (EC 3.2.1.38); phlorizin hydrolase (EC 3.2.1.62); exo-&beta;-1,4-glucanase (EC 3.2.1.74); 6-phospho-&beta;-galactosidase (EC 3.2.1.85); 6-phospho-&beta;-glucosidase (EC 3.2.1.86); strictosidine &beta;-gluco…	NA	67.376	2.22e-67	WP_051655807.1
c376747_g1	76.3	6.1e-114	WP_015533971.1;YP_007796260.1;CBK82929.1;	GH1	&beta;-glucosidase (EC 3.2.1.21); &beta;-galactosidase (EC 3.2.1.23); &beta;-mannosidase (EC 3.2.1.25); &beta;-glucuronidase (EC 3.2.1.31); &beta;-xylosidase (EC 3.2.1.37); &beta;-D-fucosidase (EC 3.2.1.38); phlorizin hydrolase (EC 3.2.1.62); exo-&beta;-1,4-glucanase (EC 3.2.1.74); 6-phospho-&beta;-galactosidase (EC 3.2.1.85); 6-phospho-&beta;-glucosidase (EC 3.2.1.86); strictosidine &beta;-gluco…	NA	81.124	1.14e-149	WP_034931186.1
c378542_g1	53.6	2.7e-13	WP_014233715.1;YP_005024845.1;AEX23871.1;	GH1	&beta;-glucosidase (EC 3.2.1.21); &beta;-galactosidase (EC 3.2.1.23); &beta;-mannosidase (EC 3.2.1.25); &beta;-glucuronidase (EC 3.2.1.31); &beta;-xylosidase (EC 3.2.1.37); &beta;-D-fucosidase (EC 3.2.1.38); phlorizin hydrolase (EC 3.2.1.62); exo-&beta;-1,4-glucanase (EC 3.2.1.74); 6-phospho-&beta;-galactosidase (EC 3.2.1.85); 6-phospho-&beta;-glucosidase (EC 3.2.1.86); strictosidine &beta;-gluco…	NA	67.059	2.03e-28	RRG00385.1
c380948_g1	83.9	1.9e-216	AHF25295.1;	GH1	&beta;-glucosidase (EC 3.2.1.21); &beta;-galactosidase (EC 3.2.1.23); &beta;-mannosidase (EC 3.2.1.25); &beta;-glucuronidase (EC 3.2.1.31); &beta;-xylosidase (EC 3.2.1.37); &beta;-D-fucosidase (EC 3.2.1.38); phlorizin hydrolase (EC 3.2.1.62); exo-&beta;-1,4-glucanase (EC 3.2.1.74); 6-phospho-&beta;-galactosidase (EC 3.2.1.85); 6-phospho-&beta;-glucosidase (EC 3.2.1.86); strictosidine &beta;-gluco…	NA	83.902	0	AHF25295.1
c382362_g1	74.4	5.6e-32	WP_015536412.1;YP_007798807.1;CBK89201.1;	GH1	&beta;-glucosidase (EC 3.2.1.21); &beta;-galactosidase (EC 3.2.1.23); &beta;-mannosidase (EC 3.2.1.25); &beta;-glucuronidase (EC 3.2.1.31); &beta;-xylosidase (EC 3.2.1.37); &beta;-D-fucosidase (EC 3.2.1.38); phlorizin hydrolase (EC 3.2.1.62); exo-&beta;-1,4-glucanase (EC 3.2.1.74); 6-phospho-&beta;-galactosidase (EC 3.2.1.85); 6-phospho-&beta;-glucosidase (EC 3.2.1.86); strictosidine &beta;-gluco…	NA	78.049	1.18e-36	WP_117445431.1
c382362_g2	78.1	2.5e-45	WP_015536412.1;YP_007798807.1;CBK89201.1;	GH1	&beta;-glucosidase (EC 3.2.1.21); &beta;-galactosidase (EC 3.2.1.23); &beta;-mannosidase (EC 3.2.1.25); &beta;-glucuronidase (EC 3.2.1.31); &beta;-xylosidase (EC 3.2.1.37); &beta;-D-fucosidase (EC 3.2.1.38); phlorizin hydrolase (EC 3.2.1.62); exo-&beta;-1,4-glucanase (EC 3.2.1.74); 6-phospho-&beta;-galactosidase (EC 3.2.1.85); 6-phospho-&beta;-glucosidase (EC 3.2.1.86); strictosidine &beta;-gluco…	NA	80.952	1.93e-53	WP_117445431.1
c384572_g1	47.6	8.2e-72	WP_002296776.1;YP_005353572.1;YP_006374983.1;YP_007393247.1;YP_008393829.1;EAN10035.1;EEV41968.1;EEV44593.1;EEV53820.1;EFF30834.1;EFF34723.1;EFS08006.1;EHM34027.1;AFC62454.1;AFK58001.1;EJX37650.1;EJX38642.1;EJX39368.1;EJX47138.1;EJX50698.1;EJX53901.1;EJX63467.1;EJX70747.1;EJX85879.1;EJX87203.1;EJX87529.1;EJX90076.1;EJX94158.1;EJY00316.1;EJY03642.1;EJY07913.1;EJY09042.1;EJY11661.1;EJY13990.1;EJY26…	GH1	&beta;-glucosidase (EC 3.2.1.21); &beta;-galactosidase (EC 3.2.1.23); &beta;-mannosidase (EC 3.2.1.25); &beta;-glucuronidase (EC 3.2.1.31); &beta;-xylosidase (EC 3.2.1.37); &beta;-D-fucosidase (EC 3.2.1.38); phlorizin hydrolase (EC 3.2.1.62); exo-&beta;-1,4-glucanase (EC 3.2.1.74); 6-phospho-&beta;-galactosidase (EC 3.2.1.85); 6-phospho-&beta;-glucosidase (EC 3.2.1.86); strictosidine &beta;-gluco…	NA	61.818	1.06e-121	WP_087370555.1
c385671_g1	56	5.8e-93	ACZ98664.1;	GH1	&beta;-glucosidase (EC 3.2.1.21); &beta;-galactosidase (EC 3.2.1.23); &beta;-mannosidase (EC 3.2.1.25); &beta;-glucuronidase (EC 3.2.1.31); &beta;-xylosidase (EC 3.2.1.37); &beta;-D-fucosidase (EC 3.2.1.38); phlorizin hydrolase (EC 3.2.1.62); exo-&beta;-1,4-glucanase (EC 3.2.1.74); 6-phospho-&beta;-galactosidase (EC 3.2.1.85); 6-phospho-&beta;-glucosidase (EC 3.2.1.86); strictosidine &beta;-gluco…	NA	87.9	0	WP_022932008.1
c387039_g1	71.7	2.6e-46	WP_015391152.1;YP_007454081.1;AGF54827.1;	GH1	&beta;-glucosidase (EC 3.2.1.21); &beta;-galactosidase (EC 3.2.1.23); &beta;-mannosidase (EC 3.2.1.25); &beta;-glucuronidase (EC 3.2.1.31); &beta;-xylosidase (EC 3.2.1.37); &beta;-D-fucosidase (EC 3.2.1.38); phlorizin hydrolase (EC 3.2.1.62); exo-&beta;-1,4-glucanase (EC 3.2.1.74); 6-phospho-&beta;-galactosidase (EC 3.2.1.85); 6-phospho-&beta;-glucosidase (EC 3.2.1.86); strictosidine &beta;-gluco…	NA	96.694	5.36e-77	WP_034926651.1
c387730_g1	42.2	8.4e-10	XP_660710.1;EAA63677.1;	GH1	&beta;-glucosidase (EC 3.2.1.21); &beta;-galactosidase (EC 3.2.1.23); &beta;-mannosidase (EC 3.2.1.25); &beta;-glucuronidase (EC 3.2.1.31); &beta;-xylosidase (EC 3.2.1.37); &beta;-D-fucosidase (EC 3.2.1.38); phlorizin hydrolase (EC 3.2.1.62); exo-&beta;-1,4-glucanase (EC 3.2.1.74); 6-phospho-&beta;-galactosidase (EC 3.2.1.85); 6-phospho-&beta;-glucosidase (EC 3.2.1.86); strictosidine &beta;-gluco…	NA	97.727	2.19e-55	WP_058739400.1
c389515_g2	45.4	5.4e-34	WP_015561280.1;YP_007833474.1;CBL10433.1;	GH1	&beta;-glucosidase (EC 3.2.1.21); &beta;-galactosidase (EC 3.2.1.23); &beta;-mannosidase (EC 3.2.1.25); &beta;-glucuronidase (EC 3.2.1.31); &beta;-xylosidase (EC 3.2.1.37); &beta;-D-fucosidase (EC 3.2.1.38); phlorizin hydrolase (EC 3.2.1.62); exo-&beta;-1,4-glucanase (EC 3.2.1.74); 6-phospho-&beta;-galactosidase (EC 3.2.1.85); 6-phospho-&beta;-glucosidase (EC 3.2.1.86); strictosidine &beta;-gluco…	NA	58.049	1.16e-81	WP_027424266.1
c38998_g1	50	1.1e-42	AHF25295.1;	GH1	&beta;-glucosidase (EC 3.2.1.21); &beta;-galactosidase (EC 3.2.1.23); &beta;-mannosidase (EC 3.2.1.25); &beta;-glucuronidase (EC 3.2.1.31); &beta;-xylosidase (EC 3.2.1.37); &beta;-D-fucosidase (EC 3.2.1.38); phlorizin hydrolase (EC 3.2.1.62); exo-&beta;-1,4-glucanase (EC 3.2.1.74); 6-phospho-&beta;-galactosidase (EC 3.2.1.85); 6-phospho-&beta;-glucosidase (EC 3.2.1.86); strictosidine &beta;-gluco…	NA	66.25	3.97e-72	CCX90802.1
c392776_g1	65	7.7e-09	WP_024085985.1;YP_008952134.1;AHC44188.1;	GH1	&beta;-glucosidase (EC 3.2.1.21); &beta;-galactosidase (EC 3.2.1.23); &beta;-mannosidase (EC 3.2.1.25); &beta;-glucuronidase (EC 3.2.1.31); &beta;-xylosidase (EC 3.2.1.37); &beta;-D-fucosidase (EC 3.2.1.38); phlorizin hydrolase (EC 3.2.1.62); exo-&beta;-1,4-glucanase (EC 3.2.1.74); 6-phospho-&beta;-galactosidase (EC 3.2.1.85); 6-phospho-&beta;-glucosidase (EC 3.2.1.86); strictosidine &beta;-gluco…	NA	83.761	4.33e-65	WP_034931583.1
c393393_g1	76.8	2.8e-101	AHF24559.1;	GH1	&beta;-glucosidase (EC 3.2.1.21); &beta;-galactosidase (EC 3.2.1.23); &beta;-mannosidase (EC 3.2.1.25); &beta;-glucuronidase (EC 3.2.1.31); &beta;-xylosidase (EC 3.2.1.37); &beta;-D-fucosidase (EC 3.2.1.38); phlorizin hydrolase (EC 3.2.1.62); exo-&beta;-1,4-glucanase (EC 3.2.1.74); 6-phospho-&beta;-galactosidase (EC 3.2.1.85); 6-phospho-&beta;-glucosidase (EC 3.2.1.86); strictosidine &beta;-gluco…	NA	79.825	6.28e-127	AHF24559.1
c397419_g1	47.6	1.4e-66	WP_014115711.1;YP_004879505.1;AEP88873.1;	GH1	&beta;-glucosidase (EC 3.2.1.21); &beta;-galactosidase (EC 3.2.1.23); &beta;-mannosidase (EC 3.2.1.25); &beta;-glucuronidase (EC 3.2.1.31); &beta;-xylosidase (EC 3.2.1.37); &beta;-D-fucosidase (EC 3.2.1.38); phlorizin hydrolase (EC 3.2.1.62); exo-&beta;-1,4-glucanase (EC 3.2.1.74); 6-phospho-&beta;-galactosidase (EC 3.2.1.85); 6-phospho-&beta;-glucosidase (EC 3.2.1.86); strictosidine &beta;-gluco…	NA	59.926	5.04e-111	CCX90802.1
c398606_g1	72.3	3.7e-76	WP_015538164.1;YP_007801078.1;CBL02685.1;	GH1	&beta;-glucosidase (EC 3.2.1.21); &beta;-galactosidase (EC 3.2.1.23); &beta;-mannosidase (EC 3.2.1.25); &beta;-glucuronidase (EC 3.2.1.31); &beta;-xylosidase (EC 3.2.1.37); &beta;-D-fucosidase (EC 3.2.1.38); phlorizin hydrolase (EC 3.2.1.62); exo-&beta;-1,4-glucanase (EC 3.2.1.74); 6-phospho-&beta;-galactosidase (EC 3.2.1.85); 6-phospho-&beta;-glucosidase (EC 3.2.1.86); strictosidine &beta;-gluco…	NA	77.174	2.07e-100	WP_022786507.1
c400966_g1	67.2	3.5e-20	WP_022748099.1;YP_008676609.1;AGX44572.1;	GH1	&beta;-glucosidase (EC 3.2.1.21); &beta;-galactosidase (EC 3.2.1.23); &beta;-mannosidase (EC 3.2.1.25); &beta;-glucuronidase (EC 3.2.1.31); &beta;-xylosidase (EC 3.2.1.37); &beta;-D-fucosidase (EC 3.2.1.38); phlorizin hydrolase (EC 3.2.1.62); exo-&beta;-1,4-glucanase (EC 3.2.1.74); 6-phospho-&beta;-galactosidase (EC 3.2.1.85); 6-phospho-&beta;-glucosidase (EC 3.2.1.86); strictosidine &beta;-gluco…	NA	100	2.2e-35	WP_034928563.1
c401462_g1	53.6	2.9e-20	WP_015709921.1;YP_004525806.1;AEF80244.1;	GH1	&beta;-glucosidase (EC 3.2.1.21); &beta;-galactosidase (EC 3.2.1.23); &beta;-mannosidase (EC 3.2.1.25); &beta;-glucuronidase (EC 3.2.1.31); &beta;-xylosidase (EC 3.2.1.37); &beta;-D-fucosidase (EC 3.2.1.38); phlorizin hydrolase (EC 3.2.1.62); exo-&beta;-1,4-glucanase (EC 3.2.1.74); 6-phospho-&beta;-galactosidase (EC 3.2.1.85); 6-phospho-&beta;-glucosidase (EC 3.2.1.86); strictosidine &beta;-gluco…	NA	73.75	2.87e-33	WP_009063244.1
c40153_g1	51.2	1.1e-47	WP_015561280.1;YP_007833474.1;CBL10433.1;	GH1	&beta;-glucosidase (EC 3.2.1.21); &beta;-galactosidase (EC 3.2.1.23); &beta;-mannosidase (EC 3.2.1.25); &beta;-glucuronidase (EC 3.2.1.31); &beta;-xylosidase (EC 3.2.1.37); &beta;-D-fucosidase (EC 3.2.1.38); phlorizin hydrolase (EC 3.2.1.62); exo-&beta;-1,4-glucanase (EC 3.2.1.74); 6-phospho-&beta;-galactosidase (EC 3.2.1.85); 6-phospho-&beta;-glucosidase (EC 3.2.1.86); strictosidine &beta;-gluco…	NA	84.146	1.99e-99	WP_084097405.1
c403580_g1	78.2	2.2e-34	WP_022748099.1;YP_008676609.1;AGX44572.1;	GH1	&beta;-glucosidase (EC 3.2.1.21); &beta;-galactosidase (EC 3.2.1.23); &beta;-mannosidase (EC 3.2.1.25); &beta;-glucuronidase (EC 3.2.1.31); &beta;-xylosidase (EC 3.2.1.37); &beta;-D-fucosidase (EC 3.2.1.38); phlorizin hydrolase (EC 3.2.1.62); exo-&beta;-1,4-glucanase (EC 3.2.1.74); 6-phospho-&beta;-galactosidase (EC 3.2.1.85); 6-phospho-&beta;-glucosidase (EC 3.2.1.86); strictosidine &beta;-gluco…	NA	89.888	2.1e-48	WP_116877331.1
c408217_g1	58.3	6e-34	WP_022748099.1;YP_008676609.1;AGX44572.1;	GH1	&beta;-glucosidase (EC 3.2.1.21); &beta;-galactosidase (EC 3.2.1.23); &beta;-mannosidase (EC 3.2.1.25); &beta;-glucuronidase (EC 3.2.1.31); &beta;-xylosidase (EC 3.2.1.37); &beta;-D-fucosidase (EC 3.2.1.38); phlorizin hydrolase (EC 3.2.1.62); exo-&beta;-1,4-glucanase (EC 3.2.1.74); 6-phospho-&beta;-galactosidase (EC 3.2.1.85); 6-phospho-&beta;-glucosidase (EC 3.2.1.86); strictosidine &beta;-gluco…	NA	65.741	1.1e-43	WP_117459613.1
c41079_g1	76.6	5.4e-39	WP_013852135.1;YP_004559605.1;BAK30519.1;	GH1	&beta;-glucosidase (EC 3.2.1.21); &beta;-galactosidase (EC 3.2.1.23); &beta;-mannosidase (EC 3.2.1.25); &beta;-glucuronidase (EC 3.2.1.31); &beta;-xylosidase (EC 3.2.1.37); &beta;-D-fucosidase (EC 3.2.1.38); phlorizin hydrolase (EC 3.2.1.62); exo-&beta;-1,4-glucanase (EC 3.2.1.74); 6-phospho-&beta;-galactosidase (EC 3.2.1.85); 6-phospho-&beta;-glucosidase (EC 3.2.1.86); strictosidine &beta;-gluco…	NA	89.362	9.98e-55	WP_034928488.1
c410966_g1	62.2	2.2e-08	WP_014125405.1;YP_004887529.1;BAK95365.1;	GH1	&beta;-glucosidase (EC 3.2.1.21); &beta;-galactosidase (EC 3.2.1.23); &beta;-mannosidase (EC 3.2.1.25); &beta;-glucuronidase (EC 3.2.1.31); &beta;-xylosidase (EC 3.2.1.37); &beta;-D-fucosidase (EC 3.2.1.38); phlorizin hydrolase (EC 3.2.1.62); exo-&beta;-1,4-glucanase (EC 3.2.1.74); 6-phospho-&beta;-galactosidase (EC 3.2.1.85); 6-phospho-&beta;-glucosidase (EC 3.2.1.86); strictosidine &beta;-gluco…	NA	86.42	2.35e-98	WP_034927447.1
c419447_g1	70.1	2.7e-50	WP_012060823.1;YP_001311733.1;ABR36777.1;	GH1	&beta;-glucosidase (EC 3.2.1.21); &beta;-galactosidase (EC 3.2.1.23); &beta;-mannosidase (EC 3.2.1.25); &beta;-glucuronidase (EC 3.2.1.31); &beta;-xylosidase (EC 3.2.1.37); &beta;-D-fucosidase (EC 3.2.1.38); phlorizin hydrolase (EC 3.2.1.62); exo-&beta;-1,4-glucanase (EC 3.2.1.74); 6-phospho-&beta;-galactosidase (EC 3.2.1.85); 6-phospho-&beta;-glucosidase (EC 3.2.1.86); strictosidine &beta;-gluco…	NA	83.582	6.1e-75	WP_034923594.1
c425526_g1	43.2	8.7e-13	WP_014080404.1;YP_004839325.1;AEN97393.1;	GH1	&beta;-glucosidase (EC 3.2.1.21); &beta;-galactosidase (EC 3.2.1.23); &beta;-mannosidase (EC 3.2.1.25); &beta;-glucuronidase (EC 3.2.1.31); &beta;-xylosidase (EC 3.2.1.37); &beta;-D-fucosidase (EC 3.2.1.38); phlorizin hydrolase (EC 3.2.1.62); exo-&beta;-1,4-glucanase (EC 3.2.1.74); 6-phospho-&beta;-galactosidase (EC 3.2.1.85); 6-phospho-&beta;-glucosidase (EC 3.2.1.86); strictosidine &beta;-gluco…	NA	83.158	2.36e-51	WP_074640002.1
c427488_g1	60.6	5.1e-71	WP_012658338.1;YP_002562165.1;CAR41865.1;	GH1	&beta;-glucosidase (EC 3.2.1.21); &beta;-galactosidase (EC 3.2.1.23); &beta;-mannosidase (EC 3.2.1.25); &beta;-glucuronidase (EC 3.2.1.31); &beta;-xylosidase (EC 3.2.1.37); &beta;-D-fucosidase (EC 3.2.1.38); phlorizin hydrolase (EC 3.2.1.62); exo-&beta;-1,4-glucanase (EC 3.2.1.74); 6-phospho-&beta;-galactosidase (EC 3.2.1.85); 6-phospho-&beta;-glucosidase (EC 3.2.1.86); strictosidine &beta;-gluco…	NA	62.5	4.37e-86	WP_066449543.1
c427627_g1	75.5	1.1e-42	WP_022748099.1;YP_008676609.1;AGX44572.1;	GH1	&beta;-glucosidase (EC 3.2.1.21); &beta;-galactosidase (EC 3.2.1.23); &beta;-mannosidase (EC 3.2.1.25); &beta;-glucuronidase (EC 3.2.1.31); &beta;-xylosidase (EC 3.2.1.37); &beta;-D-fucosidase (EC 3.2.1.38); phlorizin hydrolase (EC 3.2.1.62); exo-&beta;-1,4-glucanase (EC 3.2.1.74); 6-phospho-&beta;-galactosidase (EC 3.2.1.85); 6-phospho-&beta;-glucosidase (EC 3.2.1.86); strictosidine &beta;-gluco…	NA	89.796	4.15e-57	WP_016319639.1
c432204_g1	74.4	2.6e-35	WP_003814196.1;YP_006395183.1;EFR50842.1;AFL05304.1;EKF16057.1;ERI82696.1;KFI44023.1;	GH1	&beta;-glucosidase (EC 3.2.1.21); &beta;-galactosidase (EC 3.2.1.23); &beta;-mannosidase (EC 3.2.1.25); &beta;-glucuronidase (EC 3.2.1.31); &beta;-xylosidase (EC 3.2.1.37); &beta;-D-fucosidase (EC 3.2.1.38); phlorizin hydrolase (EC 3.2.1.62); exo-&beta;-1,4-glucanase (EC 3.2.1.74); 6-phospho-&beta;-galactosidase (EC 3.2.1.85); 6-phospho-&beta;-glucosidase (EC 3.2.1.86); strictosidine &beta;-gluco…	NA	87.209	1.33e-45	WP_029506248.1
c434197_g1	67.2	4.2e-53	WP_015565770.1;YP_007838440.1;CBL00156.1;	GH1	&beta;-glucosidase (EC 3.2.1.21); &beta;-galactosidase (EC 3.2.1.23); &beta;-mannosidase (EC 3.2.1.25); &beta;-glucuronidase (EC 3.2.1.31); &beta;-xylosidase (EC 3.2.1.37); &beta;-D-fucosidase (EC 3.2.1.38); phlorizin hydrolase (EC 3.2.1.62); exo-&beta;-1,4-glucanase (EC 3.2.1.74); 6-phospho-&beta;-galactosidase (EC 3.2.1.85); 6-phospho-&beta;-glucosidase (EC 3.2.1.86); strictosidine &beta;-gluco…	NA	75.373	2.1e-68	WP_050340655.1
c434861_g1	46.3	5.7e-11	WP_023599953.1;YP_008845631.1;AHA97912.1;	GH1	&beta;-glucosidase (EC 3.2.1.21); &beta;-galactosidase (EC 3.2.1.23); &beta;-mannosidase (EC 3.2.1.25); &beta;-glucuronidase (EC 3.2.1.31); &beta;-xylosidase (EC 3.2.1.37); &beta;-D-fucosidase (EC 3.2.1.38); phlorizin hydrolase (EC 3.2.1.62); exo-&beta;-1,4-glucanase (EC 3.2.1.74); 6-phospho-&beta;-galactosidase (EC 3.2.1.85); 6-phospho-&beta;-glucosidase (EC 3.2.1.86); strictosidine &beta;-gluco…	NA	83.333	7.11e-36	WP_027428197.1
c435762_g1	48.3	3.2e-15	WP_015561280.1;YP_007833474.1;CBL10433.1;	GH1	&beta;-glucosidase (EC 3.2.1.21); &beta;-galactosidase (EC 3.2.1.23); &beta;-mannosidase (EC 3.2.1.25); &beta;-glucuronidase (EC 3.2.1.31); &beta;-xylosidase (EC 3.2.1.37); &beta;-D-fucosidase (EC 3.2.1.38); phlorizin hydrolase (EC 3.2.1.62); exo-&beta;-1,4-glucanase (EC 3.2.1.74); 6-phospho-&beta;-galactosidase (EC 3.2.1.85); 6-phospho-&beta;-glucosidase (EC 3.2.1.86); strictosidine &beta;-gluco…	NA	83.696	8.83e-49	WP_074670144.1
c436152_g1	54.7	1.5e-23	WP_002408647.1;YP_005707273.1;EFT94278.1;AEA92903.1;EPH83414.1;EPH88030.1;	GH1	&beta;-glucosidase (EC 3.2.1.21); &beta;-galactosidase (EC 3.2.1.23); &beta;-mannosidase (EC 3.2.1.25); &beta;-glucuronidase (EC 3.2.1.31); &beta;-xylosidase (EC 3.2.1.37); &beta;-D-fucosidase (EC 3.2.1.38); phlorizin hydrolase (EC 3.2.1.62); exo-&beta;-1,4-glucanase (EC 3.2.1.74); 6-phospho-&beta;-galactosidase (EC 3.2.1.85); 6-phospho-&beta;-glucosidase (EC 3.2.1.86); strictosidine &beta;-gluco…	NA	78.723	1.75e-42	WP_034923547.1
c437040_g1	61.3	1.2e-35	WP_014080404.1;YP_004839325.1;AEN97393.1;	GH1	&beta;-glucosidase (EC 3.2.1.21); &beta;-galactosidase (EC 3.2.1.23); &beta;-mannosidase (EC 3.2.1.25); &beta;-glucuronidase (EC 3.2.1.31); &beta;-xylosidase (EC 3.2.1.37); &beta;-D-fucosidase (EC 3.2.1.38); phlorizin hydrolase (EC 3.2.1.62); exo-&beta;-1,4-glucanase (EC 3.2.1.74); 6-phospho-&beta;-galactosidase (EC 3.2.1.85); 6-phospho-&beta;-glucosidase (EC 3.2.1.86); strictosidine &beta;-gluco…	NA	67.857	3.83e-49	WP_066558104.1
c437040_g2	57.4	1.4e-10	WP_015561280.1;YP_007833474.1;CBL10433.1;	GH1	&beta;-glucosidase (EC 3.2.1.21); &beta;-galactosidase (EC 3.2.1.23); &beta;-mannosidase (EC 3.2.1.25); &beta;-glucuronidase (EC 3.2.1.31); &beta;-xylosidase (EC 3.2.1.37); &beta;-D-fucosidase (EC 3.2.1.38); phlorizin hydrolase (EC 3.2.1.62); exo-&beta;-1,4-glucanase (EC 3.2.1.74); 6-phospho-&beta;-galactosidase (EC 3.2.1.85); 6-phospho-&beta;-glucosidase (EC 3.2.1.86); strictosidine &beta;-gluco…	NA	70.33	1.04e-37	WP_078930358.1
c438981_g1	53.6	1.9e-23	WP_015709921.1;YP_004525806.1;AEF80244.1;	GH1	&beta;-glucosidase (EC 3.2.1.21); &beta;-galactosidase (EC 3.2.1.23); &beta;-mannosidase (EC 3.2.1.25); &beta;-glucuronidase (EC 3.2.1.31); &beta;-xylosidase (EC 3.2.1.37); &beta;-D-fucosidase (EC 3.2.1.38); phlorizin hydrolase (EC 3.2.1.62); exo-&beta;-1,4-glucanase (EC 3.2.1.74); 6-phospho-&beta;-galactosidase (EC 3.2.1.85); 6-phospho-&beta;-glucosidase (EC 3.2.1.86); strictosidine &beta;-gluco…	NA	58.763	1.42e-30	OLA20999.1
c439146_g1	66.7	6.5e-42	WP_014919095.1;YP_006656191.1;AFR22387.1;	GH1	&beta;-glucosidase (EC 3.2.1.21); &beta;-galactosidase (EC 3.2.1.23); &beta;-mannosidase (EC 3.2.1.25); &beta;-glucuronidase (EC 3.2.1.31); &beta;-xylosidase (EC 3.2.1.37); &beta;-D-fucosidase (EC 3.2.1.38); phlorizin hydrolase (EC 3.2.1.62); exo-&beta;-1,4-glucanase (EC 3.2.1.74); 6-phospho-&beta;-galactosidase (EC 3.2.1.85); 6-phospho-&beta;-glucosidase (EC 3.2.1.86); strictosidine &beta;-gluco…	NA	89.542	4.03e-81	WP_034930359.1
c443717_g1	40.7	1.3e-24	WP_014080404.1;YP_004839325.1;AEN97393.1;	GH1	&beta;-glucosidase (EC 3.2.1.21); &beta;-galactosidase (EC 3.2.1.23); &beta;-mannosidase (EC 3.2.1.25); &beta;-glucuronidase (EC 3.2.1.31); &beta;-xylosidase (EC 3.2.1.37); &beta;-D-fucosidase (EC 3.2.1.38); phlorizin hydrolase (EC 3.2.1.62); exo-&beta;-1,4-glucanase (EC 3.2.1.74); 6-phospho-&beta;-galactosidase (EC 3.2.1.85); 6-phospho-&beta;-glucosidase (EC 3.2.1.86); strictosidine &beta;-gluco…	NA	77.108	3.62e-93	WP_091839173.1
c443717_g2	43.4	2.3e-14	WP_014080404.1;YP_004839325.1;AEN97393.1;	GH1	&beta;-glucosidase (EC 3.2.1.21); &beta;-galactosidase (EC 3.2.1.23); &beta;-mannosidase (EC 3.2.1.25); &beta;-glucuronidase (EC 3.2.1.31); &beta;-xylosidase (EC 3.2.1.37); &beta;-D-fucosidase (EC 3.2.1.38); phlorizin hydrolase (EC 3.2.1.62); exo-&beta;-1,4-glucanase (EC 3.2.1.74); 6-phospho-&beta;-galactosidase (EC 3.2.1.85); 6-phospho-&beta;-glucosidase (EC 3.2.1.86); strictosidine &beta;-gluco…	NA	83.333	1.6e-64	WP_072288795.1
c443726_g1	60.3	5.9e-19	WP_012962434.1;YP_003431264.1;YP_006034653.1;CBI14342.1;BAK28694.1;	GH1	&beta;-glucosidase (EC 3.2.1.21); &beta;-galactosidase (EC 3.2.1.23); &beta;-mannosidase (EC 3.2.1.25); &beta;-glucuronidase (EC 3.2.1.31); &beta;-xylosidase (EC 3.2.1.37); &beta;-D-fucosidase (EC 3.2.1.38); phlorizin hydrolase (EC 3.2.1.62); exo-&beta;-1,4-glucanase (EC 3.2.1.74); 6-phospho-&beta;-galactosidase (EC 3.2.1.85); 6-phospho-&beta;-glucosidase (EC 3.2.1.86); strictosidine &beta;-gluco…	NA	72.84	1.81e-35	WP_087936902.1
c44383_g1	54.1	7.5e-31	AHM67250.1;	GH1	&beta;-glucosidase (EC 3.2.1.21); &beta;-galactosidase (EC 3.2.1.23); &beta;-mannosidase (EC 3.2.1.25); &beta;-glucuronidase (EC 3.2.1.31); &beta;-xylosidase (EC 3.2.1.37); &beta;-D-fucosidase (EC 3.2.1.38); phlorizin hydrolase (EC 3.2.1.62); exo-&beta;-1,4-glucanase (EC 3.2.1.74); 6-phospho-&beta;-galactosidase (EC 3.2.1.85); 6-phospho-&beta;-glucosidase (EC 3.2.1.86); strictosidine &beta;-gluco…	NA	84.034	3.03e-65	WP_034930359.1
c444211_g1	63	2.4e-43	AHF23940.1;	GH1	&beta;-glucosidase (EC 3.2.1.21); &beta;-galactosidase (EC 3.2.1.23); &beta;-mannosidase (EC 3.2.1.25); &beta;-glucuronidase (EC 3.2.1.31); &beta;-xylosidase (EC 3.2.1.37); &beta;-D-fucosidase (EC 3.2.1.38); phlorizin hydrolase (EC 3.2.1.62); exo-&beta;-1,4-glucanase (EC 3.2.1.74); 6-phospho-&beta;-galactosidase (EC 3.2.1.85); 6-phospho-&beta;-glucosidase (EC 3.2.1.86); strictosidine &beta;-gluco…	NA	72.269	1.96e-60	PWM50999.1
c444211_g3	62	1e-30	AHF23940.1;	GH1	&beta;-glucosidase (EC 3.2.1.21); &beta;-galactosidase (EC 3.2.1.23); &beta;-mannosidase (EC 3.2.1.25); &beta;-glucuronidase (EC 3.2.1.31); &beta;-xylosidase (EC 3.2.1.37); &beta;-D-fucosidase (EC 3.2.1.38); phlorizin hydrolase (EC 3.2.1.62); exo-&beta;-1,4-glucanase (EC 3.2.1.74); 6-phospho-&beta;-galactosidase (EC 3.2.1.85); 6-phospho-&beta;-glucosidase (EC 3.2.1.86); strictosidine &beta;-gluco…	NA	58.879	1.91e-36	WP_026496634.1
c446632_g1	72.4	2.6e-53	WP_015538164.1;YP_007801078.1;CBL02685.1;	GH1	&beta;-glucosidase (EC 3.2.1.21); &beta;-galactosidase (EC 3.2.1.23); &beta;-mannosidase (EC 3.2.1.25); &beta;-glucuronidase (EC 3.2.1.31); &beta;-xylosidase (EC 3.2.1.37); &beta;-D-fucosidase (EC 3.2.1.38); phlorizin hydrolase (EC 3.2.1.62); exo-&beta;-1,4-glucanase (EC 3.2.1.74); 6-phospho-&beta;-galactosidase (EC 3.2.1.85); 6-phospho-&beta;-glucosidase (EC 3.2.1.86); strictosidine &beta;-gluco…	NA	74.468	1.13e-69	WP_022786507.1
c446632_g2	66	1.8e-43	WP_015538164.1;YP_007801078.1;CBL02685.1;	GH1	&beta;-glucosidase (EC 3.2.1.21); &beta;-galactosidase (EC 3.2.1.23); &beta;-mannosidase (EC 3.2.1.25); &beta;-glucuronidase (EC 3.2.1.31); &beta;-xylosidase (EC 3.2.1.37); &beta;-D-fucosidase (EC 3.2.1.38); phlorizin hydrolase (EC 3.2.1.62); exo-&beta;-1,4-glucanase (EC 3.2.1.74); 6-phospho-&beta;-galactosidase (EC 3.2.1.85); 6-phospho-&beta;-glucosidase (EC 3.2.1.86); strictosidine &beta;-gluco…	NA	75.352	3.02e-57	WP_117534943.1
c44693_g1	48.4	2.2e-16	WP_014080404.1;YP_004839325.1;AEN97393.1;	GH1	&beta;-glucosidase (EC 3.2.1.21); &beta;-galactosidase (EC 3.2.1.23); &beta;-mannosidase (EC 3.2.1.25); &beta;-glucuronidase (EC 3.2.1.31); &beta;-xylosidase (EC 3.2.1.37); &beta;-D-fucosidase (EC 3.2.1.38); phlorizin hydrolase (EC 3.2.1.62); exo-&beta;-1,4-glucanase (EC 3.2.1.74); 6-phospho-&beta;-galactosidase (EC 3.2.1.85); 6-phospho-&beta;-glucosidase (EC 3.2.1.86); strictosidine &beta;-gluco…	NA	79.348	3.04e-47	CDC91857.1
c446971_g2	59.7	2.5e-17	WP_023599953.1;YP_008845631.1;AHA97912.1;	GH1	&beta;-glucosidase (EC 3.2.1.21); &beta;-galactosidase (EC 3.2.1.23); &beta;-mannosidase (EC 3.2.1.25); &beta;-glucuronidase (EC 3.2.1.31); &beta;-xylosidase (EC 3.2.1.37); &beta;-D-fucosidase (EC 3.2.1.38); phlorizin hydrolase (EC 3.2.1.62); exo-&beta;-1,4-glucanase (EC 3.2.1.74); 6-phospho-&beta;-galactosidase (EC 3.2.1.85); 6-phospho-&beta;-glucosidase (EC 3.2.1.86); strictosidine &beta;-gluco…	NA	79.618	2.33e-79	WP_004604493.1
c447396_g1	54.5	2.9e-25	WP_013370386.1;YP_003946008.1;YP_005959255.1;ADO55767.1;CCC84548.1;	GH1	&beta;-glucosidase (EC 3.2.1.21); &beta;-galactosidase (EC 3.2.1.23); &beta;-mannosidase (EC 3.2.1.25); &beta;-glucuronidase (EC 3.2.1.31); &beta;-xylosidase (EC 3.2.1.37); &beta;-D-fucosidase (EC 3.2.1.38); phlorizin hydrolase (EC 3.2.1.62); exo-&beta;-1,4-glucanase (EC 3.2.1.74); 6-phospho-&beta;-galactosidase (EC 3.2.1.85); 6-phospho-&beta;-glucosidase (EC 3.2.1.86); strictosidine &beta;-gluco…	NA	73.333	1.31e-49	WP_034928955.1
c447477_g1	77.5	4.1e-56	WP_022748099.1;YP_008676609.1;AGX44572.1;	GH1	&beta;-glucosidase (EC 3.2.1.21); &beta;-galactosidase (EC 3.2.1.23); &beta;-mannosidase (EC 3.2.1.25); &beta;-glucuronidase (EC 3.2.1.31); &beta;-xylosidase (EC 3.2.1.37); &beta;-D-fucosidase (EC 3.2.1.38); phlorizin hydrolase (EC 3.2.1.62); exo-&beta;-1,4-glucanase (EC 3.2.1.74); 6-phospho-&beta;-galactosidase (EC 3.2.1.85); 6-phospho-&beta;-glucosidase (EC 3.2.1.86); strictosidine &beta;-gluco…	NA	83.969	3.18e-73	WP_019893269.1
c451865_g1	48.2	1.2e-14	WP_023599953.1;YP_008845631.1;AHA97912.1;	GH1	&beta;-glucosidase (EC 3.2.1.21); &beta;-galactosidase (EC 3.2.1.23); &beta;-mannosidase (EC 3.2.1.25); &beta;-glucuronidase (EC 3.2.1.31); &beta;-xylosidase (EC 3.2.1.37); &beta;-D-fucosidase (EC 3.2.1.38); phlorizin hydrolase (EC 3.2.1.62); exo-&beta;-1,4-glucanase (EC 3.2.1.74); 6-phospho-&beta;-galactosidase (EC 3.2.1.85); 6-phospho-&beta;-glucosidase (EC 3.2.1.86); strictosidine &beta;-gluco…	NA	72.832	2.38e-147	WP_092873910.1
c457283_g1	64.8	5.9e-30	WP_003546937.1;YP_193771.1;YP_007937753.1;AAV42740.1;EEJ76074.1;AGK94073.1;CDF72930.1;CDF69344.1;CDF74918.1;CDF67665.1;	GH1	&beta;-glucosidase (EC 3.2.1.21); &beta;-galactosidase (EC 3.2.1.23); &beta;-mannosidase (EC 3.2.1.25); &beta;-glucuronidase (EC 3.2.1.31); &beta;-xylosidase (EC 3.2.1.37); &beta;-D-fucosidase (EC 3.2.1.38); phlorizin hydrolase (EC 3.2.1.62); exo-&beta;-1,4-glucanase (EC 3.2.1.74); 6-phospho-&beta;-galactosidase (EC 3.2.1.85); 6-phospho-&beta;-glucosidase (EC 3.2.1.86); strictosidine &beta;-gluco…	NA	89.773	9.46e-49	WP_034925894.1
c457853_g1	40.4	1.9e-28	WP_015561280.1;YP_007833474.1;CBL10433.1;	GH1	&beta;-glucosidase (EC 3.2.1.21); &beta;-galactosidase (EC 3.2.1.23); &beta;-mannosidase (EC 3.2.1.25); &beta;-glucuronidase (EC 3.2.1.31); &beta;-xylosidase (EC 3.2.1.37); &beta;-D-fucosidase (EC 3.2.1.38); phlorizin hydrolase (EC 3.2.1.62); exo-&beta;-1,4-glucanase (EC 3.2.1.74); 6-phospho-&beta;-galactosidase (EC 3.2.1.85); 6-phospho-&beta;-glucosidase (EC 3.2.1.86); strictosidine &beta;-gluco…	NA	70.616	7.74e-106	WP_027424266.1
c459044_g1	43.6	3.9e-65	WP_015709921.1;YP_004525806.1;AEF80244.1;	GH1	&beta;-glucosidase (EC 3.2.1.21); &beta;-galactosidase (EC 3.2.1.23); &beta;-mannosidase (EC 3.2.1.25); &beta;-glucuronidase (EC 3.2.1.31); &beta;-xylosidase (EC 3.2.1.37); &beta;-D-fucosidase (EC 3.2.1.38); phlorizin hydrolase (EC 3.2.1.62); exo-&beta;-1,4-glucanase (EC 3.2.1.74); 6-phospho-&beta;-galactosidase (EC 3.2.1.85); 6-phospho-&beta;-glucosidase (EC 3.2.1.86); strictosidine &beta;-gluco…	NA	46.58	2.1e-77	ERI94432.1
c460657_g1	77.7	1.2e-38	WP_015538164.1;YP_007801078.1;CBL02685.1;	GH1	&beta;-glucosidase (EC 3.2.1.21); &beta;-galactosidase (EC 3.2.1.23); &beta;-mannosidase (EC 3.2.1.25); &beta;-glucuronidase (EC 3.2.1.31); &beta;-xylosidase (EC 3.2.1.37); &beta;-D-fucosidase (EC 3.2.1.38); phlorizin hydrolase (EC 3.2.1.62); exo-&beta;-1,4-glucanase (EC 3.2.1.74); 6-phospho-&beta;-galactosidase (EC 3.2.1.85); 6-phospho-&beta;-glucosidase (EC 3.2.1.86); strictosidine &beta;-gluco…	NA	85.263	1.58e-51	OKZ55387.1
c46068_g1	42.3	4.8e-12	WP_014992324.1;YP_006818016.1;AFU19777.1;	GH1	&beta;-glucosidase (EC 3.2.1.21); &beta;-galactosidase (EC 3.2.1.23); &beta;-mannosidase (EC 3.2.1.25); &beta;-glucuronidase (EC 3.2.1.31); &beta;-xylosidase (EC 3.2.1.37); &beta;-D-fucosidase (EC 3.2.1.38); phlorizin hydrolase (EC 3.2.1.62); exo-&beta;-1,4-glucanase (EC 3.2.1.74); 6-phospho-&beta;-galactosidase (EC 3.2.1.85); 6-phospho-&beta;-glucosidase (EC 3.2.1.86); strictosidine &beta;-gluco…	NA	43.878	6.04e-16	WP_072683750.1
c465396_g1	40.6	7.3e-15	WP_014080404.1;YP_004839325.1;AEN97393.1;	GH1	&beta;-glucosidase (EC 3.2.1.21); &beta;-galactosidase (EC 3.2.1.23); &beta;-mannosidase (EC 3.2.1.25); &beta;-glucuronidase (EC 3.2.1.31); &beta;-xylosidase (EC 3.2.1.37); &beta;-D-fucosidase (EC 3.2.1.38); phlorizin hydrolase (EC 3.2.1.62); exo-&beta;-1,4-glucanase (EC 3.2.1.74); 6-phospho-&beta;-galactosidase (EC 3.2.1.85); 6-phospho-&beta;-glucosidase (EC 3.2.1.86); strictosidine &beta;-gluco…	NA	97.638	2.14e-85	WP_091841452.1
c465980_g1	58.1	2.3e-105	WP_013730535.1;YP_004402271.1;YP_008602920.1;AEB82085.1;AGW88023.1;AHF59352.1;	GH1	&beta;-glucosidase (EC 3.2.1.21); &beta;-galactosidase (EC 3.2.1.23); &beta;-mannosidase (EC 3.2.1.25); &beta;-glucuronidase (EC 3.2.1.31); &beta;-xylosidase (EC 3.2.1.37); &beta;-D-fucosidase (EC 3.2.1.38); phlorizin hydrolase (EC 3.2.1.62); exo-&beta;-1,4-glucanase (EC 3.2.1.74); 6-phospho-&beta;-galactosidase (EC 3.2.1.85); 6-phospho-&beta;-glucosidase (EC 3.2.1.86); strictosidine &beta;-gluco…	NA	82.866	0	WP_087304944.1
c466310_g1	61.3	4e-31	AIQ57352.1;	GH1	&beta;-glucosidase (EC 3.2.1.21); &beta;-galactosidase (EC 3.2.1.23); &beta;-mannosidase (EC 3.2.1.25); &beta;-glucuronidase (EC 3.2.1.31); &beta;-xylosidase (EC 3.2.1.37); &beta;-D-fucosidase (EC 3.2.1.38); phlorizin hydrolase (EC 3.2.1.62); exo-&beta;-1,4-glucanase (EC 3.2.1.74); 6-phospho-&beta;-galactosidase (EC 3.2.1.85); 6-phospho-&beta;-glucosidase (EC 3.2.1.86); strictosidine &beta;-gluco…	NA	73.333	1.37e-42	SKA91948.1
c466423_g1	68.6	3.9e-50	AIS09948.1;	GH1	&beta;-glucosidase (EC 3.2.1.21); &beta;-galactosidase (EC 3.2.1.23); &beta;-mannosidase (EC 3.2.1.25); &beta;-glucuronidase (EC 3.2.1.31); &beta;-xylosidase (EC 3.2.1.37); &beta;-D-fucosidase (EC 3.2.1.38); phlorizin hydrolase (EC 3.2.1.62); exo-&beta;-1,4-glucanase (EC 3.2.1.74); 6-phospho-&beta;-galactosidase (EC 3.2.1.85); 6-phospho-&beta;-glucosidase (EC 3.2.1.86); strictosidine &beta;-gluco…	NA	99.275	6.24e-94	WP_034923588.1
c467890_g1	45.5	5.3e-09	WP_013334485.1;YP_003899801.1;ADN17735.1;	GH1	&beta;-glucosidase (EC 3.2.1.21); &beta;-galactosidase (EC 3.2.1.23); &beta;-mannosidase (EC 3.2.1.25); &beta;-glucuronidase (EC 3.2.1.31); &beta;-xylosidase (EC 3.2.1.37); &beta;-D-fucosidase (EC 3.2.1.38); phlorizin hydrolase (EC 3.2.1.62); exo-&beta;-1,4-glucanase (EC 3.2.1.74); 6-phospho-&beta;-galactosidase (EC 3.2.1.85); 6-phospho-&beta;-glucosidase (EC 3.2.1.86); strictosidine &beta;-gluco…	NA	63.529	1.83e-31	WP_072419258.1
c468343_g1	63	4e-45	WP_022748099.1;YP_008676609.1;AGX44572.1;	GH1	&beta;-glucosidase (EC 3.2.1.21); &beta;-galactosidase (EC 3.2.1.23); &beta;-mannosidase (EC 3.2.1.25); &beta;-glucuronidase (EC 3.2.1.31); &beta;-xylosidase (EC 3.2.1.37); &beta;-D-fucosidase (EC 3.2.1.38); phlorizin hydrolase (EC 3.2.1.62); exo-&beta;-1,4-glucanase (EC 3.2.1.74); 6-phospho-&beta;-galactosidase (EC 3.2.1.85); 6-phospho-&beta;-glucosidase (EC 3.2.1.86); strictosidine &beta;-gluco…	NA	75.591	7.34e-64	WP_075820881.1
c468343_g2	66	3.4e-37	WP_022748099.1;YP_008676609.1;AGX44572.1;	GH1	&beta;-glucosidase (EC 3.2.1.21); &beta;-galactosidase (EC 3.2.1.23); &beta;-mannosidase (EC 3.2.1.25); &beta;-glucuronidase (EC 3.2.1.31); &beta;-xylosidase (EC 3.2.1.37); &beta;-D-fucosidase (EC 3.2.1.38); phlorizin hydrolase (EC 3.2.1.62); exo-&beta;-1,4-glucanase (EC 3.2.1.74); 6-phospho-&beta;-galactosidase (EC 3.2.1.85); 6-phospho-&beta;-glucosidase (EC 3.2.1.86); strictosidine &beta;-gluco…	NA	74.766	2.35e-49	WP_066450550.1
c472257_g1	43.5	1e-27	WP_014080404.1;YP_004839325.1;AEN97393.1;	GH1	&beta;-glucosidase (EC 3.2.1.21); &beta;-galactosidase (EC 3.2.1.23); &beta;-mannosidase (EC 3.2.1.25); &beta;-glucuronidase (EC 3.2.1.31); &beta;-xylosidase (EC 3.2.1.37); &beta;-D-fucosidase (EC 3.2.1.38); phlorizin hydrolase (EC 3.2.1.62); exo-&beta;-1,4-glucanase (EC 3.2.1.74); 6-phospho-&beta;-galactosidase (EC 3.2.1.85); 6-phospho-&beta;-glucosidase (EC 3.2.1.86); strictosidine &beta;-gluco…	NA	65.7	5.08e-84	CDE50423.1
c472257_g2	54.5	3.2e-15	WP_015561280.1;YP_007833474.1;CBL10433.1;	GH1	&beta;-glucosidase (EC 3.2.1.21); &beta;-galactosidase (EC 3.2.1.23); &beta;-mannosidase (EC 3.2.1.25); &beta;-glucuronidase (EC 3.2.1.31); &beta;-xylosidase (EC 3.2.1.37); &beta;-D-fucosidase (EC 3.2.1.38); phlorizin hydrolase (EC 3.2.1.62); exo-&beta;-1,4-glucanase (EC 3.2.1.74); 6-phospho-&beta;-galactosidase (EC 3.2.1.85); 6-phospho-&beta;-glucosidase (EC 3.2.1.86); strictosidine &beta;-gluco…	NA	78.723	1.54e-43	WP_093957552.1
c472392_g1	54.1	1.6e-54	WP_015395424.1;YP_007458371.1;AGF59117.1;	GH1	&beta;-glucosidase (EC 3.2.1.21); &beta;-galactosidase (EC 3.2.1.23); &beta;-mannosidase (EC 3.2.1.25); &beta;-glucuronidase (EC 3.2.1.31); &beta;-xylosidase (EC 3.2.1.37); &beta;-D-fucosidase (EC 3.2.1.38); phlorizin hydrolase (EC 3.2.1.62); exo-&beta;-1,4-glucanase (EC 3.2.1.74); 6-phospho-&beta;-galactosidase (EC 3.2.1.85); 6-phospho-&beta;-glucosidase (EC 3.2.1.86); strictosidine &beta;-gluco…	NA	52.632	1.73e-67	OCN06204.1
c472589_g1	49.1	3.2e-22	WP_023599953.1;YP_008845631.1;AHA97912.1;	GH1	&beta;-glucosidase (EC 3.2.1.21); &beta;-galactosidase (EC 3.2.1.23); &beta;-mannosidase (EC 3.2.1.25); &beta;-glucuronidase (EC 3.2.1.31); &beta;-xylosidase (EC 3.2.1.37); &beta;-D-fucosidase (EC 3.2.1.38); phlorizin hydrolase (EC 3.2.1.62); exo-&beta;-1,4-glucanase (EC 3.2.1.74); 6-phospho-&beta;-galactosidase (EC 3.2.1.85); 6-phospho-&beta;-glucosidase (EC 3.2.1.86); strictosidine &beta;-gluco…	NA	67.073	3.55e-69	WP_090150135.1
c473654_g1	66	1.4e-33	AHF26032.1;	GH1	&beta;-glucosidase (EC 3.2.1.21); &beta;-galactosidase (EC 3.2.1.23); &beta;-mannosidase (EC 3.2.1.25); &beta;-glucuronidase (EC 3.2.1.31); &beta;-xylosidase (EC 3.2.1.37); &beta;-D-fucosidase (EC 3.2.1.38); phlorizin hydrolase (EC 3.2.1.62); exo-&beta;-1,4-glucanase (EC 3.2.1.74); 6-phospho-&beta;-galactosidase (EC 3.2.1.85); 6-phospho-&beta;-glucosidase (EC 3.2.1.86); strictosidine &beta;-gluco…	NA	71.134	1.75e-40	WP_125114377.1
c480155_g2	50	1.9e-10	XP_660710.1;EAA63677.1;	GH1	&beta;-glucosidase (EC 3.2.1.21); &beta;-galactosidase (EC 3.2.1.23); &beta;-mannosidase (EC 3.2.1.25); &beta;-glucuronidase (EC 3.2.1.31); &beta;-xylosidase (EC 3.2.1.37); &beta;-D-fucosidase (EC 3.2.1.38); phlorizin hydrolase (EC 3.2.1.62); exo-&beta;-1,4-glucanase (EC 3.2.1.74); 6-phospho-&beta;-galactosidase (EC 3.2.1.85); 6-phospho-&beta;-glucosidase (EC 3.2.1.86); strictosidine &beta;-gluco…	NA	90.217	6.39e-53	WP_034930568.1
c480422_g1	42.9	9.3e-16	WP_020739594.1;YP_008154080.1;AGP39887.1;	GH1	&beta;-glucosidase (EC 3.2.1.21); &beta;-galactosidase (EC 3.2.1.23); &beta;-mannosidase (EC 3.2.1.25); &beta;-glucuronidase (EC 3.2.1.31); &beta;-xylosidase (EC 3.2.1.37); &beta;-D-fucosidase (EC 3.2.1.38); phlorizin hydrolase (EC 3.2.1.62); exo-&beta;-1,4-glucanase (EC 3.2.1.74); 6-phospho-&beta;-galactosidase (EC 3.2.1.85); 6-phospho-&beta;-glucosidase (EC 3.2.1.86); strictosidine &beta;-gluco…	NA	50	2.42e-33	WP_009216866.1
c481794_g1	68.7	1.5e-28	WP_015392468.1;YP_007455403.1;AGF56149.1;	GH1	&beta;-glucosidase (EC 3.2.1.21); &beta;-galactosidase (EC 3.2.1.23); &beta;-mannosidase (EC 3.2.1.25); &beta;-glucuronidase (EC 3.2.1.31); &beta;-xylosidase (EC 3.2.1.37); &beta;-D-fucosidase (EC 3.2.1.38); phlorizin hydrolase (EC 3.2.1.62); exo-&beta;-1,4-glucanase (EC 3.2.1.74); 6-phospho-&beta;-galactosidase (EC 3.2.1.85); 6-phospho-&beta;-glucosidase (EC 3.2.1.86); strictosidine &beta;-gluco…	NA	96.552	1.24e-51	WP_034928553.1
c481794_g2	70.7	3.5e-37	WP_015392468.1;YP_007455403.1;AGF56149.1;	GH1	&beta;-glucosidase (EC 3.2.1.21); &beta;-galactosidase (EC 3.2.1.23); &beta;-mannosidase (EC 3.2.1.25); &beta;-glucuronidase (EC 3.2.1.31); &beta;-xylosidase (EC 3.2.1.37); &beta;-D-fucosidase (EC 3.2.1.38); phlorizin hydrolase (EC 3.2.1.62); exo-&beta;-1,4-glucanase (EC 3.2.1.74); 6-phospho-&beta;-galactosidase (EC 3.2.1.85); 6-phospho-&beta;-glucosidase (EC 3.2.1.86); strictosidine &beta;-gluco…	NA	95.146	7.45e-62	WP_034928553.1
c482335_g2	51.7	2.2e-26	WP_015561280.1;YP_007833474.1;CBL10433.1;	GH1	&beta;-glucosidase (EC 3.2.1.21); &beta;-galactosidase (EC 3.2.1.23); &beta;-mannosidase (EC 3.2.1.25); &beta;-glucuronidase (EC 3.2.1.31); &beta;-xylosidase (EC 3.2.1.37); &beta;-D-fucosidase (EC 3.2.1.38); phlorizin hydrolase (EC 3.2.1.62); exo-&beta;-1,4-glucanase (EC 3.2.1.74); 6-phospho-&beta;-galactosidase (EC 3.2.1.85); 6-phospho-&beta;-glucosidase (EC 3.2.1.86); strictosidine &beta;-gluco…	NA	74.38	4.98e-57	WP_037300934.1
c483117_g1	44.9	6.5e-13	AHG91790.1;	GH1	&beta;-glucosidase (EC 3.2.1.21); &beta;-galactosidase (EC 3.2.1.23); &beta;-mannosidase (EC 3.2.1.25); &beta;-glucuronidase (EC 3.2.1.31); &beta;-xylosidase (EC 3.2.1.37); &beta;-D-fucosidase (EC 3.2.1.38); phlorizin hydrolase (EC 3.2.1.62); exo-&beta;-1,4-glucanase (EC 3.2.1.74); 6-phospho-&beta;-galactosidase (EC 3.2.1.85); 6-phospho-&beta;-glucosidase (EC 3.2.1.86); strictosidine &beta;-gluco…	NA	75.556	7.33e-147	WP_117759329.1
c484395_g1	68.9	3.3e-33	WP_012548605.1;YP_002251501.1;ACI19973.1;	GH1	&beta;-glucosidase (EC 3.2.1.21); &beta;-galactosidase (EC 3.2.1.23); &beta;-mannosidase (EC 3.2.1.25); &beta;-glucuronidase (EC 3.2.1.31); &beta;-xylosidase (EC 3.2.1.37); &beta;-D-fucosidase (EC 3.2.1.38); phlorizin hydrolase (EC 3.2.1.62); exo-&beta;-1,4-glucanase (EC 3.2.1.74); 6-phospho-&beta;-galactosidase (EC 3.2.1.85); 6-phospho-&beta;-glucosidase (EC 3.2.1.86); strictosidine &beta;-gluco…	NA	87.912	8.46e-51	WP_022932008.1
c484395_g2	59	2.5e-93	ACZ98664.1;	GH1	&beta;-glucosidase (EC 3.2.1.21); &beta;-galactosidase (EC 3.2.1.23); &beta;-mannosidase (EC 3.2.1.25); &beta;-glucuronidase (EC 3.2.1.31); &beta;-xylosidase (EC 3.2.1.37); &beta;-D-fucosidase (EC 3.2.1.38); phlorizin hydrolase (EC 3.2.1.62); exo-&beta;-1,4-glucanase (EC 3.2.1.74); 6-phospho-&beta;-galactosidase (EC 3.2.1.85); 6-phospho-&beta;-glucosidase (EC 3.2.1.86); strictosidine &beta;-gluco…	NA	86.792	1.42e-173	WP_022932008.1
c485846_g1	45.5	1.5e-64	WP_015708516.1;YP_004531389.1;AEF86091.1;	GH1	&beta;-glucosidase (EC 3.2.1.21); &beta;-galactosidase (EC 3.2.1.23); &beta;-mannosidase (EC 3.2.1.25); &beta;-glucuronidase (EC 3.2.1.31); &beta;-xylosidase (EC 3.2.1.37); &beta;-D-fucosidase (EC 3.2.1.38); phlorizin hydrolase (EC 3.2.1.62); exo-&beta;-1,4-glucanase (EC 3.2.1.74); 6-phospho-&beta;-galactosidase (EC 3.2.1.85); 6-phospho-&beta;-glucosidase (EC 3.2.1.86); strictosidine &beta;-gluco…	NA	44.643	4.61e-75	KYF78446.1
c492999_g1	45.9	2.6e-08	XP_660710.1;EAA63677.1;	GH1	&beta;-glucosidase (EC 3.2.1.21); &beta;-galactosidase (EC 3.2.1.23); &beta;-mannosidase (EC 3.2.1.25); &beta;-glucuronidase (EC 3.2.1.31); &beta;-xylosidase (EC 3.2.1.37); &beta;-D-fucosidase (EC 3.2.1.38); phlorizin hydrolase (EC 3.2.1.62); exo-&beta;-1,4-glucanase (EC 3.2.1.74); 6-phospho-&beta;-galactosidase (EC 3.2.1.85); 6-phospho-&beta;-glucosidase (EC 3.2.1.86); strictosidine &beta;-gluco…	NA	87.654	2.84e-46	ETJ01603.1
c499120_g1	45.2	3.3e-51	WP_014098813.1;YP_004861591.1;AEP11075.1;	GH1	&beta;-glucosidase (EC 3.2.1.21); &beta;-galactosidase (EC 3.2.1.23); &beta;-mannosidase (EC 3.2.1.25); &beta;-glucuronidase (EC 3.2.1.31); &beta;-xylosidase (EC 3.2.1.37); &beta;-D-fucosidase (EC 3.2.1.38); phlorizin hydrolase (EC 3.2.1.62); exo-&beta;-1,4-glucanase (EC 3.2.1.74); 6-phospho-&beta;-galactosidase (EC 3.2.1.85); 6-phospho-&beta;-glucosidase (EC 3.2.1.86); strictosidine &beta;-gluco…	NA	66.964	8.27e-106	CCX90802.1
c499120_g2	64	4.2e-35	AHF25295.1;	GH1	&beta;-glucosidase (EC 3.2.1.21); &beta;-galactosidase (EC 3.2.1.23); &beta;-mannosidase (EC 3.2.1.25); &beta;-glucuronidase (EC 3.2.1.31); &beta;-xylosidase (EC 3.2.1.37); &beta;-D-fucosidase (EC 3.2.1.38); phlorizin hydrolase (EC 3.2.1.62); exo-&beta;-1,4-glucanase (EC 3.2.1.74); 6-phospho-&beta;-galactosidase (EC 3.2.1.85); 6-phospho-&beta;-glucosidase (EC 3.2.1.86); strictosidine &beta;-gluco…	NA	69.388	3.12e-42	SCJ73231.1
c499120_g3	51.8	1.2e-21	WP_014080404.1;YP_004839325.1;AEN97393.1;	GH1	&beta;-glucosidase (EC 3.2.1.21); &beta;-galactosidase (EC 3.2.1.23); &beta;-mannosidase (EC 3.2.1.25); &beta;-glucuronidase (EC 3.2.1.31); &beta;-xylosidase (EC 3.2.1.37); &beta;-D-fucosidase (EC 3.2.1.38); phlorizin hydrolase (EC 3.2.1.62); exo-&beta;-1,4-glucanase (EC 3.2.1.74); 6-phospho-&beta;-galactosidase (EC 3.2.1.85); 6-phospho-&beta;-glucosidase (EC 3.2.1.86); strictosidine &beta;-gluco…	NA	59.13	3.28e-41	CCX90802.1
c500448_g1	68.8	9.8e-07	WP_010896364.1;NP_241048.1;BAB03901.1;	GH1	&beta;-glucosidase (EC 3.2.1.21); &beta;-galactosidase (EC 3.2.1.23); &beta;-mannosidase (EC 3.2.1.25); &beta;-glucuronidase (EC 3.2.1.31); &beta;-xylosidase (EC 3.2.1.37); &beta;-D-fucosidase (EC 3.2.1.38); phlorizin hydrolase (EC 3.2.1.62); exo-&beta;-1,4-glucanase (EC 3.2.1.74); 6-phospho-&beta;-galactosidase (EC 3.2.1.85); 6-phospho-&beta;-glucosidase (EC 3.2.1.86); strictosidine &beta;-gluco…	NA	31.064	1.7e-74	WP_034925918.1
c501292_g1	68	1.6e-39	WP_014277816.1;YP_005073255.1;AET57032.1;	GH1	&beta;-glucosidase (EC 3.2.1.21); &beta;-galactosidase (EC 3.2.1.23); &beta;-mannosidase (EC 3.2.1.25); &beta;-glucuronidase (EC 3.2.1.31); &beta;-xylosidase (EC 3.2.1.37); &beta;-D-fucosidase (EC 3.2.1.38); phlorizin hydrolase (EC 3.2.1.62); exo-&beta;-1,4-glucanase (EC 3.2.1.74); 6-phospho-&beta;-galactosidase (EC 3.2.1.85); 6-phospho-&beta;-glucosidase (EC 3.2.1.86); strictosidine &beta;-gluco…	NA	70.192	1.93e-46	PWM59980.1
c503657_g1	67.5	9.6e-28	WP_014431315.1;YP_005439970.1;BAL98072.1;	GH1	&beta;-glucosidase (EC 3.2.1.21); &beta;-galactosidase (EC 3.2.1.23); &beta;-mannosidase (EC 3.2.1.25); &beta;-glucuronidase (EC 3.2.1.31); &beta;-xylosidase (EC 3.2.1.37); &beta;-D-fucosidase (EC 3.2.1.38); phlorizin hydrolase (EC 3.2.1.62); exo-&beta;-1,4-glucanase (EC 3.2.1.74); 6-phospho-&beta;-galactosidase (EC 3.2.1.85); 6-phospho-&beta;-glucosidase (EC 3.2.1.86); strictosidine &beta;-gluco…	NA	73.75	3.14e-33	WP_093958373.1
c504548_g1	81.1	9.5e-51	WP_015538164.1;YP_007801078.1;CBL02685.1;	GH1	&beta;-glucosidase (EC 3.2.1.21); &beta;-galactosidase (EC 3.2.1.23); &beta;-mannosidase (EC 3.2.1.25); &beta;-glucuronidase (EC 3.2.1.31); &beta;-xylosidase (EC 3.2.1.37); &beta;-D-fucosidase (EC 3.2.1.38); phlorizin hydrolase (EC 3.2.1.62); exo-&beta;-1,4-glucanase (EC 3.2.1.74); 6-phospho-&beta;-galactosidase (EC 3.2.1.85); 6-phospho-&beta;-glucosidase (EC 3.2.1.86); strictosidine &beta;-gluco…	NA	85.586	1.57e-63	OKZ55387.1
c504845_g1	80.9	3e-40	WP_015549037.1;YP_007819010.1;CBK73944.1;	GH1	&beta;-glucosidase (EC 3.2.1.21); &beta;-galactosidase (EC 3.2.1.23); &beta;-mannosidase (EC 3.2.1.25); &beta;-glucuronidase (EC 3.2.1.31); &beta;-xylosidase (EC 3.2.1.37); &beta;-D-fucosidase (EC 3.2.1.38); phlorizin hydrolase (EC 3.2.1.62); exo-&beta;-1,4-glucanase (EC 3.2.1.74); 6-phospho-&beta;-galactosidase (EC 3.2.1.85); 6-phospho-&beta;-glucosidase (EC 3.2.1.86); strictosidine &beta;-gluco…	NA	82.979	4.28e-48	WP_036608601.1
c504946_g1	56.3	1.2e-26	WP_013086199.1;YP_003601367.1;CBL50342.1;	GH1	&beta;-glucosidase (EC 3.2.1.21); &beta;-galactosidase (EC 3.2.1.23); &beta;-mannosidase (EC 3.2.1.25); &beta;-glucuronidase (EC 3.2.1.31); &beta;-xylosidase (EC 3.2.1.37); &beta;-D-fucosidase (EC 3.2.1.38); phlorizin hydrolase (EC 3.2.1.62); exo-&beta;-1,4-glucanase (EC 3.2.1.74); 6-phospho-&beta;-galactosidase (EC 3.2.1.85); 6-phospho-&beta;-glucosidase (EC 3.2.1.86); strictosidine &beta;-gluco…	NA	79.048	3.6e-48	WP_034925894.1
c504946_g2	52.7	2.4e-23	WP_014074307.1;YP_004833110.1;AEN79174.1;	GH1	&beta;-glucosidase (EC 3.2.1.21); &beta;-galactosidase (EC 3.2.1.23); &beta;-mannosidase (EC 3.2.1.25); &beta;-glucuronidase (EC 3.2.1.31); &beta;-xylosidase (EC 3.2.1.37); &beta;-D-fucosidase (EC 3.2.1.38); phlorizin hydrolase (EC 3.2.1.62); exo-&beta;-1,4-glucanase (EC 3.2.1.74); 6-phospho-&beta;-galactosidase (EC 3.2.1.85); 6-phospho-&beta;-glucosidase (EC 3.2.1.86); strictosidine &beta;-gluco…	NA	74.468	8.07e-42	WP_034925894.1
c510356_g1	65.6	2.7e-66	WP_012962290.1;YP_003431034.1;CBI14110.1;	GH1	&beta;-glucosidase (EC 3.2.1.21); &beta;-galactosidase (EC 3.2.1.23); &beta;-mannosidase (EC 3.2.1.25); &beta;-glucuronidase (EC 3.2.1.31); &beta;-xylosidase (EC 3.2.1.37); &beta;-D-fucosidase (EC 3.2.1.38); phlorizin hydrolase (EC 3.2.1.62); exo-&beta;-1,4-glucanase (EC 3.2.1.74); 6-phospho-&beta;-galactosidase (EC 3.2.1.85); 6-phospho-&beta;-glucosidase (EC 3.2.1.86); strictosidine &beta;-gluco…	NA	67.204	1.69e-86	WP_034928563.1
c511001_g1	75.3	5.5e-36	WP_013400558.1;YP_003988855.1;ADP74244.1;	GH1	&beta;-glucosidase (EC 3.2.1.21); &beta;-galactosidase (EC 3.2.1.23); &beta;-mannosidase (EC 3.2.1.25); &beta;-glucuronidase (EC 3.2.1.31); &beta;-xylosidase (EC 3.2.1.37); &beta;-D-fucosidase (EC 3.2.1.38); phlorizin hydrolase (EC 3.2.1.62); exo-&beta;-1,4-glucanase (EC 3.2.1.74); 6-phospho-&beta;-galactosidase (EC 3.2.1.85); 6-phospho-&beta;-glucosidase (EC 3.2.1.86); strictosidine &beta;-gluco…	NA	95.699	4.85e-57	WP_034925125.1
c511001_g2	57.8	2.5e-39	WP_014862095.1;YP_006536581.1;AFO43104.1;	GH1	&beta;-glucosidase (EC 3.2.1.21); &beta;-galactosidase (EC 3.2.1.23); &beta;-mannosidase (EC 3.2.1.25); &beta;-glucuronidase (EC 3.2.1.31); &beta;-xylosidase (EC 3.2.1.37); &beta;-D-fucosidase (EC 3.2.1.38); phlorizin hydrolase (EC 3.2.1.62); exo-&beta;-1,4-glucanase (EC 3.2.1.74); 6-phospho-&beta;-galactosidase (EC 3.2.1.85); 6-phospho-&beta;-glucosidase (EC 3.2.1.86); strictosidine &beta;-gluco…	NA	82.677	7.8e-69	WP_034925125.1
c511001_g3	62	3.2e-58	WP_024797210.1;AHI39367.1;	GH1	&beta;-glucosidase (EC 3.2.1.21); &beta;-galactosidase (EC 3.2.1.23); &beta;-mannosidase (EC 3.2.1.25); &beta;-glucuronidase (EC 3.2.1.31); &beta;-xylosidase (EC 3.2.1.37); &beta;-D-fucosidase (EC 3.2.1.38); phlorizin hydrolase (EC 3.2.1.62); exo-&beta;-1,4-glucanase (EC 3.2.1.74); 6-phospho-&beta;-galactosidase (EC 3.2.1.85); 6-phospho-&beta;-glucosidase (EC 3.2.1.86); strictosidine &beta;-gluco…	NA	83.529	5.67e-100	WP_034925125.1
c519677_g1	44.7	5.5e-14	WP_014080404.1;YP_004839325.1;AEN97393.1;	GH1	&beta;-glucosidase (EC 3.2.1.21); &beta;-galactosidase (EC 3.2.1.23); &beta;-mannosidase (EC 3.2.1.25); &beta;-glucuronidase (EC 3.2.1.31); &beta;-xylosidase (EC 3.2.1.37); &beta;-D-fucosidase (EC 3.2.1.38); phlorizin hydrolase (EC 3.2.1.62); exo-&beta;-1,4-glucanase (EC 3.2.1.74); 6-phospho-&beta;-galactosidase (EC 3.2.1.85); 6-phospho-&beta;-glucosidase (EC 3.2.1.86); strictosidine &beta;-gluco…	NA	65.476	5.48e-34	WP_087182826.1
c520402_g1	44.1	1.9e-09	WP_023599953.1;YP_008845631.1;AHA97912.1;	GH1	&beta;-glucosidase (EC 3.2.1.21); &beta;-galactosidase (EC 3.2.1.23); &beta;-mannosidase (EC 3.2.1.25); &beta;-glucuronidase (EC 3.2.1.31); &beta;-xylosidase (EC 3.2.1.37); &beta;-D-fucosidase (EC 3.2.1.38); phlorizin hydrolase (EC 3.2.1.62); exo-&beta;-1,4-glucanase (EC 3.2.1.74); 6-phospho-&beta;-galactosidase (EC 3.2.1.85); 6-phospho-&beta;-glucosidase (EC 3.2.1.86); strictosidine &beta;-gluco…	NA	91.176	6.14e-33	WP_092992396.1
c522190_g1	41.1	7.5e-53	WP_015561280.1;YP_007833474.1;CBL10433.1;	GH1	&beta;-glucosidase (EC 3.2.1.21); &beta;-galactosidase (EC 3.2.1.23); &beta;-mannosidase (EC 3.2.1.25); &beta;-glucuronidase (EC 3.2.1.31); &beta;-xylosidase (EC 3.2.1.37); &beta;-D-fucosidase (EC 3.2.1.38); phlorizin hydrolase (EC 3.2.1.62); exo-&beta;-1,4-glucanase (EC 3.2.1.74); 6-phospho-&beta;-galactosidase (EC 3.2.1.85); 6-phospho-&beta;-glucosidase (EC 3.2.1.86); strictosidine &beta;-gluco…	NA	74.074	8.36e-158	WP_118143090.1
c522698_g1	40.7	4.1e-13	XP_660710.1;EAA63677.1;	GH1	&beta;-glucosidase (EC 3.2.1.21); &beta;-galactosidase (EC 3.2.1.23); &beta;-mannosidase (EC 3.2.1.25); &beta;-glucuronidase (EC 3.2.1.31); &beta;-xylosidase (EC 3.2.1.37); &beta;-D-fucosidase (EC 3.2.1.38); phlorizin hydrolase (EC 3.2.1.62); exo-&beta;-1,4-glucanase (EC 3.2.1.74); 6-phospho-&beta;-galactosidase (EC 3.2.1.85); 6-phospho-&beta;-glucosidase (EC 3.2.1.86); strictosidine &beta;-gluco…	NA	90.714	3.56e-86	WP_120393663.1
c523209_g1	54.6	2.3e-114	WP_023988431.1;YP_008911803.1;AHC19861.1;	GH1	&beta;-glucosidase (EC 3.2.1.21); &beta;-galactosidase (EC 3.2.1.23); &beta;-mannosidase (EC 3.2.1.25); &beta;-glucuronidase (EC 3.2.1.31); &beta;-xylosidase (EC 3.2.1.37); &beta;-D-fucosidase (EC 3.2.1.38); phlorizin hydrolase (EC 3.2.1.62); exo-&beta;-1,4-glucanase (EC 3.2.1.74); 6-phospho-&beta;-galactosidase (EC 3.2.1.85); 6-phospho-&beta;-glucosidase (EC 3.2.1.86); strictosidine &beta;-gluco…	NA	69.231	0	WP_058293915.1
c523609_g2	77.8	2.2e-59	WP_015549037.1;YP_007819010.1;CBK73944.1;	GH1	&beta;-glucosidase (EC 3.2.1.21); &beta;-galactosidase (EC 3.2.1.23); &beta;-mannosidase (EC 3.2.1.25); &beta;-glucuronidase (EC 3.2.1.31); &beta;-xylosidase (EC 3.2.1.37); &beta;-D-fucosidase (EC 3.2.1.38); phlorizin hydrolase (EC 3.2.1.62); exo-&beta;-1,4-glucanase (EC 3.2.1.74); 6-phospho-&beta;-galactosidase (EC 3.2.1.85); 6-phospho-&beta;-glucosidase (EC 3.2.1.86); strictosidine &beta;-gluco…	NA	86.667	1.49e-71	WP_091206577.1
c524099_g1	53.3	2.7e-16	WP_023599953.1;YP_008845631.1;AHA97912.1;	GH1	&beta;-glucosidase (EC 3.2.1.21); &beta;-galactosidase (EC 3.2.1.23); &beta;-mannosidase (EC 3.2.1.25); &beta;-glucuronidase (EC 3.2.1.31); &beta;-xylosidase (EC 3.2.1.37); &beta;-D-fucosidase (EC 3.2.1.38); phlorizin hydrolase (EC 3.2.1.62); exo-&beta;-1,4-glucanase (EC 3.2.1.74); 6-phospho-&beta;-galactosidase (EC 3.2.1.85); 6-phospho-&beta;-glucosidase (EC 3.2.1.86); strictosidine &beta;-gluco…	NA	66.418	4.92e-46	WP_049895830.1
c52411_g1	49.4	2.8e-15	AIB09474.1;	GH1	&beta;-glucosidase (EC 3.2.1.21); &beta;-galactosidase (EC 3.2.1.23); &beta;-mannosidase (EC 3.2.1.25); &beta;-glucuronidase (EC 3.2.1.31); &beta;-xylosidase (EC 3.2.1.37); &beta;-D-fucosidase (EC 3.2.1.38); phlorizin hydrolase (EC 3.2.1.62); exo-&beta;-1,4-glucanase (EC 3.2.1.74); 6-phospho-&beta;-galactosidase (EC 3.2.1.85); 6-phospho-&beta;-glucosidase (EC 3.2.1.86); strictosidine &beta;-gluco…	NA	71.429	4.05e-36	WP_119016224.1
c52411_g2	46.2	4e-12	WP_015561280.1;YP_007833474.1;CBL10433.1;	GH1	&beta;-glucosidase (EC 3.2.1.21); &beta;-galactosidase (EC 3.2.1.23); &beta;-mannosidase (EC 3.2.1.25); &beta;-glucuronidase (EC 3.2.1.31); &beta;-xylosidase (EC 3.2.1.37); &beta;-D-fucosidase (EC 3.2.1.38); phlorizin hydrolase (EC 3.2.1.62); exo-&beta;-1,4-glucanase (EC 3.2.1.74); 6-phospho-&beta;-galactosidase (EC 3.2.1.85); 6-phospho-&beta;-glucosidase (EC 3.2.1.86); strictosidine &beta;-gluco…	NA	73.563	4.43e-33	WP_119016224.1
c525232_g3	46.9	4.2e-18	WP_015561280.1;YP_007833474.1;CBL10433.1;	GH1	&beta;-glucosidase (EC 3.2.1.21); &beta;-galactosidase (EC 3.2.1.23); &beta;-mannosidase (EC 3.2.1.25); &beta;-glucuronidase (EC 3.2.1.31); &beta;-xylosidase (EC 3.2.1.37); &beta;-D-fucosidase (EC 3.2.1.38); phlorizin hydrolase (EC 3.2.1.62); exo-&beta;-1,4-glucanase (EC 3.2.1.74); 6-phospho-&beta;-galactosidase (EC 3.2.1.85); 6-phospho-&beta;-glucosidase (EC 3.2.1.86); strictosidine &beta;-gluco…	NA	65.306	5.8e-39	WP_104804592.1
c526008_g1	44.8	5.1e-12	WP_014080404.1;YP_004839325.1;AEN97393.1;	GH1	&beta;-glucosidase (EC 3.2.1.21); &beta;-galactosidase (EC 3.2.1.23); &beta;-mannosidase (EC 3.2.1.25); &beta;-glucuronidase (EC 3.2.1.31); &beta;-xylosidase (EC 3.2.1.37); &beta;-D-fucosidase (EC 3.2.1.38); phlorizin hydrolase (EC 3.2.1.62); exo-&beta;-1,4-glucanase (EC 3.2.1.74); 6-phospho-&beta;-galactosidase (EC 3.2.1.85); 6-phospho-&beta;-glucosidase (EC 3.2.1.86); strictosidine &beta;-gluco…	NA	52.632	2.26e-43	OLA21539.1
c526008_g2	45.5	2.1e-13	WP_015561280.1;YP_007833474.1;CBL10433.1;	GH1	&beta;-glucosidase (EC 3.2.1.21); &beta;-galactosidase (EC 3.2.1.23); &beta;-mannosidase (EC 3.2.1.25); &beta;-glucuronidase (EC 3.2.1.31); &beta;-xylosidase (EC 3.2.1.37); &beta;-D-fucosidase (EC 3.2.1.38); phlorizin hydrolase (EC 3.2.1.62); exo-&beta;-1,4-glucanase (EC 3.2.1.74); 6-phospho-&beta;-galactosidase (EC 3.2.1.85); 6-phospho-&beta;-glucosidase (EC 3.2.1.86); strictosidine &beta;-gluco…	NA	79.63	1.96e-55	OLA21539.1
c526008_g4	44.1	5.1e-36	WP_015561280.1;YP_007833474.1;CBL10433.1;	GH1	&beta;-glucosidase (EC 3.2.1.21); &beta;-galactosidase (EC 3.2.1.23); &beta;-mannosidase (EC 3.2.1.25); &beta;-glucuronidase (EC 3.2.1.31); &beta;-xylosidase (EC 3.2.1.37); &beta;-D-fucosidase (EC 3.2.1.38); phlorizin hydrolase (EC 3.2.1.62); exo-&beta;-1,4-glucanase (EC 3.2.1.74); 6-phospho-&beta;-galactosidase (EC 3.2.1.85); 6-phospho-&beta;-glucosidase (EC 3.2.1.86); strictosidine &beta;-gluco…	NA	75	3.24e-127	OLA21539.1
c529080_g1	73.8	3.3e-39	WP_013641693.1;YP_004291838.1;ADZ06899.1;	GH1	&beta;-glucosidase (EC 3.2.1.21); &beta;-galactosidase (EC 3.2.1.23); &beta;-mannosidase (EC 3.2.1.25); &beta;-glucuronidase (EC 3.2.1.31); &beta;-xylosidase (EC 3.2.1.37); &beta;-D-fucosidase (EC 3.2.1.38); phlorizin hydrolase (EC 3.2.1.62); exo-&beta;-1,4-glucanase (EC 3.2.1.74); 6-phospho-&beta;-galactosidase (EC 3.2.1.85); 6-phospho-&beta;-glucosidase (EC 3.2.1.86); strictosidine &beta;-gluco…	NA	76.699	4.18e-45	OUC52495.1
c529567_g1	66.5	2.9e-71	WP_002294677.1;YP_005353575.1;YP_006374986.1;YP_007393250.1;YP_008393832.1;EAN10032.1;EEV41971.1;EEV44596.1;EEV53823.1;EFF20637.1;EFF30831.1;EFF34726.1;EFR67036.1;EFR70103.1;EFR73615.1;EFR78496.1;EFS07129.1;EFS08003.1;EHM34024.1;EHM36456.1;AFC62457.1;AFK58004.1;EJX37653.1;EJX38645.1;EJX39365.1;EJX50701.1;EJX53898.1;EJX63464.1;EJX70750.1;EJX85876.1;EJX87200.1;EJX87526.1;EJX90079.1;EJX94155.1;EJY00…	GH1	&beta;-glucosidase (EC 3.2.1.21); &beta;-galactosidase (EC 3.2.1.23); &beta;-mannosidase (EC 3.2.1.25); &beta;-glucuronidase (EC 3.2.1.31); &beta;-xylosidase (EC 3.2.1.37); &beta;-D-fucosidase (EC 3.2.1.38); phlorizin hydrolase (EC 3.2.1.62); exo-&beta;-1,4-glucanase (EC 3.2.1.74); 6-phospho-&beta;-galactosidase (EC 3.2.1.85); 6-phospho-&beta;-glucosidase (EC 3.2.1.86); strictosidine &beta;-gluco…	NA	71.134	3.95e-96	WP_118104557.1
c530619_g1	65.9	3.4e-116	WP_015565770.1;YP_007838440.1;CBL00156.1;	GH1	&beta;-glucosidase (EC 3.2.1.21); &beta;-galactosidase (EC 3.2.1.23); &beta;-mannosidase (EC 3.2.1.25); &beta;-glucuronidase (EC 3.2.1.31); &beta;-xylosidase (EC 3.2.1.37); &beta;-D-fucosidase (EC 3.2.1.38); phlorizin hydrolase (EC 3.2.1.62); exo-&beta;-1,4-glucanase (EC 3.2.1.74); 6-phospho-&beta;-galactosidase (EC 3.2.1.85); 6-phospho-&beta;-glucosidase (EC 3.2.1.86); strictosidine &beta;-gluco…	NA	76.792	3.66e-173	WP_120419660.1
c531628_g1	47.5	1.3e-08	XP_660710.1;EAA63677.1;	GH1	&beta;-glucosidase (EC 3.2.1.21); &beta;-galactosidase (EC 3.2.1.23); &beta;-mannosidase (EC 3.2.1.25); &beta;-glucuronidase (EC 3.2.1.31); &beta;-xylosidase (EC 3.2.1.37); &beta;-D-fucosidase (EC 3.2.1.38); phlorizin hydrolase (EC 3.2.1.62); exo-&beta;-1,4-glucanase (EC 3.2.1.74); 6-phospho-&beta;-galactosidase (EC 3.2.1.85); 6-phospho-&beta;-glucosidase (EC 3.2.1.86); strictosidine &beta;-gluco…	NA	100	4.38e-59	WP_093730900.1
c534538_g1	66.7	5.1e-39	WP_015391152.1;YP_007454081.1;AGF54827.1;	GH1	&beta;-glucosidase (EC 3.2.1.21); &beta;-galactosidase (EC 3.2.1.23); &beta;-mannosidase (EC 3.2.1.25); &beta;-glucuronidase (EC 3.2.1.31); &beta;-xylosidase (EC 3.2.1.37); &beta;-D-fucosidase (EC 3.2.1.38); phlorizin hydrolase (EC 3.2.1.62); exo-&beta;-1,4-glucanase (EC 3.2.1.74); 6-phospho-&beta;-galactosidase (EC 3.2.1.85); 6-phospho-&beta;-glucosidase (EC 3.2.1.86); strictosidine &beta;-gluco…	NA	87.611	3.7e-64	WP_034926651.1
c534746_g1	77	3.9e-36	AHF24559.1;	GH1	&beta;-glucosidase (EC 3.2.1.21); &beta;-galactosidase (EC 3.2.1.23); &beta;-mannosidase (EC 3.2.1.25); &beta;-glucuronidase (EC 3.2.1.31); &beta;-xylosidase (EC 3.2.1.37); &beta;-D-fucosidase (EC 3.2.1.38); phlorizin hydrolase (EC 3.2.1.62); exo-&beta;-1,4-glucanase (EC 3.2.1.74); 6-phospho-&beta;-galactosidase (EC 3.2.1.85); 6-phospho-&beta;-glucosidase (EC 3.2.1.86); strictosidine &beta;-gluco…	NA	90.805	1.34e-50	WP_022786507.1
c534746_g2	77	4.2e-87	WP_015538164.1;YP_007801078.1;CBL02685.1;	GH1	&beta;-glucosidase (EC 3.2.1.21); &beta;-galactosidase (EC 3.2.1.23); &beta;-mannosidase (EC 3.2.1.25); &beta;-glucuronidase (EC 3.2.1.31); &beta;-xylosidase (EC 3.2.1.37); &beta;-D-fucosidase (EC 3.2.1.38); phlorizin hydrolase (EC 3.2.1.62); exo-&beta;-1,4-glucanase (EC 3.2.1.74); 6-phospho-&beta;-galactosidase (EC 3.2.1.85); 6-phospho-&beta;-glucosidase (EC 3.2.1.86); strictosidine &beta;-gluco…	NA	86.364	2.55e-121	WP_022786507.1
c535025_g2	80.3	2e-54	WP_005806379.1;YP_004771212.1;YP_005668377.1;BAK56470.1;EGX28846.1;BAK79801.1;EIA23858.1;EIA26831.1;EIA30751.1;	GH1	&beta;-glucosidase (EC 3.2.1.21); &beta;-galactosidase (EC 3.2.1.23); &beta;-mannosidase (EC 3.2.1.25); &beta;-glucuronidase (EC 3.2.1.31); &beta;-xylosidase (EC 3.2.1.37); &beta;-D-fucosidase (EC 3.2.1.38); phlorizin hydrolase (EC 3.2.1.62); exo-&beta;-1,4-glucanase (EC 3.2.1.74); 6-phospho-&beta;-galactosidase (EC 3.2.1.85); 6-phospho-&beta;-glucosidase (EC 3.2.1.86); strictosidine &beta;-gluco…	NA	84.426	5.32e-68	WP_034927719.1
c535025_g3	72.6	1e-45	WP_016365687.1;EPC52099.1;AHJ31927.1;	GH1	&beta;-glucosidase (EC 3.2.1.21); &beta;-galactosidase (EC 3.2.1.23); &beta;-mannosidase (EC 3.2.1.25); &beta;-glucuronidase (EC 3.2.1.31); &beta;-xylosidase (EC 3.2.1.37); &beta;-D-fucosidase (EC 3.2.1.38); phlorizin hydrolase (EC 3.2.1.62); exo-&beta;-1,4-glucanase (EC 3.2.1.74); 6-phospho-&beta;-galactosidase (EC 3.2.1.85); 6-phospho-&beta;-glucosidase (EC 3.2.1.86); strictosidine &beta;-gluco…	NA	81.746	5e-69	WP_102342326.1
c535025_g4	76.8	8.2e-114	WP_005806379.1;YP_004771212.1;YP_005668377.1;BAK56470.1;EGX28846.1;BAK79801.1;EIA23858.1;EIA26831.1;EIA30751.1;	GH1	&beta;-glucosidase (EC 3.2.1.21); &beta;-galactosidase (EC 3.2.1.23); &beta;-mannosidase (EC 3.2.1.25); &beta;-glucuronidase (EC 3.2.1.31); &beta;-xylosidase (EC 3.2.1.37); &beta;-D-fucosidase (EC 3.2.1.38); phlorizin hydrolase (EC 3.2.1.62); exo-&beta;-1,4-glucanase (EC 3.2.1.74); 6-phospho-&beta;-galactosidase (EC 3.2.1.85); 6-phospho-&beta;-glucosidase (EC 3.2.1.86); strictosidine &beta;-gluco…	NA	86.345	3.35e-157	WP_034927719.1
c535736_g1	71.4	1e-28	WP_015565770.1;YP_007838440.1;CBL00156.1;	GH1	&beta;-glucosidase (EC 3.2.1.21); &beta;-galactosidase (EC 3.2.1.23); &beta;-mannosidase (EC 3.2.1.25); &beta;-glucuronidase (EC 3.2.1.31); &beta;-xylosidase (EC 3.2.1.37); &beta;-D-fucosidase (EC 3.2.1.38); phlorizin hydrolase (EC 3.2.1.62); exo-&beta;-1,4-glucanase (EC 3.2.1.74); 6-phospho-&beta;-galactosidase (EC 3.2.1.85); 6-phospho-&beta;-glucosidase (EC 3.2.1.86); strictosidine &beta;-gluco…	NA	73.494	2.52e-35	KJJ72456.1
c544211_g1	59.7	4.7e-64	WP_015549037.1;YP_007819010.1;CBK73944.1;	GH1	&beta;-glucosidase (EC 3.2.1.21); &beta;-galactosidase (EC 3.2.1.23); &beta;-mannosidase (EC 3.2.1.25); &beta;-glucuronidase (EC 3.2.1.31); &beta;-xylosidase (EC 3.2.1.37); &beta;-D-fucosidase (EC 3.2.1.38); phlorizin hydrolase (EC 3.2.1.62); exo-&beta;-1,4-glucanase (EC 3.2.1.74); 6-phospho-&beta;-galactosidase (EC 3.2.1.85); 6-phospho-&beta;-glucosidase (EC 3.2.1.86); strictosidine &beta;-gluco…	NA	58.685	2.94e-79	RRG00385.1
c545409_g2	77.3	2.4e-82	WP_013439685.1;YP_004034145.1;ADQ61168.1;	GH1	&beta;-glucosidase (EC 3.2.1.21); &beta;-galactosidase (EC 3.2.1.23); &beta;-mannosidase (EC 3.2.1.25); &beta;-glucuronidase (EC 3.2.1.31); &beta;-xylosidase (EC 3.2.1.37); &beta;-D-fucosidase (EC 3.2.1.38); phlorizin hydrolase (EC 3.2.1.62); exo-&beta;-1,4-glucanase (EC 3.2.1.74); 6-phospho-&beta;-galactosidase (EC 3.2.1.85); 6-phospho-&beta;-glucosidase (EC 3.2.1.86); strictosidine &beta;-gluco…	NA	80.899	9.58e-99	WP_074624228.1
c545940_g1	68.8	3.8e-70	WP_020961600.1;YP_008419398.1;AGT33820.1;	GH1	&beta;-glucosidase (EC 3.2.1.21); &beta;-galactosidase (EC 3.2.1.23); &beta;-mannosidase (EC 3.2.1.25); &beta;-glucuronidase (EC 3.2.1.31); &beta;-xylosidase (EC 3.2.1.37); &beta;-D-fucosidase (EC 3.2.1.38); phlorizin hydrolase (EC 3.2.1.62); exo-&beta;-1,4-glucanase (EC 3.2.1.74); 6-phospho-&beta;-galactosidase (EC 3.2.1.85); 6-phospho-&beta;-glucosidase (EC 3.2.1.86); strictosidine &beta;-gluco…	NA	72.989	8.2e-90	WP_120046268.1
c546165_g1	40.7	1.2e-13	XP_660710.1;EAA63677.1;	GH1	&beta;-glucosidase (EC 3.2.1.21); &beta;-galactosidase (EC 3.2.1.23); &beta;-mannosidase (EC 3.2.1.25); &beta;-glucuronidase (EC 3.2.1.31); &beta;-xylosidase (EC 3.2.1.37); &beta;-D-fucosidase (EC 3.2.1.38); phlorizin hydrolase (EC 3.2.1.62); exo-&beta;-1,4-glucanase (EC 3.2.1.74); 6-phospho-&beta;-galactosidase (EC 3.2.1.85); 6-phospho-&beta;-glucosidase (EC 3.2.1.86); strictosidine &beta;-gluco…	NA	72.222	1.05e-52	OGV58048.1
c546369_g1	42.1	1.1e-19	WP_015561280.1;YP_007833474.1;CBL10433.1;	GH1	&beta;-glucosidase (EC 3.2.1.21); &beta;-galactosidase (EC 3.2.1.23); &beta;-mannosidase (EC 3.2.1.25); &beta;-glucuronidase (EC 3.2.1.31); &beta;-xylosidase (EC 3.2.1.37); &beta;-D-fucosidase (EC 3.2.1.38); phlorizin hydrolase (EC 3.2.1.62); exo-&beta;-1,4-glucanase (EC 3.2.1.74); 6-phospho-&beta;-galactosidase (EC 3.2.1.85); 6-phospho-&beta;-glucosidase (EC 3.2.1.86); strictosidine &beta;-gluco…	NA	54.615	4.41e-43	OGV57692.1
c546651_g1	44.9	4.1e-10	WP_023599953.1;YP_008845631.1;AHA97912.1;	GH1	&beta;-glucosidase (EC 3.2.1.21); &beta;-galactosidase (EC 3.2.1.23); &beta;-mannosidase (EC 3.2.1.25); &beta;-glucuronidase (EC 3.2.1.31); &beta;-xylosidase (EC 3.2.1.37); &beta;-D-fucosidase (EC 3.2.1.38); phlorizin hydrolase (EC 3.2.1.62); exo-&beta;-1,4-glucanase (EC 3.2.1.74); 6-phospho-&beta;-galactosidase (EC 3.2.1.85); 6-phospho-&beta;-glucosidase (EC 3.2.1.86); strictosidine &beta;-gluco…	NA	61.686	1.39e-94	WP_051525486.1
c547408_g1	50.7	1.6e-40	WP_011904246.1;YP_001157189.1;ABP52811.1;	GH1	&beta;-glucosidase (EC 3.2.1.21); &beta;-galactosidase (EC 3.2.1.23); &beta;-mannosidase (EC 3.2.1.25); &beta;-glucuronidase (EC 3.2.1.31); &beta;-xylosidase (EC 3.2.1.37); &beta;-D-fucosidase (EC 3.2.1.38); phlorizin hydrolase (EC 3.2.1.62); exo-&beta;-1,4-glucanase (EC 3.2.1.74); 6-phospho-&beta;-galactosidase (EC 3.2.1.85); 6-phospho-&beta;-glucosidase (EC 3.2.1.86); strictosidine &beta;-gluco…	NA	75.658	4.94e-72	WP_092994021.1
c549308_g1	68	1.2e-78	WP_013709411.1;YP_004373484.1;AEB07669.1;	GH1	&beta;-glucosidase (EC 3.2.1.21); &beta;-galactosidase (EC 3.2.1.23); &beta;-mannosidase (EC 3.2.1.25); &beta;-glucuronidase (EC 3.2.1.31); &beta;-xylosidase (EC 3.2.1.37); &beta;-D-fucosidase (EC 3.2.1.38); phlorizin hydrolase (EC 3.2.1.62); exo-&beta;-1,4-glucanase (EC 3.2.1.74); 6-phospho-&beta;-galactosidase (EC 3.2.1.85); 6-phospho-&beta;-glucosidase (EC 3.2.1.86); strictosidine &beta;-gluco…	NA	70.531	1.63e-102	WP_108775184.1
c549308_g2	68.2	1.9e-30	WP_012898264.1;YP_003354232.1;ADA65417.1;AII13229.1;	GH1	&beta;-glucosidase (EC 3.2.1.21); &beta;-galactosidase (EC 3.2.1.23); &beta;-mannosidase (EC 3.2.1.25); &beta;-glucuronidase (EC 3.2.1.31); &beta;-xylosidase (EC 3.2.1.37); &beta;-D-fucosidase (EC 3.2.1.38); phlorizin hydrolase (EC 3.2.1.62); exo-&beta;-1,4-glucanase (EC 3.2.1.74); 6-phospho-&beta;-galactosidase (EC 3.2.1.85); 6-phospho-&beta;-glucosidase (EC 3.2.1.86); strictosidine &beta;-gluco…	NA	94.186	1.03e-49	WP_034925894.1
c549308_g3	74.6	1.2e-23	WP_011672844.1;YP_803658.1;ABJ67216.1;	GH1	&beta;-glucosidase (EC 3.2.1.21); &beta;-galactosidase (EC 3.2.1.23); &beta;-mannosidase (EC 3.2.1.25); &beta;-glucuronidase (EC 3.2.1.31); &beta;-xylosidase (EC 3.2.1.37); &beta;-D-fucosidase (EC 3.2.1.38); phlorizin hydrolase (EC 3.2.1.62); exo-&beta;-1,4-glucanase (EC 3.2.1.74); 6-phospho-&beta;-galactosidase (EC 3.2.1.85); 6-phospho-&beta;-glucosidase (EC 3.2.1.86); strictosidine &beta;-gluco…	NA	86.957	3.94e-33	WP_034923594.1
c551491_g1	40.5	1.9e-10	WP_013334485.1;YP_003899801.1;ADN17735.1;	GH1	&beta;-glucosidase (EC 3.2.1.21); &beta;-galactosidase (EC 3.2.1.23); &beta;-mannosidase (EC 3.2.1.25); &beta;-glucuronidase (EC 3.2.1.31); &beta;-xylosidase (EC 3.2.1.37); &beta;-D-fucosidase (EC 3.2.1.38); phlorizin hydrolase (EC 3.2.1.62); exo-&beta;-1,4-glucanase (EC 3.2.1.74); 6-phospho-&beta;-galactosidase (EC 3.2.1.85); 6-phospho-&beta;-glucosidase (EC 3.2.1.86); strictosidine &beta;-gluco…	NA	70.455	1.07e-36	WP_093957937.1
c554526_g1	80.6	1.9e-58	WP_012658338.1;YP_002562165.1;CAR41865.1;	GH1	&beta;-glucosidase (EC 3.2.1.21); &beta;-galactosidase (EC 3.2.1.23); &beta;-mannosidase (EC 3.2.1.25); &beta;-glucuronidase (EC 3.2.1.31); &beta;-xylosidase (EC 3.2.1.37); &beta;-D-fucosidase (EC 3.2.1.38); phlorizin hydrolase (EC 3.2.1.62); exo-&beta;-1,4-glucanase (EC 3.2.1.74); 6-phospho-&beta;-galactosidase (EC 3.2.1.85); 6-phospho-&beta;-glucosidase (EC 3.2.1.86); strictosidine &beta;-gluco…	NA	84.496	1.42e-70	WP_090482112.1
c554526_g2	58	2.9e-27	WP_013709411.1;YP_004373484.1;AEB07669.1;	GH1	&beta;-glucosidase (EC 3.2.1.21); &beta;-galactosidase (EC 3.2.1.23); &beta;-mannosidase (EC 3.2.1.25); &beta;-glucuronidase (EC 3.2.1.31); &beta;-xylosidase (EC 3.2.1.37); &beta;-D-fucosidase (EC 3.2.1.38); phlorizin hydrolase (EC 3.2.1.62); exo-&beta;-1,4-glucanase (EC 3.2.1.74); 6-phospho-&beta;-galactosidase (EC 3.2.1.85); 6-phospho-&beta;-glucosidase (EC 3.2.1.86); strictosidine &beta;-gluco…	NA	67.677	7.43e-38	WP_108775218.1
c556492_g1	86.4	1.6e-16	WP_015652237.1;YP_007531714.1;AGG67811.1;	GH1	&beta;-glucosidase (EC 3.2.1.21); &beta;-galactosidase (EC 3.2.1.23); &beta;-mannosidase (EC 3.2.1.25); &beta;-glucuronidase (EC 3.2.1.31); &beta;-xylosidase (EC 3.2.1.37); &beta;-D-fucosidase (EC 3.2.1.38); phlorizin hydrolase (EC 3.2.1.62); exo-&beta;-1,4-glucanase (EC 3.2.1.74); 6-phospho-&beta;-galactosidase (EC 3.2.1.85); 6-phospho-&beta;-glucosidase (EC 3.2.1.86); strictosidine &beta;-gluco…	NA	88.636	9.14e-19	WP_026427195.1
c556580_g1	41	3.1e-09	WP_020739594.1;YP_008154080.1;AGP39887.1;	GH1	&beta;-glucosidase (EC 3.2.1.21); &beta;-galactosidase (EC 3.2.1.23); &beta;-mannosidase (EC 3.2.1.25); &beta;-glucuronidase (EC 3.2.1.31); &beta;-xylosidase (EC 3.2.1.37); &beta;-D-fucosidase (EC 3.2.1.38); phlorizin hydrolase (EC 3.2.1.62); exo-&beta;-1,4-glucanase (EC 3.2.1.74); 6-phospho-&beta;-galactosidase (EC 3.2.1.85); 6-phospho-&beta;-glucosidase (EC 3.2.1.86); strictosidine &beta;-gluco…	NA	57.237	6.2e-46	WP_073190210.1
c557423_g1	60.8	5.7e-38	ACZ98664.1;	GH1	&beta;-glucosidase (EC 3.2.1.21); &beta;-galactosidase (EC 3.2.1.23); &beta;-mannosidase (EC 3.2.1.25); &beta;-glucuronidase (EC 3.2.1.31); &beta;-xylosidase (EC 3.2.1.37); &beta;-D-fucosidase (EC 3.2.1.38); phlorizin hydrolase (EC 3.2.1.62); exo-&beta;-1,4-glucanase (EC 3.2.1.74); 6-phospho-&beta;-galactosidase (EC 3.2.1.85); 6-phospho-&beta;-glucosidase (EC 3.2.1.86); strictosidine &beta;-gluco…	NA	91.453	6.77e-75	WP_022932008.1
c557423_g2	45.6	5.7e-31	ACZ98664.1;	GH1	&beta;-glucosidase (EC 3.2.1.21); &beta;-galactosidase (EC 3.2.1.23); &beta;-mannosidase (EC 3.2.1.25); &beta;-glucuronidase (EC 3.2.1.31); &beta;-xylosidase (EC 3.2.1.37); &beta;-D-fucosidase (EC 3.2.1.38); phlorizin hydrolase (EC 3.2.1.62); exo-&beta;-1,4-glucanase (EC 3.2.1.74); 6-phospho-&beta;-galactosidase (EC 3.2.1.85); 6-phospho-&beta;-glucosidase (EC 3.2.1.86); strictosidine &beta;-gluco…	NA	68.992	1.32e-57	WP_022932008.1
c558676_g1	57.4	1.7e-57	WP_013251550.1;YP_003800678.1;ADK67798.1;	GH1	&beta;-glucosidase (EC 3.2.1.21); &beta;-galactosidase (EC 3.2.1.23); &beta;-mannosidase (EC 3.2.1.25); &beta;-glucuronidase (EC 3.2.1.31); &beta;-xylosidase (EC 3.2.1.37); &beta;-D-fucosidase (EC 3.2.1.38); phlorizin hydrolase (EC 3.2.1.62); exo-&beta;-1,4-glucanase (EC 3.2.1.74); 6-phospho-&beta;-galactosidase (EC 3.2.1.85); 6-phospho-&beta;-glucosidase (EC 3.2.1.86); strictosidine &beta;-gluco…	NA	57.955	1.33e-73	WP_090168898.1
c559761_g1	61.2	5.4e-30	WP_014563778.1;YP_005850415.1;ADX70428.1;	GH1	&beta;-glucosidase (EC 3.2.1.21); &beta;-galactosidase (EC 3.2.1.23); &beta;-mannosidase (EC 3.2.1.25); &beta;-glucuronidase (EC 3.2.1.31); &beta;-xylosidase (EC 3.2.1.37); &beta;-D-fucosidase (EC 3.2.1.38); phlorizin hydrolase (EC 3.2.1.62); exo-&beta;-1,4-glucanase (EC 3.2.1.74); 6-phospho-&beta;-galactosidase (EC 3.2.1.85); 6-phospho-&beta;-glucosidase (EC 3.2.1.86); strictosidine &beta;-gluco…	NA	40.254	1.7e-38	WP_027425795.1
c563459_g1	70.9	6.8e-128	WP_015391547.1;YP_007454479.1;AGF55225.1;	GH1	&beta;-glucosidase (EC 3.2.1.21); &beta;-galactosidase (EC 3.2.1.23); &beta;-mannosidase (EC 3.2.1.25); &beta;-glucuronidase (EC 3.2.1.31); &beta;-xylosidase (EC 3.2.1.37); &beta;-D-fucosidase (EC 3.2.1.38); phlorizin hydrolase (EC 3.2.1.62); exo-&beta;-1,4-glucanase (EC 3.2.1.74); 6-phospho-&beta;-galactosidase (EC 3.2.1.85); 6-phospho-&beta;-glucosidase (EC 3.2.1.86); strictosidine &beta;-gluco…	NA	79.667	3.91e-179	WP_112121592.1
c563468_g1	58.1	8.3e-153	WP_010890696.1;NP_149175.1;YP_004634490.1;YP_005672888.1;AAK76757.1;ADZ22793.1;AEI34753.1;	GH1	&beta;-glucosidase (EC 3.2.1.21); &beta;-galactosidase (EC 3.2.1.23); &beta;-mannosidase (EC 3.2.1.25); &beta;-glucuronidase (EC 3.2.1.31); &beta;-xylosidase (EC 3.2.1.37); &beta;-D-fucosidase (EC 3.2.1.38); phlorizin hydrolase (EC 3.2.1.62); exo-&beta;-1,4-glucanase (EC 3.2.1.74); 6-phospho-&beta;-galactosidase (EC 3.2.1.85); 6-phospho-&beta;-glucosidase (EC 3.2.1.86); strictosidine &beta;-gluco…	NA	68.182	0	WP_034928955.1
c563514_g2	43.8	6.8e-37	WP_014080404.1;YP_004839325.1;AEN97393.1;	GH1	&beta;-glucosidase (EC 3.2.1.21); &beta;-galactosidase (EC 3.2.1.23); &beta;-mannosidase (EC 3.2.1.25); &beta;-glucuronidase (EC 3.2.1.31); &beta;-xylosidase (EC 3.2.1.37); &beta;-D-fucosidase (EC 3.2.1.38); phlorizin hydrolase (EC 3.2.1.62); exo-&beta;-1,4-glucanase (EC 3.2.1.74); 6-phospho-&beta;-galactosidase (EC 3.2.1.85); 6-phospho-&beta;-glucosidase (EC 3.2.1.86); strictosidine &beta;-gluco…	NA	85.455	8.48e-138	WP_072288795.1
c563514_g3	41.8	6.6e-26	WP_015561280.1;YP_007833474.1;CBL10433.1;	GH1	&beta;-glucosidase (EC 3.2.1.21); &beta;-galactosidase (EC 3.2.1.23); &beta;-mannosidase (EC 3.2.1.25); &beta;-glucuronidase (EC 3.2.1.31); &beta;-xylosidase (EC 3.2.1.37); &beta;-D-fucosidase (EC 3.2.1.38); phlorizin hydrolase (EC 3.2.1.62); exo-&beta;-1,4-glucanase (EC 3.2.1.74); 6-phospho-&beta;-galactosidase (EC 3.2.1.85); 6-phospho-&beta;-glucosidase (EC 3.2.1.86); strictosidine &beta;-gluco…	NA	79.221	5.87e-84	WP_072288795.1
c565125_g1	43.3	7.5e-31	WP_015561280.1;YP_007833474.1;CBL10433.1;	GH1	&beta;-glucosidase (EC 3.2.1.21); &beta;-galactosidase (EC 3.2.1.23); &beta;-mannosidase (EC 3.2.1.25); &beta;-glucuronidase (EC 3.2.1.31); &beta;-xylosidase (EC 3.2.1.37); &beta;-D-fucosidase (EC 3.2.1.38); phlorizin hydrolase (EC 3.2.1.62); exo-&beta;-1,4-glucanase (EC 3.2.1.74); 6-phospho-&beta;-galactosidase (EC 3.2.1.85); 6-phospho-&beta;-glucosidase (EC 3.2.1.86); strictosidine &beta;-gluco…	NA	70.43	4.45e-91	WP_027726904.1
c565125_g2	51.9	6.1e-30	WP_015561280.1;YP_007833474.1;CBL10433.1;	GH1	&beta;-glucosidase (EC 3.2.1.21); &beta;-galactosidase (EC 3.2.1.23); &beta;-mannosidase (EC 3.2.1.25); &beta;-glucuronidase (EC 3.2.1.31); &beta;-xylosidase (EC 3.2.1.37); &beta;-D-fucosidase (EC 3.2.1.38); phlorizin hydrolase (EC 3.2.1.62); exo-&beta;-1,4-glucanase (EC 3.2.1.74); 6-phospho-&beta;-galactosidase (EC 3.2.1.85); 6-phospho-&beta;-glucosidase (EC 3.2.1.86); strictosidine &beta;-gluco…	NA	72.189	5.42e-81	WP_009104614.1
c565834_g2	63.9	4.4e-37	WP_015392468.1;YP_007455403.1;AGF56149.1;	GH1	&beta;-glucosidase (EC 3.2.1.21); &beta;-galactosidase (EC 3.2.1.23); &beta;-mannosidase (EC 3.2.1.25); &beta;-glucuronidase (EC 3.2.1.31); &beta;-xylosidase (EC 3.2.1.37); &beta;-D-fucosidase (EC 3.2.1.38); phlorizin hydrolase (EC 3.2.1.62); exo-&beta;-1,4-glucanase (EC 3.2.1.74); 6-phospho-&beta;-galactosidase (EC 3.2.1.85); 6-phospho-&beta;-glucosidase (EC 3.2.1.86); strictosidine &beta;-gluco…	NA	79.63	1.71e-53	WP_034928553.1
c565834_g3	65.9	2.6e-27	WP_015392468.1;YP_007455403.1;AGF56149.1;	GH1	&beta;-glucosidase (EC 3.2.1.21); &beta;-galactosidase (EC 3.2.1.23); &beta;-mannosidase (EC 3.2.1.25); &beta;-glucuronidase (EC 3.2.1.31); &beta;-xylosidase (EC 3.2.1.37); &beta;-D-fucosidase (EC 3.2.1.38); phlorizin hydrolase (EC 3.2.1.62); exo-&beta;-1,4-glucanase (EC 3.2.1.74); 6-phospho-&beta;-galactosidase (EC 3.2.1.85); 6-phospho-&beta;-glucosidase (EC 3.2.1.86); strictosidine &beta;-gluco…	NA	77.273	5.41e-38	WP_034928553.1
c565834_g4	73.7	1.5e-49	WP_015392468.1;YP_007455403.1;AGF56149.1;	GH1	&beta;-glucosidase (EC 3.2.1.21); &beta;-galactosidase (EC 3.2.1.23); &beta;-mannosidase (EC 3.2.1.25); &beta;-glucuronidase (EC 3.2.1.31); &beta;-xylosidase (EC 3.2.1.37); &beta;-D-fucosidase (EC 3.2.1.38); phlorizin hydrolase (EC 3.2.1.62); exo-&beta;-1,4-glucanase (EC 3.2.1.74); 6-phospho-&beta;-galactosidase (EC 3.2.1.85); 6-phospho-&beta;-glucosidase (EC 3.2.1.86); strictosidine &beta;-gluco…	NA	93.162	1.06e-72	WP_034929793.1
c565834_g5	61.6	8.7e-26	WP_003099741.1;YP_008056820.1;EKB52781.1;AGM98883.1;ESR09171.1;AHY15841.1;AHY17709.1;	GH1	&beta;-glucosidase (EC 3.2.1.21); &beta;-galactosidase (EC 3.2.1.23); &beta;-mannosidase (EC 3.2.1.25); &beta;-glucuronidase (EC 3.2.1.31); &beta;-xylosidase (EC 3.2.1.37); &beta;-D-fucosidase (EC 3.2.1.38); phlorizin hydrolase (EC 3.2.1.62); exo-&beta;-1,4-glucanase (EC 3.2.1.74); 6-phospho-&beta;-galactosidase (EC 3.2.1.85); 6-phospho-&beta;-glucosidase (EC 3.2.1.86); strictosidine &beta;-gluco…	NA	78.313	1.55e-36	WP_034928553.1
c566096_g1	52.4	1.4e-78	WP_015708516.1;YP_004531389.1;AEF86091.1;	GH1	&beta;-glucosidase (EC 3.2.1.21); &beta;-galactosidase (EC 3.2.1.23); &beta;-mannosidase (EC 3.2.1.25); &beta;-glucuronidase (EC 3.2.1.31); &beta;-xylosidase (EC 3.2.1.37); &beta;-D-fucosidase (EC 3.2.1.38); phlorizin hydrolase (EC 3.2.1.62); exo-&beta;-1,4-glucanase (EC 3.2.1.74); 6-phospho-&beta;-galactosidase (EC 3.2.1.85); 6-phospho-&beta;-glucosidase (EC 3.2.1.86); strictosidine &beta;-gluco…	NA	59.643	5.27e-114	WP_093958373.1
c566096_g2	62.9	4.2e-54	AIF34060.1;	GH1	&beta;-glucosidase (EC 3.2.1.21); &beta;-galactosidase (EC 3.2.1.23); &beta;-mannosidase (EC 3.2.1.25); &beta;-glucuronidase (EC 3.2.1.31); &beta;-xylosidase (EC 3.2.1.37); &beta;-D-fucosidase (EC 3.2.1.38); phlorizin hydrolase (EC 3.2.1.62); exo-&beta;-1,4-glucanase (EC 3.2.1.74); 6-phospho-&beta;-galactosidase (EC 3.2.1.85); 6-phospho-&beta;-glucosidase (EC 3.2.1.86); strictosidine &beta;-gluco…	NA	64.583	6.24e-62	WP_075013676.1
c567095_g5	55.4	9.4e-09	WP_014080404.1;YP_004839325.1;AEN97393.1;	GH1	&beta;-glucosidase (EC 3.2.1.21); &beta;-galactosidase (EC 3.2.1.23); &beta;-mannosidase (EC 3.2.1.25); &beta;-glucuronidase (EC 3.2.1.31); &beta;-xylosidase (EC 3.2.1.37); &beta;-D-fucosidase (EC 3.2.1.38); phlorizin hydrolase (EC 3.2.1.62); exo-&beta;-1,4-glucanase (EC 3.2.1.74); 6-phospho-&beta;-galactosidase (EC 3.2.1.85); 6-phospho-&beta;-glucosidase (EC 3.2.1.86); strictosidine &beta;-gluco…	NA	67.164	2.52e-25	OGV56092.1
c569202_g1	52.7	1.4e-145	WP_020961600.1;YP_008419398.1;AGT33820.1;	GH1	&beta;-glucosidase (EC 3.2.1.21); &beta;-galactosidase (EC 3.2.1.23); &beta;-mannosidase (EC 3.2.1.25); &beta;-glucuronidase (EC 3.2.1.31); &beta;-xylosidase (EC 3.2.1.37); &beta;-D-fucosidase (EC 3.2.1.38); phlorizin hydrolase (EC 3.2.1.62); exo-&beta;-1,4-glucanase (EC 3.2.1.74); 6-phospho-&beta;-galactosidase (EC 3.2.1.85); 6-phospho-&beta;-glucosidase (EC 3.2.1.86); strictosidine &beta;-gluco…	NA	60.204	0	WP_041140185.1
c569496_g1	76.2	4.5e-13	WP_010896364.1;NP_241048.1;BAB03901.1;	GH1	&beta;-glucosidase (EC 3.2.1.21); &beta;-galactosidase (EC 3.2.1.23); &beta;-mannosidase (EC 3.2.1.25); &beta;-glucuronidase (EC 3.2.1.31); &beta;-xylosidase (EC 3.2.1.37); &beta;-D-fucosidase (EC 3.2.1.38); phlorizin hydrolase (EC 3.2.1.62); exo-&beta;-1,4-glucanase (EC 3.2.1.74); 6-phospho-&beta;-galactosidase (EC 3.2.1.85); 6-phospho-&beta;-glucosidase (EC 3.2.1.86); strictosidine &beta;-gluco…	NA	89.286	2.5e-46	WP_034928958.1
c569709_g1	64.2	3.4e-81	AIR69557.1;	GH1	&beta;-glucosidase (EC 3.2.1.21); &beta;-galactosidase (EC 3.2.1.23); &beta;-mannosidase (EC 3.2.1.25); &beta;-glucuronidase (EC 3.2.1.31); &beta;-xylosidase (EC 3.2.1.37); &beta;-D-fucosidase (EC 3.2.1.38); phlorizin hydrolase (EC 3.2.1.62); exo-&beta;-1,4-glucanase (EC 3.2.1.74); 6-phospho-&beta;-galactosidase (EC 3.2.1.85); 6-phospho-&beta;-glucosidase (EC 3.2.1.86); strictosidine &beta;-gluco…	NA	73.46	2.02e-113	WP_112121592.1
c570655_g1	70.9	7e-204	WP_005806379.1;YP_004771212.1;YP_005668377.1;BAK56470.1;EGX28846.1;BAK79801.1;EIA23858.1;EIA26831.1;EIA30751.1;	GH1	&beta;-glucosidase (EC 3.2.1.21); &beta;-galactosidase (EC 3.2.1.23); &beta;-mannosidase (EC 3.2.1.25); &beta;-glucuronidase (EC 3.2.1.31); &beta;-xylosidase (EC 3.2.1.37); &beta;-D-fucosidase (EC 3.2.1.38); phlorizin hydrolase (EC 3.2.1.62); exo-&beta;-1,4-glucanase (EC 3.2.1.74); 6-phospho-&beta;-galactosidase (EC 3.2.1.85); 6-phospho-&beta;-glucosidase (EC 3.2.1.86); strictosidine &beta;-gluco…	NA	75.803	0	WP_022037695.1
c571796_g1	68	5e-199	AIF65633.1;	GH1	&beta;-glucosidase (EC 3.2.1.21); &beta;-galactosidase (EC 3.2.1.23); &beta;-mannosidase (EC 3.2.1.25); &beta;-glucuronidase (EC 3.2.1.31); &beta;-xylosidase (EC 3.2.1.37); &beta;-D-fucosidase (EC 3.2.1.38); phlorizin hydrolase (EC 3.2.1.62); exo-&beta;-1,4-glucanase (EC 3.2.1.74); 6-phospho-&beta;-galactosidase (EC 3.2.1.85); 6-phospho-&beta;-glucosidase (EC 3.2.1.86); strictosidine &beta;-gluco…	NA	86.083	0	WP_102343159.1
c573214_g1	70	1.1e-153	WP_015533971.1;YP_007796260.1;CBK82929.1;	GH1	&beta;-glucosidase (EC 3.2.1.21); &beta;-galactosidase (EC 3.2.1.23); &beta;-mannosidase (EC 3.2.1.25); &beta;-glucuronidase (EC 3.2.1.31); &beta;-xylosidase (EC 3.2.1.37); &beta;-D-fucosidase (EC 3.2.1.38); phlorizin hydrolase (EC 3.2.1.62); exo-&beta;-1,4-glucanase (EC 3.2.1.74); 6-phospho-&beta;-galactosidase (EC 3.2.1.85); 6-phospho-&beta;-glucosidase (EC 3.2.1.86); strictosidine &beta;-gluco…	NA	88.169	0	WP_034931186.1
c574447_g1	52.5	1.3e-08	XP_660710.1;EAA63677.1;	GH1	&beta;-glucosidase (EC 3.2.1.21); &beta;-galactosidase (EC 3.2.1.23); &beta;-mannosidase (EC 3.2.1.25); &beta;-glucuronidase (EC 3.2.1.31); &beta;-xylosidase (EC 3.2.1.37); &beta;-D-fucosidase (EC 3.2.1.38); phlorizin hydrolase (EC 3.2.1.62); exo-&beta;-1,4-glucanase (EC 3.2.1.74); 6-phospho-&beta;-galactosidase (EC 3.2.1.85); 6-phospho-&beta;-glucosidase (EC 3.2.1.86); strictosidine &beta;-gluco…	NA	84.286	1.02e-31	WP_008982319.1
c574850_g1	63.5	1.6e-117	WP_015391854.1;YP_007454787.1;AGF55533.1;	GH1	&beta;-glucosidase (EC 3.2.1.21); &beta;-galactosidase (EC 3.2.1.23); &beta;-mannosidase (EC 3.2.1.25); &beta;-glucuronidase (EC 3.2.1.31); &beta;-xylosidase (EC 3.2.1.37); &beta;-D-fucosidase (EC 3.2.1.38); phlorizin hydrolase (EC 3.2.1.62); exo-&beta;-1,4-glucanase (EC 3.2.1.74); 6-phospho-&beta;-galactosidase (EC 3.2.1.85); 6-phospho-&beta;-glucosidase (EC 3.2.1.86); strictosidine &beta;-gluco…	NA	73.734	1.01e-174	SKA91948.1
c576587_g1	44.2	5.1e-67	WP_012240271.1;YP_001618312.1;CAN97832.1;	GH1	&beta;-glucosidase (EC 3.2.1.21); &beta;-galactosidase (EC 3.2.1.23); &beta;-mannosidase (EC 3.2.1.25); &beta;-glucuronidase (EC 3.2.1.31); &beta;-xylosidase (EC 3.2.1.37); &beta;-D-fucosidase (EC 3.2.1.38); phlorizin hydrolase (EC 3.2.1.62); exo-&beta;-1,4-glucanase (EC 3.2.1.74); 6-phospho-&beta;-galactosidase (EC 3.2.1.85); 6-phospho-&beta;-glucosidase (EC 3.2.1.86); strictosidine &beta;-gluco…	NA	59.934	4.14e-130	CCX90802.1
c576587_g2	44.3	1e-53	WP_015541868.1;YP_007805028.1;CBL23046.1;	GH1	&beta;-glucosidase (EC 3.2.1.21); &beta;-galactosidase (EC 3.2.1.23); &beta;-mannosidase (EC 3.2.1.25); &beta;-glucuronidase (EC 3.2.1.31); &beta;-xylosidase (EC 3.2.1.37); &beta;-D-fucosidase (EC 3.2.1.38); phlorizin hydrolase (EC 3.2.1.62); exo-&beta;-1,4-glucanase (EC 3.2.1.74); 6-phospho-&beta;-galactosidase (EC 3.2.1.85); 6-phospho-&beta;-glucosidase (EC 3.2.1.86); strictosidine &beta;-gluco…	NA	69.231	4.78e-114	CCX90802.1
c576587_g3	47.4	2.3e-118	WP_015709921.1;YP_004525806.1;AEF80244.1;	GH1	&beta;-glucosidase (EC 3.2.1.21); &beta;-galactosidase (EC 3.2.1.23); &beta;-mannosidase (EC 3.2.1.25); &beta;-glucuronidase (EC 3.2.1.31); &beta;-xylosidase (EC 3.2.1.37); &beta;-D-fucosidase (EC 3.2.1.38); phlorizin hydrolase (EC 3.2.1.62); exo-&beta;-1,4-glucanase (EC 3.2.1.74); 6-phospho-&beta;-galactosidase (EC 3.2.1.85); 6-phospho-&beta;-glucosidase (EC 3.2.1.86); strictosidine &beta;-gluco…	NA	54.412	4e-161	WP_093958373.1
c57689_g1	46.7	1.4e-12	XP_660710.1;EAA63677.1;	GH1	&beta;-glucosidase (EC 3.2.1.21); &beta;-galactosidase (EC 3.2.1.23); &beta;-mannosidase (EC 3.2.1.25); &beta;-glucuronidase (EC 3.2.1.31); &beta;-xylosidase (EC 3.2.1.37); &beta;-D-fucosidase (EC 3.2.1.38); phlorizin hydrolase (EC 3.2.1.62); exo-&beta;-1,4-glucanase (EC 3.2.1.74); 6-phospho-&beta;-galactosidase (EC 3.2.1.85); 6-phospho-&beta;-glucosidase (EC 3.2.1.86); strictosidine &beta;-gluco…	NA	88.235	1.15e-48	WP_014271781.1
c577523_g2	48.3	3.2e-40	WP_015561280.1;YP_007833474.1;CBL10433.1;	GH1	&beta;-glucosidase (EC 3.2.1.21); &beta;-galactosidase (EC 3.2.1.23); &beta;-mannosidase (EC 3.2.1.25); &beta;-glucuronidase (EC 3.2.1.31); &beta;-xylosidase (EC 3.2.1.37); &beta;-D-fucosidase (EC 3.2.1.38); phlorizin hydrolase (EC 3.2.1.62); exo-&beta;-1,4-glucanase (EC 3.2.1.74); 6-phospho-&beta;-galactosidase (EC 3.2.1.85); 6-phospho-&beta;-glucosidase (EC 3.2.1.86); strictosidine &beta;-gluco…	NA	65.169	8.36e-72	CBL16559.1
c577523_g3	48.5	1.9e-55	WP_014080404.1;YP_004839325.1;AEN97393.1;	GH1	&beta;-glucosidase (EC 3.2.1.21); &beta;-galactosidase (EC 3.2.1.23); &beta;-mannosidase (EC 3.2.1.25); &beta;-glucuronidase (EC 3.2.1.31); &beta;-xylosidase (EC 3.2.1.37); &beta;-D-fucosidase (EC 3.2.1.38); phlorizin hydrolase (EC 3.2.1.62); exo-&beta;-1,4-glucanase (EC 3.2.1.74); 6-phospho-&beta;-galactosidase (EC 3.2.1.85); 6-phospho-&beta;-glucosidase (EC 3.2.1.86); strictosidine &beta;-gluco…	NA	64.159	1.43e-98	WP_124098041.1
c577837_g1	72.6	2.4e-21	WP_015312481.1;YP_007299739.1;AGB20042.1;	GH1	&beta;-glucosidase (EC 3.2.1.21); &beta;-galactosidase (EC 3.2.1.23); &beta;-mannosidase (EC 3.2.1.25); &beta;-glucuronidase (EC 3.2.1.31); &beta;-xylosidase (EC 3.2.1.37); &beta;-D-fucosidase (EC 3.2.1.38); phlorizin hydrolase (EC 3.2.1.62); exo-&beta;-1,4-glucanase (EC 3.2.1.74); 6-phospho-&beta;-galactosidase (EC 3.2.1.85); 6-phospho-&beta;-glucosidase (EC 3.2.1.86); strictosidine &beta;-gluco…	NA	80.645	3.04e-28	PWM64380.1
c577837_g2	51.2	3.5e-62	WP_015312488.1;YP_007299746.1;AGB20049.1;	GH1	&beta;-glucosidase (EC 3.2.1.21); &beta;-galactosidase (EC 3.2.1.23); &beta;-mannosidase (EC 3.2.1.25); &beta;-glucuronidase (EC 3.2.1.31); &beta;-xylosidase (EC 3.2.1.37); &beta;-D-fucosidase (EC 3.2.1.38); phlorizin hydrolase (EC 3.2.1.62); exo-&beta;-1,4-glucanase (EC 3.2.1.74); 6-phospho-&beta;-galactosidase (EC 3.2.1.85); 6-phospho-&beta;-glucosidase (EC 3.2.1.86); strictosidine &beta;-gluco…	NA	60.93	1.83e-94	PWM58197.1
c577837_g3	85.2	1.2e-40	AHF26032.1;	GH1	&beta;-glucosidase (EC 3.2.1.21); &beta;-galactosidase (EC 3.2.1.23); &beta;-mannosidase (EC 3.2.1.25); &beta;-glucuronidase (EC 3.2.1.31); &beta;-xylosidase (EC 3.2.1.37); &beta;-D-fucosidase (EC 3.2.1.38); phlorizin hydrolase (EC 3.2.1.62); exo-&beta;-1,4-glucanase (EC 3.2.1.74); 6-phospho-&beta;-galactosidase (EC 3.2.1.85); 6-phospho-&beta;-glucosidase (EC 3.2.1.86); strictosidine &beta;-gluco…	NA	85.227	1.01e-46	AHF26032.1
c577837_g4	55.3	2.1e-102	WP_015312488.1;YP_007299746.1;AGB20049.1;	GH1	&beta;-glucosidase (EC 3.2.1.21); &beta;-galactosidase (EC 3.2.1.23); &beta;-mannosidase (EC 3.2.1.25); &beta;-glucuronidase (EC 3.2.1.31); &beta;-xylosidase (EC 3.2.1.37); &beta;-D-fucosidase (EC 3.2.1.38); phlorizin hydrolase (EC 3.2.1.62); exo-&beta;-1,4-glucanase (EC 3.2.1.74); 6-phospho-&beta;-galactosidase (EC 3.2.1.85); 6-phospho-&beta;-glucosidase (EC 3.2.1.86); strictosidine &beta;-gluco…	NA	71.069	1.77e-169	WP_029471902.1
c577837_g5	66.4	3.9e-80	WP_015393066.1;YP_007456001.1;AGF56747.1;	GH1	&beta;-glucosidase (EC 3.2.1.21); &beta;-galactosidase (EC 3.2.1.23); &beta;-mannosidase (EC 3.2.1.25); &beta;-glucuronidase (EC 3.2.1.31); &beta;-xylosidase (EC 3.2.1.37); &beta;-D-fucosidase (EC 3.2.1.38); phlorizin hydrolase (EC 3.2.1.62); exo-&beta;-1,4-glucanase (EC 3.2.1.74); 6-phospho-&beta;-galactosidase (EC 3.2.1.85); 6-phospho-&beta;-glucosidase (EC 3.2.1.86); strictosidine &beta;-gluco…	NA	64.414	6.07e-98	WP_041138912.1
c580038_g1	59.2	2.2e-64	WP_002296776.1;YP_005353572.1;YP_006374983.1;YP_007393247.1;YP_008393829.1;EAN10035.1;EEV41968.1;EEV44593.1;EEV53820.1;EFF30834.1;EFF34723.1;EFS08006.1;EHM34027.1;AFC62454.1;AFK58001.1;EJX37650.1;EJX38642.1;EJX39368.1;EJX47138.1;EJX50698.1;EJX53901.1;EJX63467.1;EJX70747.1;EJX85879.1;EJX87203.1;EJX87529.1;EJX90076.1;EJX94158.1;EJY00316.1;EJY03642.1;EJY07913.1;EJY09042.1;EJY11661.1;EJY13990.1;EJY26…	GH1	&beta;-glucosidase (EC 3.2.1.21); &beta;-galactosidase (EC 3.2.1.23); &beta;-mannosidase (EC 3.2.1.25); &beta;-glucuronidase (EC 3.2.1.31); &beta;-xylosidase (EC 3.2.1.37); &beta;-D-fucosidase (EC 3.2.1.38); phlorizin hydrolase (EC 3.2.1.62); exo-&beta;-1,4-glucanase (EC 3.2.1.74); 6-phospho-&beta;-galactosidase (EC 3.2.1.85); 6-phospho-&beta;-glucosidase (EC 3.2.1.86); strictosidine &beta;-gluco…	NA	82.199	5.41e-109	WP_006505557.1
c580038_g2	60.9	2.8e-26	WP_002296776.1;YP_005353572.1;YP_006374983.1;YP_007393247.1;YP_008393829.1;EAN10035.1;EEV41968.1;EEV44593.1;EEV53820.1;EFF30834.1;EFF34723.1;EFS08006.1;EHM34027.1;AFC62454.1;AFK58001.1;EJX37650.1;EJX38642.1;EJX39368.1;EJX47138.1;EJX50698.1;EJX53901.1;EJX63467.1;EJX70747.1;EJX85879.1;EJX87203.1;EJX87529.1;EJX90076.1;EJX94158.1;EJY00316.1;EJY03642.1;EJY07913.1;EJY09042.1;EJY11661.1;EJY13990.1;EJY26…	GH1	&beta;-glucosidase (EC 3.2.1.21); &beta;-galactosidase (EC 3.2.1.23); &beta;-mannosidase (EC 3.2.1.25); &beta;-glucuronidase (EC 3.2.1.31); &beta;-xylosidase (EC 3.2.1.37); &beta;-D-fucosidase (EC 3.2.1.38); phlorizin hydrolase (EC 3.2.1.62); exo-&beta;-1,4-glucanase (EC 3.2.1.74); 6-phospho-&beta;-galactosidase (EC 3.2.1.85); 6-phospho-&beta;-glucosidase (EC 3.2.1.86); strictosidine &beta;-gluco…	NA	79.31	1.7e-41	WP_089700405.1
c580038_g3	69.9	4.3e-38	WP_013113292.1;YP_003633065.1;ADG70866.1;	GH1	&beta;-glucosidase (EC 3.2.1.21); &beta;-galactosidase (EC 3.2.1.23); &beta;-mannosidase (EC 3.2.1.25); &beta;-glucuronidase (EC 3.2.1.31); &beta;-xylosidase (EC 3.2.1.37); &beta;-D-fucosidase (EC 3.2.1.38); phlorizin hydrolase (EC 3.2.1.62); exo-&beta;-1,4-glucanase (EC 3.2.1.74); 6-phospho-&beta;-galactosidase (EC 3.2.1.85); 6-phospho-&beta;-glucosidase (EC 3.2.1.86); strictosidine &beta;-gluco…	NA	78.431	4.03e-47	WP_074685193.1
c580038_g4	53.2	9.6e-72	AIS03016.1;	GH1	&beta;-glucosidase (EC 3.2.1.21); &beta;-galactosidase (EC 3.2.1.23); &beta;-mannosidase (EC 3.2.1.25); &beta;-glucuronidase (EC 3.2.1.31); &beta;-xylosidase (EC 3.2.1.37); &beta;-D-fucosidase (EC 3.2.1.38); phlorizin hydrolase (EC 3.2.1.62); exo-&beta;-1,4-glucanase (EC 3.2.1.74); 6-phospho-&beta;-galactosidase (EC 3.2.1.85); 6-phospho-&beta;-glucosidase (EC 3.2.1.86); strictosidine &beta;-gluco…	NA	64.082	1.68e-108	WP_108775675.1
c581036_g1	75.1	2.1e-76	WP_015538164.1;YP_007801078.1;CBL02685.1;	GH1	&beta;-glucosidase (EC 3.2.1.21); &beta;-galactosidase (EC 3.2.1.23); &beta;-mannosidase (EC 3.2.1.25); &beta;-glucuronidase (EC 3.2.1.31); &beta;-xylosidase (EC 3.2.1.37); &beta;-D-fucosidase (EC 3.2.1.38); phlorizin hydrolase (EC 3.2.1.62); exo-&beta;-1,4-glucanase (EC 3.2.1.74); 6-phospho-&beta;-galactosidase (EC 3.2.1.85); 6-phospho-&beta;-glucosidase (EC 3.2.1.86); strictosidine &beta;-gluco…	NA	80.11	6.29e-103	WP_022786507.1
[truncated: 13,711 more rows]
