# Supplementary material for: Metatranscriptomics of the Hu sheep rumen microbiome reveals novel cellulases
Source: Biotechnol Biofuels. 2019 Jun 20;12:153. doi: 10.1186/s13068-019-1498-4 (PMC6587244; doi:10.1186/s13068-019-1498-4)
Supplement: Supplementary file 7 — Additional file 7: Table S5. Taxonomic annotation of the unigenes encoding CAZymes. [file 13068_2019_1498_MOESM7_ESM.xlsx]

## Sheet: Sheet1
Taxonomic annotation of the unigenes encoding CAZymes
Gene ID	Taxonomic assignment
c1000030_g1	k__Bacteria;p__Bacteroidetes;c__Bacteroidia;o__Bacteroidales
c1000062_g1	k__Bacteria;p__Bacteroidetes
c1000068_g1	k__Bacteria
c1000082_g1	k__Bacteria;p__Firmicutes
c1000086_g1	k__Bacteria;p__Firmicutes
c1000101_g1	k__Bacteria
c1000114_g1	k__Bacteria
c100014_g1	k__Bacteria
c1000186_g1	k__Bacteria
c1000202_g1	k__Bacteria
c1000203_g1	Unclassified
c1000208_g1	k__Bacteria;p__Firmicutes;c__Clostridia;o__Clostridiales;f__Ruminococcaceae;g__Ruminococcus
c1000245_g1	k__Bacteria
c1000253_g1	k__Bacteria
c1000278_g1	k__Bacteria
c1000283_g1	Unclassified
c1000294_g1	k__Bacteria
c1000297_g1	k__Bacteria
c1000305_g1	k__Bacteria
c1000308_g1	k__Bacteria
c1000325_g1	k__Bacteria;p__Firmicutes
c100035_g1	k__Bacteria
c1000405_g1	k__Bacteria;p__Firmicutes
c1000407_g1	k__Bacteria
c1000465_g1	k__Bacteria;p__Bacteroidetes
c1000503_g1	k__Bacteria
c1000527_g1	k__Bacteria
c1000544_g1	k__Bacteria;p__Firmicutes
c1000553_g1	k__Bacteria
c1000569_g1	k__Bacteria;p__Firmicutes;c__Clostridia;o__Clostridiales
c1000583_g1	k__Bacteria
c1000591_g1	k__Bacteria;p__Bacteroidetes;c__Bacteroidia;o__Bacteroidales;f__Prevotellaceae
c1000598_g1	k__Bacteria;p__Firmicutes
c1000604_g1	k__Bacteria
c1000627_g1	k__Bacteria
c1000644_g1	k__Bacteria;p__Firmicutes;c__Clostridia;o__Clostridiales
c1000715_g1	k__Bacteria
c1000717_g1	Unclassified
c1000726_g1	k__Bacteria
c1000807_g1	k__Bacteria
c1000823_g1	k__Bacteria
c1000832_g1	k__Bacteria
c1000874_g1	Unclassified
c1000889_g1	k__Bacteria;p__Firmicutes
c1000897_g1	k__Bacteria
c1000928_g1	k__Bacteria
c1000954_g1	k__Bacteria;p__Firmicutes
c1000956_g1	k__Bacteria
c1000975_g1	k__Bacteria;p__Proteobacteria
c1000979_g1	k__Eukaryota
c1000991_g1	k__Bacteria;p__Firmicutes
c1001017_g1	k__Bacteria
c1001043_g1	k__Bacteria;p__Firmicutes
c1001046_g1	k__Bacteria
c1001087_g1	k__Bacteria
c1001157_g1	k__Bacteria
c1001173_g1	Unclassified
c1001287_g1	k__Bacteria
c1001304_g1	k__Bacteria
c1001368_g1	k__Bacteria;p__Bacteroidetes;c__Bacteroidia;o__Bacteroidales
c1001374_g1	k__Bacteria
c1001398_g1	k__Bacteria
c1001423_g1	k__Bacteria
c1001426_g1	k__Bacteria
c1001472_g1	k__Bacteria;p__Bacteroidetes;c__Bacteroidia;o__Bacteroidales
c10015_g1	k__Bacteria;p__Bacteroidetes;c__Bacteroidia;o__Bacteroidales
c100152_g1	k__Bacteria
c1001521_g1	k__Bacteria
c1001573_g1	k__Bacteria;p__Firmicutes
c1001586_g1	Unknown
c1001594_g1	k__Bacteria
c1001595_g1	k__Bacteria
c1001615_g1	Unclassified
c1001622_g1	k__Bacteria
c1001624_g1	k__Bacteria
c1001636_g1	k__Bacteria;p__Bacteroidetes;c__Bacteroidia;o__Bacteroidales
c1001651_g1	k__Bacteria
c1001679_g1	k__Bacteria;p__Firmicutes
c1001695_g1	k__Bacteria
c10017_g1	k__Eukaryota
c1001731_g1	k__Bacteria;p__Bacteroidetes;c__Bacteroidia;o__Bacteroidales
c1001743_g1	k__Bacteria
c1001746_g1	Unclassified
c1001759_g1	k__Bacteria;p__Firmicutes
c1001775_g1	Unclassified
c1001783_g1	k__Bacteria;p__Bacteroidetes
c1001842_g1	k__Bacteria
c1001875_g1	k__Bacteria;p__Bacteroidetes;c__Bacteroidia;o__Bacteroidales;f__Prevotellaceae;g__Prevotella
c1001882_g1	Unclassified
c1001916_g1	k__Bacteria;p__Bacteroidetes;c__Bacteroidia;o__Bacteroidales
c1001947_g1	k__Bacteria
c1001973_g1	k__Bacteria
c1001991_g1	k__Bacteria
c1001992_g1	k__Bacteria
c1002028_g1	Unclassified
c1002052_g1	k__Bacteria
c1002072_g1	k__Bacteria
c1002090_g1	Unclassified
c1002116_g1	Unclassified
c1002166_g1	k__Bacteria;p__Firmicutes
c1002172_g1	k__Bacteria
c1002185_g1	k__Bacteria;p__Bacteroidetes;c__Bacteroidia;o__Bacteroidales
c1002201_g1	k__Bacteria
c1002220_g1	k__Bacteria
c1002266_g1	k__Bacteria
c1002378_g1	k__Bacteria;p__Firmicutes
c1002420_g1	k__Bacteria;p__Bacteroidetes;c__Bacteroidia;o__Bacteroidales
c1002425_g1	k__Bacteria
c1002439_g1	k__Bacteria
c1002455_g1	k__Bacteria
c100247_g1	k__Bacteria;p__Firmicutes;c__Clostridia;o__Clostridiales;f__Ruminococcaceae
c1002515_g1	k__Bacteria
c1002523_g1	k__Bacteria
c1002534_g1	k__Bacteria
c1002545_g1	k__Bacteria;p__Bacteroidetes
c1002554_g1	Unclassified
c1002565_g1	k__Bacteria
c1002577_g1	k__Bacteria
c1002603_g1	k__Bacteria
c1002612_g1	k__Bacteria;p__Bacteroidetes
c1002616_g1	k__Bacteria
c1002642_g1	k__Bacteria
c1002649_g1	Unclassified
c1002672_g1	k__Bacteria
c1002677_g1	k__Bacteria
c1002709_g1	k__Bacteria;p__Firmicutes
c1002725_g1	Unclassified
c1002758_g1	k__Bacteria
c1002771_g1	Unclassified
c1002772_g1	k__Bacteria;p__Firmicutes;c__Clostridia;o__Clostridiales
c1002786_g1	k__Bacteria
c1002797_g1	k__Bacteria
c1002827_g1	k__Bacteria
c1002844_g1	k__Bacteria
c1002860_g1	k__Bacteria
c1002900_g1	k__Bacteria
c1002921_g1	k__Bacteria;p__Bacteroidetes
c1002924_g1	k__Bacteria
c1002957_g1	k__Bacteria;p__Bacteroidetes
c1002966_g1	Unclassified
c1003_g1	k__Bacteria;p__Bacteroidetes;c__Bacteroidia;o__Bacteroidales
c1003001_g1	k__Bacteria
c1003010_g1	k__Bacteria
c1003017_g1	k__Bacteria
c1003042_g1	k__Bacteria
c1003056_g1	k__Bacteria;p__Bacteroidetes
c1003068_g1	k__Bacteria;p__Bacteroidetes;c__Bacteroidia;o__Bacteroidales
c1003070_g1	k__Bacteria
c1003083_g1	Unclassified
c1003118_g1	k__Bacteria
c1003134_g1	k__Bacteria;p__Firmicutes
c1003158_g1	k__Bacteria
c1003165_g1	k__Bacteria;p__Firmicutes
c1003175_g1	k__Bacteria;p__Firmicutes
c1003185_g1	k__Bacteria;p__Firmicutes
c1003186_g1	k__Bacteria
c1003245_g1	Unclassified
c1003255_g1	k__Bacteria
c1003263_g1	k__Bacteria
c1003271_g1	Unclassified
c1003307_g1	k__Bacteria
c1003319_g1	k__Bacteria
c1003320_g1	k__Bacteria
c1003335_g1	k__Bacteria;p__Bacteroidetes;c__Bacteroidia;o__Bacteroidales
c1003336_g1	k__Bacteria
c1003376_g1	k__Bacteria
c1003393_g1	Unclassified
c1003428_g1	k__Bacteria
c1003432_g1	k__Bacteria;p__Firmicutes
c1003436_g2	Unclassified
c1003454_g1	k__Bacteria;p__Proteobacteria;c__Deltaproteobacteria;o__Desulfovibrionales
c1003457_g1	k__Bacteria;p__Bacteroidetes;c__Bacteroidia;o__Bacteroidales
c1003526_g1	k__Bacteria;p__Bacteroidetes;c__Bacteroidia;o__Bacteroidales
c100354_g1	k__Bacteria
c1003552_g1	k__Bacteria
c1003591_g1	Unknown
c1003602_g1	k__Bacteria;p__Firmicutes
c1003616_g1	k__Bacteria
c1003617_g1	k__Bacteria
c1003628_g1	k__Bacteria
c100363_g1	k__Bacteria
c1003685_g1	Unclassified
c100369_g1	k__Bacteria;p__Firmicutes
c1003751_g1	k__Bacteria;p__Firmicutes
c1003756_g1	k__Bacteria;p__Firmicutes
c1003798_g1	k__Bacteria
c1003872_g1	k__Bacteria
c1003902_g1	k__Bacteria;p__Bacteroidetes
c1003918_g1	k__Bacteria
c1003975_g1	k__Bacteria;p__Firmicutes;c__Clostridia;o__Clostridiales
c1003981_g1	k__Bacteria
c1003996_g1	k__Bacteria
c100402_g1	k__Bacteria
c1004027_g1	k__Bacteria;p__Bacteroidetes;c__Bacteroidia;o__Bacteroidales
c100405_g1	k__Bacteria;p__Firmicutes;c__Clostridia;o__Clostridiales
c1004089_g1	Unclassified
c1004123_g1	Unclassified
c1004128_g1	k__Bacteria
c1004150_g1	k__Bacteria
c1004203_g1	k__Bacteria;p__Firmicutes;c__Negativicutes
c1004298_g1	k__Bacteria;p__Bacteroidetes;c__Bacteroidia;o__Bacteroidales
c1004309_g1	Unclassified
c1004331_g1	k__Bacteria;p__Firmicutes;c__Clostridia;o__Clostridiales
c1004332_g1	Unclassified
c1004343_g1	k__Bacteria;p__Firmicutes
c1004363_g1	k__Bacteria
c1004383_g1	k__Eukaryota
c1004394_g1	k__Bacteria
c100440_g1	Unclassified
c1004421_g1	k__Bacteria;p__Bacteroidetes
c1004455_g1	k__Bacteria
c1004512_g1	k__Bacteria;p__Bacteroidetes;c__Bacteroidia;o__Bacteroidales
c1004592_g1	k__Bacteria
c1004600_g1	k__Bacteria
c1004652_g1	k__Bacteria
c1004687_g1	k__Bacteria;p__Bacteroidetes;c__Bacteroidia;o__Bacteroidales
c100470_g1	Unclassified
c1004732_g1	k__Bacteria
c1004782_g1	k__Bacteria;p__Bacteroidetes
c1004798_g1	k__Bacteria;p__Firmicutes;c__Clostridia;o__Clostridiales
c1004803_g1	k__Bacteria;p__Bacteroidetes
c1004821_g1	k__Bacteria;p__Firmicutes
c1004852_g1	k__Bacteria
c1004874_g1	k__Bacteria
c1004892_g1	k__Bacteria;p__Firmicutes
c100490_g1	k__Bacteria
c1004907_g1	k__Bacteria
c1004919_g1	Unclassified
c1004954_g1	k__Bacteria
c1004977_g1	k__Bacteria
c1004979_g1	k__Bacteria;p__Firmicutes;c__Clostridia;o__Clostridiales
c1004983_g1	k__Bacteria
c1004994_g1	Unclassified
c1005011_g1	k__Bacteria
c1005012_g1	k__Bacteria;p__Firmicutes
c1005027_g1	Unclassified
c1005084_g1	k__Bacteria
c1005086_g1	k__Eukaryota
c1005128_g1	k__Bacteria
c1005137_g1	k__Bacteria;p__Firmicutes
c1005142_g1	k__Bacteria
c100516_g1	k__Bacteria;p__Firmicutes;c__Clostridia;o__Clostridiales
c1005167_g1	k__Bacteria;p__Firmicutes
c1005174_g1	k__Bacteria;p__Firmicutes
c1005190_g1	k__Bacteria;p__Firmicutes
c1005222_g1	k__Bacteria;p__Bacteroidetes;c__Bacteroidia;o__Bacteroidales
c1005230_g1	k__Bacteria
c1005243_g1	k__Bacteria;p__Firmicutes
c1005256_g1	k__Bacteria
c1005277_g1	k__Bacteria
c1005317_g1	k__Bacteria
c1005334_g1	k__Bacteria;p__Bacteroidetes;c__Bacteroidia;o__Bacteroidales;f__Prevotellaceae;g__Prevotella
c1005340_g1	k__Bacteria;p__Bacteroidetes
c1005350_g1	k__Bacteria;p__Bacteroidetes
c1005389_g1	k__Bacteria
c1005406_g1	k__Bacteria
c1005420_g1	k__Bacteria
c1005429_g1	k__Bacteria
c1005464_g1	k__Bacteria
c1005495_g1	k__Bacteria;p__Firmicutes;c__Clostridia;o__Clostridiales;f__Ruminococcaceae;g__Ruminococcus
c1005530_g1	k__Bacteria;p__Bacteroidetes
c1005550_g1	k__Bacteria
c1005585_g1	k__Bacteria;p__Firmicutes
c1005590_g1	k__Bacteria;p__Firmicutes
c1005653_g1	k__Bacteria;p__Firmicutes
c1005655_g1	k__Bacteria;p__Firmicutes
c1005683_g1	k__Bacteria
c1005699_g1	k__Bacteria
c1005701_g1	Unclassified
c1005721_g1	k__Bacteria
c1005729_g1	k__Bacteria
c1005739_g1	Unclassified
c1005744_g1	k__Bacteria;p__Firmicutes;c__Clostridia;o__Clostridiales;f__Ruminococcaceae;g__Ruminococcus;s__Ruminococcus flavefaciens
c1005767_g1	k__Bacteria
c1005776_g1	k__Bacteria;p__Bacteroidetes;c__Bacteroidia;o__Bacteroidales
c1005802_g1	Unclassified
c1005803_g1	k__Bacteria
c1005810_g1	k__Bacteria;p__Firmicutes
c1005812_g1	Unclassified
c1005824_g1	k__Bacteria
c1005837_g1	k__Bacteria
c1005844_g1	k__Bacteria
c1005849_g1	k__Bacteria
c100585_g1	k__Bacteria;p__Firmicutes
c1005854_g1	k__Bacteria
c1005867_g1	k__Bacteria;p__Firmicutes;c__Clostridia;o__Clostridiales;f__Ruminococcaceae;g__Ruminococcus
c1005917_g1	k__Bacteria;p__Firmicutes;c__Clostridia;o__Clostridiales
c1005981_g1	k__Bacteria;p__Firmicutes;c__Clostridia;o__Clostridiales
c1005992_g1	k__Bacteria;p__Firmicutes;c__Clostridia;o__Clostridiales
c1006006_g1	k__Bacteria
c1006028_g1	k__Bacteria;p__Firmicutes
c1006035_g1	k__Bacteria
c1006041_g1	k__Bacteria
c1006057_g1	k__Bacteria
c1006060_g1	k__Bacteria;p__Firmicutes
c1006129_g1	k__Bacteria
c1006193_g1	k__Bacteria
c1006259_g1	k__Bacteria
c1006262_g1	k__Bacteria
c1006312_g1	k__Bacteria
c1006315_g1	Unclassified
c1006332_g1	k__Bacteria
c1006340_g1	k__Bacteria;p__Bacteroidetes;c__Bacteroidia;o__Bacteroidales
c1006348_g1	k__Bacteria;p__Firmicutes
c1006372_g1	k__Bacteria
c1006386_g1	k__Bacteria
c1006398_g1	k__Bacteria
c1006400_g1	k__Bacteria;p__Bacteroidetes;c__Bacteroidia;o__Bacteroidales
c1006470_g1	k__Bacteria;p__Firmicutes
c1006501_g1	k__Bacteria
c1006523_g1	k__Bacteria;p__Bacteroidetes;c__Bacteroidia;o__Bacteroidales
c1006528_g1	k__Bacteria
c1006532_g1	k__Bacteria;p__Firmicutes
c1006544_g1	k__Bacteria
c1006552_g1	k__Bacteria
c1006554_g1	k__Bacteria;p__Firmicutes
c1006569_g1	k__Bacteria;p__Firmicutes
c1006583_g1	k__Bacteria;p__Firmicutes
c1006587_g1	k__Bacteria
c1006590_g1	k__Bacteria
c1006626_g1	k__Bacteria
c1006629_g1	k__Bacteria
c100664_g1	k__Bacteria
c1006662_g1	k__Bacteria
c1006668_g1	k__Bacteria;p__Firmicutes;c__Clostridia;o__Clostridiales;f__Ruminococcaceae;g__Ruminococcus
c1006697_g1	Unclassified
c1006710_g1	k__Bacteria;p__Firmicutes
c1006721_g1	Unclassified
c1006770_g1	k__Bacteria;p__Firmicutes
c1006780_g1	k__Bacteria;p__Firmicutes
c1006805_g1	k__Bacteria;p__Firmicutes
c100681_g1	k__Bacteria
c1006811_g1	k__Bacteria
c1006850_g1	k__Bacteria;p__Firmicutes
c1006866_g1	k__Bacteria
c1006876_g1	k__Bacteria;p__Firmicutes;c__Negativicutes
c1006899_g1	k__Bacteria
c1006901_g1	k__Bacteria
c1006911_g1	k__Bacteria;p__Bacteroidetes;c__Bacteroidia;o__Bacteroidales
c1006933_g1	k__Bacteria
c1006940_g1	k__Bacteria;p__Firmicutes
c1006962_g1	k__Bacteria
c1006966_g1	Unknown
c1007011_g1	k__Bacteria;p__Firmicutes
c1007030_g1	k__Bacteria
c1007044_g1	Unclassified
c1007061_g1	k__Bacteria
c1007076_g1	k__Bacteria
c1007083_g1	k__Bacteria
c1007090_g1	k__Bacteria;p__Firmicutes
c1007107_g1	k__Bacteria;p__Firmicutes
c100719_g1	k__Bacteria;p__Firmicutes;c__Clostridia;o__Clostridiales
c1007197_g1	k__Bacteria
c1007221_g1	k__Bacteria;p__Bacteroidetes;c__Bacteroidia;o__Bacteroidales
c1007223_g1	k__Bacteria
c1007249_g1	k__Bacteria;p__Firmicutes;c__Clostridia;o__Clostridiales
c1007252_g1	k__Bacteria
c1007286_g1	Unknown
c100729_g1	k__Bacteria
c1007301_g1	k__Bacteria;p__Firmicutes
c1007306_g1	k__Bacteria
c1007333_g1	k__Bacteria
c1007338_g1	k__Bacteria;p__Bacteroidetes;c__Bacteroidia;o__Bacteroidales;f__Prevotellaceae
c100734_g1	k__Bacteria;p__Firmicutes;c__Negativicutes
c100735_g1	k__Bacteria
c1007363_g1	Unclassified
c1007367_g1	k__Bacteria
c1007370_g1	k__Bacteria
c1007373_g1	k__Bacteria
c1007389_g1	k__Bacteria;p__Firmicutes
c1007406_g1	k__Bacteria
c1007420_g1	k__Bacteria;p__Bacteroidetes;c__Bacteroidia;o__Bacteroidales
c1007429_g1	k__Bacteria
c1007447_g1	Unclassified
c1007453_g1	k__Bacteria
c1007458_g1	k__Bacteria
c1007465_g1	k__Bacteria
c1007483_g1	k__Bacteria
c1007506_g1	k__Bacteria;p__Firmicutes;c__Clostridia;o__Clostridiales
c1007538_g1	k__Bacteria
c1007556_g1	k__Bacteria
c1007562_g1	k__Bacteria
c1007601_g1	k__Bacteria
c1007613_g1	k__Bacteria
c100763_g1	k__Bacteria;p__Bacteroidetes
c1007651_g1	k__Bacteria;p__Firmicutes
c100767_g1	k__Bacteria
c1007682_g1	k__Bacteria;p__Firmicutes
c1007715_g1	k__Bacteria
c1007723_g1	k__Bacteria
c1007729_g1	k__Bacteria
c100778_g1	Unclassified
c100784_g1	k__Bacteria;p__Bacteroidetes;c__Bacteroidia;o__Bacteroidales;f__Prevotellaceae
c1007884_g1	k__Bacteria;p__Firmicutes
c1007892_g1	k__Bacteria
c1007914_g1	k__Bacteria
c1007917_g1	k__Bacteria
c1007938_g1	k__Bacteria
c1007959_g1	k__Bacteria;p__Firmicutes
c1007960_g1	k__Bacteria
c1007968_g1	k__Bacteria
c1008004_g1	k__Bacteria;p__Firmicutes;c__Bacilli
c1008006_g1	k__Bacteria
c1008007_g1	k__Bacteria
c1008028_g1	Unclassified
c1008034_g1	k__Bacteria
c1008048_g1	k__Bacteria
c1008065_g1	k__Bacteria
c1008069_g1	k__Bacteria
c1008087_g1	k__Bacteria
c1008100_g1	k__Bacteria;p__Bacteroidetes;c__Bacteroidia;o__Bacteroidales;f__Prevotellaceae
c1008102_g1	k__Bacteria
c1008115_g1	k__Bacteria;p__Firmicutes
c1008120_g1	k__Bacteria
c1008140_g1	k__Bacteria;p__Bacteroidetes;c__Bacteroidia;o__Bacteroidales;f__Prevotellaceae;g__Prevotella
c1008148_g1	k__Bacteria
c1008149_g1	Unclassified
c100816_g1	k__Bacteria
c1008171_g1	k__Bacteria
c1008180_g1	k__Bacteria
c1008185_g1	k__Bacteria
c1008209_g1	k__Bacteria
c1008268_g1	k__Bacteria;p__Firmicutes
c1008298_g1	k__Bacteria;p__Bacteroidetes
c1008316_g1	k__Bacteria;p__Firmicutes;c__Negativicutes;o__Selenomonadales;f__Selenomonadaceae
c1008338_g1	k__Bacteria;p__Firmicutes
c1008342_g1	k__Bacteria
c1008349_g1	k__Bacteria;p__Firmicutes;c__Clostridia;o__Clostridiales
c1008421_g1	k__Bacteria;p__Firmicutes
c1008430_g1	k__Bacteria;p__Bacteroidetes;c__Bacteroidia;o__Bacteroidales
c1008443_g1	Unclassified
c1008459_g1	k__Bacteria;p__Firmicutes;c__Clostridia;o__Clostridiales
c1008468_g1	k__Bacteria
c1008490_g1	k__Bacteria
c1008500_g1	Unclassified
c100851_g1	k__Bacteria;p__Bacteroidetes;c__Bacteroidia;o__Bacteroidales
c1008524_g1	k__Bacteria;p__Bacteroidetes;c__Bacteroidia;o__Bacteroidales
c1008561_g1	k__Bacteria;p__Bacteroidetes;c__Bacteroidia;o__Bacteroidales;f__Bacteroidaceae
c1008577_g1	k__Bacteria
c1008579_g1	Unclassified
c1008598_g1	k__Bacteria
c1008616_g1	k__Bacteria;p__Firmicutes
c1008645_g1	k__Bacteria
c1008690_g1	k__Bacteria
c1008709_g1	k__Bacteria;p__Firmicutes
c1008748_g1	k__Bacteria
c1008791_g1	k__Bacteria;p__Firmicutes;c__Clostridia;o__Clostridiales
c10088_g1	Unclassified
c1008849_g1	k__Bacteria;p__Bacteroidetes;c__Bacteroidia;o__Bacteroidales;f__Prevotellaceae;g__Prevotella
c1008850_g1	k__Bacteria
c1008887_g1	k__Bacteria;p__Firmicutes;c__Negativicutes;o__Selenomonadales
c1008897_g1	k__Bacteria
c1008927_g1	k__Bacteria
c1008957_g1	k__Bacteria
c1008963_g1	k__Bacteria
c1009013_g1	k__Bacteria
c1009026_g1	k__Bacteria
c1009028_g1	k__Bacteria
c1009031_g1	k__Bacteria
c1009035_g1	k__Bacteria
c1009047_g1	k__Bacteria;p__Firmicutes;c__Clostridia;o__Clostridiales;f__Ruminococcaceae;g__Ruminococcus
c1009053_g1	k__Bacteria;p__Firmicutes
c1009081_g1	k__Bacteria;p__Firmicutes;c__Clostridia;o__Clostridiales
c1009116_g1	k__Bacteria;p__Bacteroidetes;c__Bacteroidia;o__Bacteroidales;f__Prevotellaceae
c1009122_g1	Unclassified
c1009128_g1	k__Bacteria;p__Firmicutes
c1009145_g1	k__Bacteria;p__Bacteroidetes;c__Bacteroidia;o__Bacteroidales
c1009152_g1	k__Bacteria;p__Bacteroidetes;c__Bacteroidia;o__Bacteroidales
c1009154_g1	k__Bacteria
c1009169_g1	k__Bacteria;p__Firmicutes
c1009180_g1	k__Bacteria
c1009186_g1	k__Bacteria;p__Firmicutes;c__Clostridia;o__Clostridiales
c1009190_g1	k__Bacteria
c1009194_g1	k__Bacteria;p__Bacteroidetes
c100923_g1	Unclassified
c1009261_g1	k__Bacteria
c1009324_g1	k__Bacteria
c1009328_g1	Unclassified
c1009346_g1	k__Bacteria
c1009362_g1	k__Bacteria
c1009398_g1	k__Bacteria;p__Firmicutes
c1009435_g1	k__Bacteria
c1009455_g1	k__Bacteria;p__Bacteroidetes
c1009465_g1	k__Eukaryota
c1009470_g1	k__Bacteria;p__Firmicutes
c1009472_g1	k__Bacteria
c1009508_g1	k__Bacteria
c1009517_g1	k__Bacteria;p__Firmicutes
c1009545_g1	k__Bacteria
c1009562_g1	k__Bacteria
c100961_g1	k__Bacteria
c1009614_g1	k__Bacteria
c1009619_g1	k__Bacteria
c1009619_g2	k__Bacteria;p__Unclassified;c__Unclassified;o__Unclassified;f__Unclassified;g__Unclassified
c1009657_g1	Unclassified
c1009662_g1	k__Bacteria
c1009693_g1	k__Bacteria
c1009731_g1	k__Bacteria
c1009734_g1	k__Bacteria
c1009735_g1	k__Bacteria
c1009743_g1	k__Bacteria
c1009760_g1	k__Bacteria;p__Firmicutes
c1009762_g1	k__Bacteria;p__Firmicutes
c1009775_g1	Unknown
c1009805_g1	k__Bacteria
c1009808_g1	Unclassified
c1009809_g1	k__Bacteria;p__Bacteroidetes
c1009814_g1	k__Bacteria
c1009861_g1	k__Bacteria
c1009870_g1	k__Bacteria
c1009887_g1	k__Bacteria;p__Firmicutes
c1009898_g1	k__Bacteria;p__Bacteroidetes;c__Bacteroidia;o__Bacteroidales;f__Prevotellaceae;g__Prevotella;s__Prevotella sp. CAG:485
c1009916_g1	k__Bacteria
c1009927_g1	k__Bacteria
c1009963_g1	k__Bacteria
c1009978_g1	k__Bacteria
c1009979_g1	k__Bacteria;p__Bacteroidetes;c__Bacteroidia;o__Bacteroidales
c1009995_g1	k__Bacteria;p__Firmicutes;c__Clostridia;o__Clostridiales;f__Lachnospiraceae;g__Butyrivibrio
c1009998_g1	Unknown
c1010006_g1	k__Bacteria;p__Firmicutes;c__Clostridia;o__Clostridiales;f__Ruminococcaceae;g__Ruminococcus;s__Ruminococcus flavefaciens
c1010009_g1	k__Bacteria
c1010012_g1	k__Bacteria
c1010017_g1	k__Bacteria;p__Firmicutes;c__Clostridia;o__Clostridiales
c101002_g1	k__Bacteria
c1010025_g1	k__Bacteria
c1010059_g1	k__Bacteria;p__Firmicutes
c1010066_g1	k__Bacteria
c1010078_g1	k__Bacteria;p__Firmicutes
c1010085_g1	k__Bacteria
c1010096_g1	Unclassified
c1010102_g1	k__Bacteria;p__Firmicutes
c1010109_g1	Unclassified
c1010122_g1	k__Bacteria
c1010132_g1	k__Bacteria
c1010148_g1	k__Bacteria
c1010199_g1	k__Bacteria
c1010201_g1	k__Bacteria;p__Bacteroidetes
c1010247_g1	k__Bacteria
c1010255_g1	k__Bacteria;p__Firmicutes;c__Clostridia;o__Clostridiales
c1010280_g1	k__Bacteria;p__Bacteroidetes
c1010288_g1	k__Bacteria
c1010317_g1	Unclassified
c1010318_g1	k__Bacteria
c1010331_g1	k__Bacteria
c1010354_g1	k__Bacteria;p__Firmicutes;c__Clostridia;o__Clostridiales
c1010356_g1	k__Bacteria
c1010433_g1	k__Bacteria
c1010436_g1	k__Bacteria
c1010469_g1	k__Bacteria;p__Firmicutes
c1010482_g1	k__Bacteria;p__Bacteroidetes;c__Bacteroidia;o__Bacteroidales
c101053_g1	k__Bacteria;p__Firmicutes
c1010539_g1	k__Bacteria
c1010561_g1	k__Bacteria
c1010580_g1	k__Bacteria
c1010635_g1	k__Bacteria
c1010639_g1	k__Bacteria
c1010702_g1	Unclassified
c1010718_g1	k__Bacteria
c1010720_g1	k__Bacteria
c1010728_g1	k__Bacteria
c1010730_g1	k__Bacteria
c101074_g1	k__Bacteria;p__Bacteroidetes;c__Bacteroidia;o__Bacteroidales
c1010745_g1	k__Bacteria
c1010767_g1	k__Bacteria
c1010790_g1	k__Bacteria;p__Bacteroidetes;c__Bacteroidia;o__Bacteroidales
c1010795_g1	k__Bacteria
c1010820_g1	k__Bacteria
c1010852_g1	Unknown
c1010887_g1	k__Archaea;p__Euryarchaeota;c__Methanobacteria;o__Methanobacteriales;f__Methanobacteriaceae
c1010911_g1	k__Bacteria
c1010912_g1	k__Bacteria
c1010947_g1	k__Bacteria
c1010952_g1	k__Bacteria
c1010980_g1	k__Bacteria;p__Fibrobacteres;c__Fibrobacteria;o__Fibrobacterales;f__Fibrobacteraceae;g__Fibrobacter;s__Fibrobacter succinogenes
c1010997_g1	k__Bacteria
c1011006_g1	k__Bacteria;p__Firmicutes;c__Clostridia;o__Clostridiales
c1011033_g1	k__Bacteria
c1011034_g1	k__Bacteria
c1011044_g1	k__Bacteria;p__Bacteroidetes;c__Bacteroidia;o__Bacteroidales;f__Bacteroidaceae;g__Bacteroides
c1011063_g1	k__Bacteria
c1011077_g1	k__Bacteria
c1011101_g1	k__Bacteria
c1011115_g1	k__Bacteria;p__Firmicutes
c1011116_g1	k__Bacteria
c1011133_g1	k__Bacteria
c1011197_g1	k__Bacteria;p__Firmicutes
c1011201_g1	k__Bacteria;p__Firmicutes
c1011208_g1	k__Bacteria;p__Firmicutes
c1011247_g1	k__Bacteria;p__Bacteroidetes
c1011263_g1	k__Bacteria;p__Proteobacteria
c1011270_g1	k__Bacteria
c1011286_g1	k__Bacteria;p__Firmicutes;c__Clostridia;o__Clostridiales
c1011313_g1	k__Bacteria
c1011324_g1	k__Bacteria
c1011334_g1	k__Bacteria
c1011365_g1	k__Bacteria
c1011376_g1	k__Bacteria
c1011435_g1	k__Bacteria
c1011452_g1	Unclassified
c1011465_g1	k__Bacteria;p__Firmicutes
c1011467_g1	k__Bacteria;p__Bacteroidetes;c__Bacteroidia;o__Bacteroidales
c1011494_g1	k__Bacteria
c1011536_g1	Unclassified
c1011550_g1	k__Bacteria;p__Bacteroidetes;c__Bacteroidia;o__Bacteroidales
c1011634_g1	k__Bacteria
c1011643_g1	Unknown
c1011652_g1	k__Bacteria;p__Bacteroidetes;c__Bacteroidia;o__Bacteroidales;f__Prevotellaceae
c101166_g1	Unclassified
c1011676_g1	k__Bacteria
c101168_g1	k__Bacteria
c1011690_g1	k__Bacteria
c1011698_g1	k__Eukaryota
c1011750_g1	k__Bacteria;p__Firmicutes
c1011751_g1	k__Bacteria;p__Firmicutes
c1011764_g1	Unclassified
c1011791_g1	k__Bacteria;p__Fibrobacteres;c__Fibrobacteria;o__Fibrobacterales;f__Fibrobacteraceae;g__Fibrobacter;s__Fibrobacter succinogenes
c1011822_g1	k__Bacteria;p__Firmicutes;c__Clostridia;o__Clostridiales
c1011862_g1	k__Bacteria
c1011872_g1	k__Bacteria
c1011902_g1	k__Bacteria
c1011938_g1	k__Bacteria;p__Firmicutes
c1011961_g1	k__Bacteria
c1011995_g1	k__Bacteria
c1011997_g1	k__Bacteria
c1012052_g1	k__Bacteria
c101207_g1	Unclassified
c1012076_g1	k__Bacteria;p__Firmicutes
c1012206_g1	k__Bacteria;p__Bacteroidetes;c__Bacteroidia;o__Bacteroidales
c1012216_g1	k__Bacteria
c1012234_g1	k__Bacteria
c1012242_g1	k__Bacteria;p__Bacteroidetes;c__Bacteroidia;o__Bacteroidales
c1012249_g1	k__Bacteria
c1012272_g1	k__Bacteria
c1012296_g1	k__Bacteria
c1012308_g1	k__Bacteria
c1012320_g1	Unclassified
c1012366_g1	k__Bacteria;p__Firmicutes
c1012393_g1	k__Bacteria
c1012405_g1	k__Bacteria;p__Firmicutes;c__Negativicutes
c101242_g1	k__Bacteria;p__Bacteroidetes;c__Bacteroidia;o__Bacteroidales;f__Prevotellaceae;g__Prevotella
c1012442_g1	k__Bacteria;p__Bacteroidetes
c1012473_g1	k__Bacteria
c1012481_g1	k__Bacteria;p__Firmicutes
c1012513_g1	k__Bacteria;p__Firmicutes;c__Clostridia;o__Clostridiales
c1012541_g1	k__Bacteria;p__Firmicutes
c1012581_g1	k__Bacteria;p__Bacteroidetes;c__Bacteroidia;o__Bacteroidales
c1012584_g1	k__Bacteria;p__Firmicutes
c1012589_g1	k__Bacteria
c1012653_g1	k__Bacteria;p__Firmicutes;c__Clostridia;o__Clostridiales
c1012654_g1	k__Bacteria
c1012665_g1	k__Bacteria
c1012670_g1	k__Bacteria
c1012685_g1	k__Bacteria
c101269_g1	k__Eukaryota
c1012705_g1	k__Bacteria
c1012784_g1	Unclassified
c1012821_g1	Unclassified
c1012832_g1	k__Bacteria;p__Proteobacteria
c1012848_g1	k__Bacteria
c1012897_g1	k__Bacteria
c1012903_g1	k__Bacteria;p__Fibrobacteres;c__Fibrobacteria;o__Fibrobacterales;f__Fibrobacteraceae;g__Fibrobacter;s__Fibrobacter succinogenes
c1012904_g1	k__Bacteria
c1012914_g1	k__Bacteria
c1012915_g1	k__Bacteria
c1012929_g1	k__Bacteria
c1012998_g1	k__Bacteria;p__Firmicutes;c__Clostridia;o__Clostridiales
c1013038_g1	k__Bacteria;p__Bacteroidetes;c__Bacteroidia;o__Bacteroidales
c1013042_g1	k__Bacteria
c1013059_g1	k__Bacteria
c1013068_g1	k__Bacteria;p__Firmicutes
c1013071_g1	k__Bacteria
c1013098_g1	k__Bacteria
c1013144_g1	k__Bacteria;p__Bacteroidetes;c__Bacteroidia;o__Bacteroidales
c1013157_g1	k__Bacteria
c1013168_g1	Unclassified
c1013180_g1	k__Bacteria
c1013209_g1	k__Bacteria;p__Bacteroidetes;c__Bacteroidia;o__Bacteroidales
c1013226_g1	k__Bacteria
c1013231_g1	k__Bacteria;p__Firmicutes
c1013287_g1	k__Bacteria
c10133_g1	k__Bacteria;p__Bacteroidetes;c__Bacteroidia;o__Bacteroidales
c1013321_g1	k__Bacteria;p__Firmicutes
c1013444_g1	k__Bacteria
c1013466_g1	k__Bacteria;p__Firmicutes;c__Clostridia;o__Clostridiales
c1013475_g1	k__Bacteria;p__Bacteroidetes;c__Bacteroidia;o__Bacteroidales
c1013486_g1	k__Bacteria
c1013499_g1	k__Bacteria;p__Firmicutes
c1013500_g1	k__Bacteria
c1013532_g1	k__Bacteria
c1013559_g1	k__Bacteria;p__Bacteroidetes;c__Bacteroidia;o__Bacteroidales
c1013579_g1	k__Bacteria
c1013580_g1	k__Bacteria;p__Firmicutes
c1013585_g1	k__Bacteria
c1013588_g1	k__Bacteria;p__Bacteroidetes
c101361_g1	k__Bacteria
c1013641_g1	k__Bacteria
c1013666_g1	k__Bacteria;p__Firmicutes;c__Clostridia;o__Clostridiales
c101368_g1	Unclassified
c1013694_g1	Unclassified
c1013715_g1	k__Bacteria
c1013719_g1	k__Bacteria;p__Firmicutes
c1013721_g1	k__Bacteria;p__Firmicutes;c__Clostridia
c1013735_g1	k__Bacteria;p__Bacteroidetes;c__Bacteroidia;o__Bacteroidales
c1013743_g1	k__Bacteria;p__Firmicutes
c1013788_g1	k__Bacteria;p__Bacteroidetes;c__Bacteroidia;o__Bacteroidales
c1013822_g1	Unclassified
c1013901_g1	k__Bacteria
c1013957_g1	k__Bacteria
c1014006_g1	Unclassified
c1014048_g1	k__Bacteria;p__Bacteroidetes
c1014057_g1	k__Bacteria;p__Bacteroidetes;c__Bacteroidia;o__Bacteroidales
c1014062_g1	k__Bacteria;p__Firmicutes
c1014077_g1	k__Bacteria
c1014081_g1	k__Bacteria;p__Firmicutes
c1014091_g1	k__Bacteria
c1014111_g1	k__Bacteria;p__Firmicutes;c__Clostridia;o__Clostridiales;f__Ruminococcaceae;g__Ruminococcus
c1014115_g1	k__Bacteria
c1014124_g1	k__Bacteria
c1014132_g1	k__Bacteria
c1014151_g1	k__Bacteria
c1014199_g1	k__Bacteria
c1014203_g1	k__Bacteria
c1014221_g1	k__Bacteria;p__Firmicutes;c__Clostridia;o__Clostridiales
c1014227_g1	k__Bacteria
c1014232_g1	k__Bacteria;p__Firmicutes
c1014256_g1	Unclassified
c1014294_g1	k__Bacteria;p__Bacteroidetes;c__Bacteroidia;o__Bacteroidales;f__Prevotellaceae;g__Prevotella
c1014298_g1	k__Bacteria;p__Bacteroidetes
c101434_g1	k__Bacteria
c1014355_g1	k__Bacteria
c1014374_g1	k__Bacteria;p__Firmicutes
c1014411_g1	k__Bacteria
c1014424_g1	k__Bacteria
c1014440_g1	k__Bacteria
c1014451_g1	k__Bacteria
c1014473_g1	Unclassified
c1014490_g1	k__Bacteria
c1014568_g1	k__Bacteria;p__Firmicutes
c1014599_g1	k__Eukaryota
c1014609_g1	k__Bacteria
c1014617_g1	k__Bacteria
c1014653_g1	k__Bacteria;p__Firmicutes;c__Clostridia;o__Clostridiales
c1014687_g1	Unclassified
c1014693_g1	k__Bacteria
c1014742_g1	k__Bacteria
c1014766_g1	Unclassified
c1014787_g1	k__Bacteria
c1014856_g1	k__Bacteria
c1014865_g1	k__Bacteria;p__Firmicutes;c__Clostridia;o__Clostridiales;f__Ruminococcaceae;g__Ruminococcus
c1014886_g1	Unclassified
c1014901_g1	k__Bacteria;p__Bacteroidetes
c1014910_g1	k__Bacteria
c1014943_g1	k__Bacteria
c1014950_g1	k__Bacteria
c1014970_g1	k__Bacteria
c1015019_g1	k__Bacteria
c1015028_g1	k__Bacteria;p__Bacteroidetes;c__Bacteroidia;o__Bacteroidales
c1015074_g1	k__Bacteria
c1015121_g1	k__Bacteria
c1015124_g1	Unclassified
c1015157_g1	Unclassified
c1015172_g1	k__Bacteria
c1015200_g1	k__Bacteria
c1015201_g1	k__Bacteria
c1015219_g1	Unclassified
c1015222_g1	k__Bacteria;p__Firmicutes
c1015299_g1	k__Bacteria
c1015302_g1	k__Bacteria;p__Firmicutes
c1015315_g1	k__Bacteria;p__Firmicutes
c1015329_g1	k__Bacteria
c1015333_g1	k__Bacteria;p__Bacteroidetes;c__Bacteroidia;o__Bacteroidales
c1015415_g1	k__Bacteria
c1015421_g1	k__Bacteria
c1015475_g1	k__Bacteria
c1015478_g1	k__Bacteria;p__Firmicutes
c1015483_g1	k__Bacteria;p__Firmicutes;c__Clostridia;o__Clostridiales
c101552_g1	Unclassified
c101560_g1	k__Bacteria;p__Firmicutes
c1015613_g1	Unclassified
c1015617_g1	k__Bacteria;p__Firmicutes
c1015654_g1	k__Bacteria;p__Firmicutes
c1015662_g1	k__Bacteria;p__Firmicutes
c1015694_g1	k__Bacteria;p__Bacteroidetes
c1015725_g1	k__Bacteria;p__Bacteroidetes
c1015751_g1	k__Bacteria
c1015768_g1	k__Bacteria
c1015824_g1	k__Bacteria
c1015849_g1	k__Bacteria;p__Bacteroidetes
c1015856_g1	k__Bacteria
c1015859_g1	k__Bacteria;p__Firmicutes;c__Clostridia;o__Clostridiales
c1015861_g1	k__Bacteria
c1015863_g1	k__Bacteria;p__Firmicutes
c1015905_g1	k__Bacteria;p__Bacteroidetes;c__Bacteroidia;o__Bacteroidales
c1015920_g1	k__Bacteria
c1015963_g1	k__Bacteria
c1015966_g1	k__Bacteria;p__Bacteroidetes
c1015970_g1	k__Bacteria;p__Bacteroidetes;c__Bacteroidia;o__Bacteroidales
c1015978_g1	Unclassified
c1016049_g1	k__Bacteria;p__Bacteroidetes
c1016102_g1	k__Bacteria;p__Firmicutes;c__Clostridia;o__Clostridiales
c1016116_g1	k__Bacteria;p__Bacteroidetes;c__Bacteroidia;o__Bacteroidales
c1016125_g1	k__Bacteria;p__Firmicutes
c1016150_g1	k__Bacteria;p__Bacteroidetes;c__Bacteroidia;o__Bacteroidales
c1016170_g1	k__Bacteria
c1016197_g1	k__Bacteria;p__Firmicutes
c1016207_g1	k__Bacteria
c1016233_g1	k__Bacteria
c1016234_g1	k__Bacteria;p__Firmicutes;c__Clostridia;o__Clostridiales
c1016240_g1	k__Bacteria;p__Bacteroidetes;c__Bacteroidia;o__Bacteroidales
c101625_g1	Unclassified
c1016271_g1	k__Bacteria
c1016276_g1	k__Bacteria
c1016286_g1	k__Bacteria
c1016309_g1	k__Bacteria;p__Bacteroidetes;c__Bacteroidia;o__Bacteroidales
c1016339_g1	k__Bacteria
c1016345_g1	k__Bacteria;p__Firmicutes
c1016349_g1	Unclassified
c1016351_g1	k__Bacteria
c1016366_g1	k__Bacteria
c1016393_g1	k__Bacteria
c10164_g1	k__Bacteria
c1016438_g1	Unclassified
c1016457_g1	k__Bacteria
c1016494_g1	k__Bacteria
c1016529_g1	k__Bacteria
c1016540_g1	k__Bacteria;p__Bacteroidetes;c__Bacteroidia;o__Bacteroidales
c1016562_g1	k__Bacteria
c1016572_g1	Unclassified
c1016575_g1	k__Bacteria
c1016589_g1	Unknown
c1016590_g1	k__Bacteria
c1016591_g1	k__Bacteria
c1016598_g1	k__Bacteria;p__Firmicutes
c1016639_g1	k__Bacteria;p__Bacteroidetes
c1016655_g1	k__Bacteria
c1016692_g1	k__Bacteria
c1016785_g1	k__Bacteria
c1016820_g1	k__Bacteria;p__Firmicutes
c1016826_g1	k__Bacteria;p__Firmicutes
c1016828_g1	k__Bacteria;p__Firmicutes;c__Clostridia;o__Clostridiales;f__Ruminococcaceae;g__Ruminococcus;s__Ruminococcus flavefaciens
c1016833_g1	k__Bacteria;p__Firmicutes;c__Clostridia
c1016840_g1	k__Bacteria
c1016860_g1	k__Bacteria
c1016881_g1	k__Bacteria
c1016891_g1	k__Bacteria
c1016896_g1	k__Bacteria;p__Bacteroidetes
c1016933_g1	Unknown
c1016946_g1	k__Bacteria
c1016947_g1	k__Bacteria
c1016960_g1	k__Bacteria
c1016964_g1	k__Bacteria;p__Firmicutes
c1016969_g1	k__Bacteria
c1016972_g1	k__Bacteria;p__Firmicutes
c1016974_g1	Unclassified
c101698_g2	k__Bacteria
c1016990_g1	k__Bacteria;p__Bacteroidetes;c__Bacteroidia;o__Bacteroidales;f__Bacteroidaceae;g__Bacteroides
c1017020_g1	k__Bacteria
c1017039_g1	k__Bacteria
c1017058_g1	k__Bacteria;p__Firmicutes
c1017059_g1	k__Bacteria;p__Bacteroidetes;c__Bacteroidia;o__Bacteroidales
c101709_g1	k__Bacteria
c1017098_g1	k__Bacteria
c1017101_g1	k__Bacteria;p__Bacteroidetes;c__Bacteroidia;o__Bacteroidales
c1017105_g1	k__Bacteria
c1017141_g1	k__Bacteria
c1017142_g1	Unclassified
c1017150_g1	k__Bacteria
c1017185_g1	k__Bacteria
c1017200_g1	k__Bacteria;p__Firmicutes;c__Bacilli;o__Lactobacillales;f__Streptococcaceae;g__Streptococcus;s__Streptococcus pneumoniae
c1017212_g1	k__Bacteria;p__Firmicutes
c1017214_g1	k__Bacteria
c1017246_g1	k__Bacteria;p__Bacteroidetes;c__Bacteroidia;o__Bacteroidales
c101731_g1	k__Bacteria;p__Spirochaetes
c1017316_g1	k__Bacteria
c1017543_g1	k__Bacteria;p__Firmicutes
c1017579_g1	k__Bacteria;p__Bacteroidetes
c1017610_g1	k__Bacteria
c1017636_g1	k__Bacteria
c1017643_g1	k__Bacteria
c1017648_g1	k__Bacteria
c1017661_g1	k__Bacteria
c1017671_g1	k__Bacteria
c1017686_g1	k__Bacteria
c1017688_g1	k__Bacteria;p__Firmicutes;c__Clostridia;o__Clostridiales
c101772_g1	k__Bacteria
c1017724_g1	k__Bacteria;p__Firmicutes
c1017732_g1	k__Bacteria;p__Bacteroidetes;c__Bacteroidia;o__Bacteroidales
c101778_g1	k__Bacteria;p__Bacteroidetes;c__Bacteroidia;o__Bacteroidales
c1017789_g1	k__Bacteria
c1017806_g1	k__Bacteria
c1017880_g1	k__Bacteria
c1017904_g1	k__Bacteria;p__Firmicutes
c1017915_g1	k__Bacteria;p__Firmicutes;c__Clostridia;o__Clostridiales
c1017996_g1	k__Bacteria;p__Firmicutes
c1018022_g1	k__Bacteria;p__Firmicutes;c__Clostridia;o__Clostridiales;f__Ruminococcaceae;g__Ruminococcus
c1018034_g1	k__Eukaryota
c1018036_g1	k__Bacteria
c1018043_g1	k__Bacteria;p__Firmicutes
c1018096_g1	k__Bacteria;p__Bacteroidetes
c1018103_g1	k__Bacteria
c1018130_g1	k__Bacteria
c1018132_g1	Unclassified
c1018142_g1	k__Bacteria;p__Firmicutes
c1018149_g1	k__Bacteria
c1018171_g1	k__Bacteria
c1018201_g1	k__Bacteria;p__Bacteroidetes;c__Bacteroidia;o__Bacteroidales
c1018209_g1	k__Bacteria;p__Firmicutes
c1018218_g1	k__Bacteria
c1018237_g1	k__Bacteria;p__Firmicutes
c1018238_g1	k__Bacteria
c1018243_g1	k__Bacteria
c1018273_g1	k__Bacteria
c1018280_g1	k__Bacteria
c1018302_g1	k__Bacteria
c1018309_g1	k__Bacteria;p__Firmicutes
c1018346_g1	k__Bacteria
c1018393_g1	k__Bacteria;p__Firmicutes;c__Negativicutes;o__Selenomonadales;f__Selenomonadaceae
c1018397_g1	k__Bacteria
c1018415_g1	k__Bacteria
c1018419_g1	k__Bacteria
c1018452_g1	k__Bacteria;p__Bacteroidetes;c__Bacteroidia;o__Bacteroidales
c101851_g1	Unclassified
c1018519_g1	k__Bacteria;p__Unclassified;c__Unclassified;o__Unclassified;f__Unclassified;g__Unclassified
c1018524_g1	k__Bacteria;p__Bacteroidetes;c__Bacteroidia;o__Bacteroidales
c1018528_g1	k__Bacteria;p__Bacteroidetes;c__Bacteroidia;o__Bacteroidales
c101855_g1	Unclassified
c1018557_g1	k__Bacteria;p__Bacteroidetes;c__Bacteroidia;o__Bacteroidales
c1018584_g1	k__Bacteria;p__Firmicutes
c1018588_g1	k__Bacteria
c1018608_g1	k__Bacteria;p__Firmicutes
c1018622_g1	k__Bacteria
c1018626_g1	k__Bacteria;p__Firmicutes
c1018629_g1	k__Bacteria
c1018664_g1	k__Bacteria;p__Firmicutes
c1018686_g1	k__Bacteria
c1018698_g1	k__Bacteria
c1018712_g1	k__Bacteria
c1018761_g1	k__Bacteria
c1018786_g1	Unclassified
c1018827_g1	k__Bacteria;p__Firmicutes
c1018829_g1	k__Bacteria
c1018850_g1	k__Bacteria;p__Firmicutes
c1018859_g1	k__Bacteria
c1018879_g1	k__Bacteria;p__Bacteroidetes;c__Bacteroidia;o__Bacteroidales
c1018924_g1	k__Bacteria
c1018963_g1	k__Bacteria
c1018965_g1	k__Bacteria
c101897_g1	k__Bacteria
c1018990_g1	k__Bacteria
c1019041_g1	k__Bacteria
c1019083_g1	k__Bacteria
c1019088_g1	k__Bacteria;p__Firmicutes
c1019268_g1	k__Bacteria
c1019278_g1	k__Bacteria
c1019281_g1	k__Bacteria
c1019290_g1	k__Bacteria
c1019297_g1	k__Bacteria
c1019301_g1	k__Bacteria
c1019303_g1	k__Bacteria;p__Firmicutes
c1019337_g1	k__Bacteria
c1019344_g1	k__Bacteria
c1019378_g1	k__Bacteria
c1019388_g1	k__Bacteria
c1019398_g1	k__Bacteria
c1019420_g1	k__Bacteria
c1019431_g1	k__Bacteria;p__Bacteroidetes;c__Bacteroidia;o__Bacteroidales
c1019439_g1	k__Bacteria
c1019449_g1	k__Bacteria;p__Firmicutes
c1019456_g1	k__Bacteria
c1019488_g1	k__Bacteria;p__Bacteroidetes;c__Bacteroidia;o__Bacteroidales
c1019501_g1	k__Bacteria;p__Firmicutes
c1019520_g1	k__Bacteria;p__Bacteroidetes;c__Bacteroidia;o__Bacteroidales
c1019530_g1	k__Bacteria
c1019531_g1	k__Bacteria;p__Firmicutes
c1019548_g1	k__Bacteria
c1019560_g1	k__Bacteria;p__Firmicutes;c__Clostridia;o__Clostridiales;f__Ruminococcaceae
c1019567_g1	k__Bacteria;p__Firmicutes
c1019576_g1	Unclassified
c1019607_g1	k__Bacteria
c1019686_g1	k__Bacteria
c1019687_g1	k__Bacteria;p__Firmicutes
c1019695_g1	k__Bacteria;p__Firmicutes
c101970_g1	k__Bacteria;p__Bacteroidetes;c__Bacteroidia;o__Bacteroidales
c101970_g2	k__Bacteria
c1019712_g1	k__Bacteria;p__Bacteroidetes;c__Bacteroidia;o__Bacteroidales
c1019724_g1	k__Bacteria
c1019749_g1	k__Bacteria;p__Firmicutes;c__Clostridia;o__Clostridiales
c1019782_g1	k__Bacteria
c10198_g1	k__Bacteria
c1019848_g1	k__Bacteria
c1019854_g1	Unclassified
c1019859_g1	k__Bacteria
c1019863_g1	Unclassified
c1019930_g1	k__Bacteria
c1019973_g1	k__Eukaryota
c1019978_g1	k__Bacteria
c1019983_g1	k__Bacteria;p__Firmicutes
c1020023_g1	k__Bacteria;p__Firmicutes
c1020027_g1	k__Bacteria;p__Firmicutes
c1020034_g1	k__Bacteria;p__Bacteroidetes
c102004_g1	k__Bacteria
c1020067_g1	k__Bacteria;p__Firmicutes;c__Clostridia;o__Clostridiales
c1020083_g1	k__Bacteria
c1020090_g1	k__Bacteria
c1020092_g1	Unclassified
c1020099_g1	k__Bacteria;p__Firmicutes
c1020170_g1	k__Bacteria;p__Bacteroidetes;c__Bacteroidia;o__Bacteroidales
c1020212_g1	k__Bacteria;p__Firmicutes
c1020225_g1	k__Bacteria;p__Bacteroidetes
c1020233_g1	k__Bacteria
c1020235_g1	k__Bacteria
c1020257_g1	k__Bacteria;p__Firmicutes;c__Clostridia;o__Clostridiales
c1020259_g1	k__Bacteria;p__Firmicutes
c1020265_g1	k__Bacteria;p__Bacteroidetes
c1020300_g1	k__Bacteria;p__Bacteroidetes;c__Bacteroidia;o__Bacteroidales
c1020302_g1	k__Bacteria;p__Firmicutes
c1020306_g1	k__Bacteria
c1020312_g1	k__Bacteria;p__Firmicutes
c1020317_g1	k__Bacteria
c1020328_g1	k__Bacteria;p__Firmicutes;c__Clostridia;o__Clostridiales
c1020349_g1	k__Bacteria
c1020350_g1	k__Bacteria
c1020351_g1	k__Bacteria
c1020359_g1	Unclassified
c1020365_g1	k__Bacteria
c1020372_g1	k__Bacteria
c1020375_g1	k__Bacteria
c1020378_g1	k__Bacteria
c1020388_g1	k__Bacteria
c1020407_g1	k__Bacteria
c1020418_g1	k__Bacteria;p__Firmicutes
c1020425_g1	k__Bacteria;p__Firmicutes
c1020435_g1	k__Bacteria
c1020449_g1	k__Bacteria
c1020478_g1	k__Bacteria
c1020505_g1	k__Bacteria;p__Bacteroidetes;c__Bacteroidia;o__Bacteroidales
c1020519_g1	k__Bacteria;p__Firmicutes
c1020527_g1	k__Bacteria
c1020548_g1	k__Bacteria;p__Firmicutes
c1020552_g1	k__Bacteria;p__Bacteroidetes;c__Bacteroidia;o__Bacteroidales
c1020573_g1	k__Bacteria;p__Firmicutes
c1020578_g1	k__Bacteria
c102058_g1	k__Bacteria
c1020590_g1	k__Bacteria;p__Bacteroidetes;c__Bacteroidia;o__Bacteroidales
c1020606_g1	k__Bacteria
c1020628_g1	k__Bacteria
c1020645_g1	k__Bacteria
c1020659_g1	k__Bacteria;p__Bacteroidetes;c__Bacteroidia;o__Bacteroidales
c1020665_g1	k__Bacteria
c1020666_g1	k__Bacteria;p__Bacteroidetes;c__Bacteroidia;o__Bacteroidales
c1020674_g1	k__Bacteria;p__Firmicutes
c1020675_g1	k__Bacteria;p__Proteobacteria;c__Alphaproteobacteria
c1020678_g1	k__Bacteria
c102069_g1	k__Bacteria
c1020695_g1	k__Bacteria;p__Firmicutes;c__Clostridia;o__Clostridiales
c1020709_g1	k__Bacteria;p__Bacteroidetes;c__Bacteroidia;o__Bacteroidales;f__Prevotellaceae
c1020734_g1	k__Bacteria
c1020757_g1	k__Bacteria
c1020770_g1	Unclassified
c1020802_g1	k__Bacteria
c1020831_g1	k__Bacteria;p__Firmicutes
c1020832_g1	k__Bacteria
c1020847_g1	k__Bacteria
c1020888_g1	k__Bacteria;p__Firmicutes
c1020902_g1	k__Bacteria
c1020908_g1	k__Bacteria
c1020916_g1	Unclassified
c1020922_g1	k__Bacteria;p__Firmicutes
c1020926_g1	k__Bacteria;p__Firmicutes;c__Clostridia;o__Clostridiales
c1020930_g1	k__Bacteria
c1020931_g1	k__Bacteria;p__Firmicutes
c102095_g1	k__Bacteria
c1020958_g1	k__Bacteria;p__Bacteroidetes;c__Bacteroidia;o__Bacteroidales
c1020965_g1	k__Bacteria;p__Firmicutes
c1020984_g1	k__Bacteria
c1020990_g1	k__Bacteria;p__Firmicutes
c1020997_g1	k__Bacteria
c1021021_g1	Unknown
c1021027_g1	Unclassified
c1021053_g1	k__Bacteria
c1021086_g1	k__Bacteria
c1021093_g1	k__Bacteria
c1021096_g1	k__Bacteria;p__Bacteroidetes;c__Bacteroidia;o__Bacteroidales;f__Prevotellaceae;g__Prevotella
c1021112_g1	k__Eukaryota
c102112_g1	k__Bacteria
c1021131_g1	k__Bacteria
c1021143_g1	k__Bacteria
c1021150_g1	k__Bacteria
c1021200_g1	k__Bacteria
c1021206_g1	k__Bacteria
c1021225_g1	k__Bacteria
c102123_g1	Unclassified
c1021250_g1	k__Bacteria;p__Firmicutes
c1021264_g1	k__Bacteria;p__Firmicutes
c1021267_g1	k__Bacteria;p__Bacteroidetes
c1021293_g1	k__Bacteria;p__Bacteroidetes;c__Bacteroidia;o__Bacteroidales
c102130_g1	Unknown
c1021310_g1	k__Bacteria
c1021330_g1	k__Bacteria;p__Bacteroidetes;c__Bacteroidia;o__Bacteroidales
c1021344_g1	k__Bacteria
c1021356_g1	k__Bacteria;p__Firmicutes;c__Clostridia;o__Clostridiales
c1021363_g1	k__Bacteria
c1021378_g1	k__Bacteria
c1021431_g1	k__Bacteria
c1021433_g1	k__Bacteria
c1021448_g1	k__Bacteria
c1021449_g1	k__Bacteria
c1021544_g1	k__Bacteria
c1021563_g1	k__Bacteria;p__Fibrobacteres;c__Fibrobacteria;o__Fibrobacterales;f__Fibrobacteraceae;g__Fibrobacter;s__Fibrobacter succinogenes
c1021620_g1	k__Bacteria
c1021624_g1	Unclassified
c1021628_g1	k__Bacteria
c1021638_g1	k__Bacteria
c1021663_g1	k__Bacteria;p__Firmicutes;c__Clostridia
c1021682_g1	k__Bacteria;p__Bacteroidetes;c__Bacteroidia;o__Bacteroidales;f__Prevotellaceae
c1021692_g1	k__Bacteria
c1021713_g1	k__Bacteria;p__Firmicutes;c__Negativicutes;o__Selenomonadales
c1021720_g1	Unclassified
c1021741_g1	k__Bacteria
c1021763_g1	k__Bacteria
c1021773_g1	k__Bacteria
c1021780_g1	k__Bacteria;p__Bacteroidetes;c__Bacteroidia;o__Bacteroidales
c1021791_g1	k__Bacteria
c1021796_g1	k__Bacteria
c1021797_g1	k__Bacteria;p__Bacteroidetes
c1021825_g1	k__Bacteria
c1021840_g1	k__Bacteria
c1021882_g1	k__Bacteria;p__Bacteroidetes
c1021885_g1	k__Bacteria
c1021906_g1	k__Bacteria
c1021919_g1	k__Bacteria;p__Firmicutes
c1021930_g1	k__Bacteria
c1021967_g1	k__Bacteria
c102202_g1	k__Bacteria;p__Bacteroidetes;c__Bacteroidia;o__Bacteroidales
c1022025_g1	k__Archaea;p__Euryarchaeota
c1022061_g1	k__Bacteria;p__Firmicutes;c__Clostridia
c1022069_g1	k__Bacteria
c1022070_g1	k__Bacteria
c1022071_g1	k__Bacteria
c1022082_g1	k__Bacteria
c1022095_g1	k__Bacteria;p__Tenericutes;c__Mollicutes;o__Acholeplasmatales;f__Acholeplasmataceae;g__Acholeplasma;s__Acholeplasma hippikon
c1022132_g1	k__Bacteria
c1022155_g1	k__Bacteria
c1022197_g1	k__Bacteria;p__Firmicutes;c__Clostridia;o__Clostridiales
c1022201_g1	k__Bacteria
c1022225_g1	k__Bacteria
c1022229_g1	k__Bacteria;p__Bacteroidetes;c__Bacteroidia;o__Bacteroidales
c1022289_g1	Unclassified
c1022297_g1	k__Bacteria
c1022306_g1	k__Bacteria
c1022358_g1	Unclassified
c1022370_g1	k__Bacteria
c1022417_g1	k__Bacteria
c1022468_g1	k__Bacteria;p__Bacteroidetes
c1022485_g1	k__Bacteria
c1022490_g1	k__Bacteria
c1022497_g1	k__Bacteria
c1022533_g1	k__Bacteria;p__Bacteroidetes;c__Bacteroidia;o__Bacteroidales
c1022542_g1	k__Bacteria;p__Bacteroidetes;c__Bacteroidia;o__Bacteroidales
c1022571_g1	Unclassified
c1022594_g1	k__Bacteria
c1022612_g1	k__Bacteria
c1022619_g1	k__Bacteria
c1022622_g1	k__Bacteria
c1022648_g1	Unclassified
c1022668_g1	Unclassified
c1022693_g1	k__Bacteria
c1022705_g1	k__Bacteria;p__Firmicutes
c1022710_g1	k__Bacteria;p__Bacteroidetes
c1022712_g1	k__Bacteria;p__Actinobacteria;c__Actinobacteria
c1022714_g1	k__Bacteria
c1022732_g1	k__Bacteria
c102276_g1	k__Bacteria
c1022760_g1	k__Bacteria
c1022788_g1	k__Bacteria;p__Bacteroidetes
c1022824_g1	k__Bacteria;p__Firmicutes;c__Clostridia;o__Clostridiales
c1022838_g1	k__Bacteria
c1022897_g1	k__Bacteria;p__Bacteroidetes;c__Bacteroidia;o__Bacteroidales
c1022905_g1	k__Bacteria
c1022923_g1	k__Bacteria;p__Firmicutes
c1022945_g1	k__Bacteria
c1022965_g1	k__Bacteria
c1022967_g1	k__Bacteria
c102299_g1	k__Bacteria
c1023000_g1	k__Bacteria
c1023025_g1	k__Bacteria
c1023038_g1	k__Bacteria;p__Bacteroidetes;c__Bacteroidia;o__Bacteroidales
c1023055_g1	k__Bacteria
c1023068_g1	k__Bacteria
c1023069_g1	k__Bacteria;p__Firmicutes
c1023079_g1	k__Bacteria
c1023092_g1	k__Bacteria
c1023112_g1	k__Bacteria;p__Firmicutes;c__Clostridia;o__Clostridiales
c1023132_g1	k__Bacteria
c1023148_g1	k__Bacteria
c1023151_g1	k__Bacteria
c1023171_g1	k__Bacteria;p__Firmicutes
c102326_g1	k__Bacteria
c1023261_g1	k__Bacteria;p__Firmicutes
c1023266_g1	k__Bacteria
c1023286_g1	k__Bacteria;p__Firmicutes;c__Negativicutes;o__Selenomonadales;f__Selenomonadaceae
c102329_g1	k__Bacteria
c1023304_g1	k__Bacteria;p__Firmicutes
c1023313_g1	k__Bacteria;p__Unclassified;c__Unclassified;o__Unclassified;f__Unclassified;g__Unclassified;s__uncultured bacterium Contig115
c1023327_g1	k__Bacteria
c102336_g1	k__Bacteria
c1023378_g1	Unclassified
c1023381_g1	Unclassified
c1023414_g1	k__Bacteria
c1023420_g1	k__Bacteria;p__Firmicutes
c1023458_g1	k__Bacteria
c1023459_g1	k__Bacteria
c1023500_g1	k__Bacteria;p__Firmicutes
c1023501_g1	k__Eukaryota
c1023520_g1	k__Bacteria
c1023525_g1	k__Bacteria
c1023575_g1	k__Bacteria;p__Firmicutes;c__Clostridia;o__Clostridiales
c1023579_g1	k__Bacteria;p__Bacteroidetes;c__Bacteroidia;o__Bacteroidales
c1023583_g1	k__Bacteria;p__Firmicutes
c1023596_g1	k__Bacteria;p__Firmicutes
c1023621_g1	k__Eukaryota
c1023650_g1	k__Bacteria
c1023653_g1	k__Bacteria
c1023660_g1	k__Bacteria
c1023665_g1	k__Bacteria
c1023679_g1	k__Bacteria;p__Bacteroidetes
c1023682_g1	k__Bacteria;p__Bacteroidetes;c__Bacteroidia;o__Bacteroidales
c1023714_g1	k__Bacteria
c1023718_g1	k__Bacteria;p__Firmicutes;c__Clostridia;o__Clostridiales
c1023747_g1	k__Bacteria
c1023749_g1	k__Bacteria;p__Firmicutes
c1023768_g1	k__Bacteria
c1023816_g1	k__Bacteria
c1023836_g1	k__Bacteria
c1023844_g1	k__Bacteria
c1023860_g1	k__Bacteria;p__Bacteroidetes
c1023873_g1	k__Bacteria
c1023879_g1	k__Bacteria
c1023882_g1	k__Bacteria;p__Firmicutes
c10239_g1	k__Bacteria;p__Firmicutes;c__Clostridia;o__Clostridiales
c1023960_g1	k__Bacteria
c1023991_g1	k__Bacteria;p__Bacteroidetes
c1023996_g1	Unclassified
c1024074_g1	k__Bacteria
c1024104_g1	k__Bacteria;p__Bacteroidetes
c1024108_g1	Unclassified
c1024128_g1	k__Bacteria;p__Firmicutes
c1024172_g1	k__Bacteria
c1024188_g1	k__Bacteria
c1024208_g1	k__Bacteria
c1024226_g1	k__Bacteria
c1024239_g1	k__Bacteria
c1024250_g1	k__Bacteria;p__Firmicutes
c1024265_g1	k__Eukaryota
c1024268_g1	k__Bacteria
c1024292_g1	k__Bacteria;p__Bacteroidetes
c1024327_g1	k__Bacteria;p__Spirochaetes;c__Spirochaetia;o__Spirochaetales;f__Spirochaetaceae;g__Treponema
c1024363_g1	k__Bacteria;p__Bacteroidetes
c1024380_g1	k__Bacteria
c1024425_g1	k__Bacteria
c1024473_g1	k__Bacteria
c1024477_g1	k__Bacteria;p__Firmicutes
c102448_g1	Unclassified
c1024498_g1	k__Bacteria;p__Bacteroidetes
c1024514_g1	k__Bacteria
c1024561_g1	k__Bacteria
c1024570_g1	k__Bacteria
c1024571_g1	k__Bacteria;p__Firmicutes
c1024613_g1	k__Bacteria
c1024692_g1	k__Bacteria
c1024698_g1	k__Bacteria
c1024702_g1	k__Bacteria
c1024732_g1	k__Bacteria
c1024750_g1	k__Bacteria;p__Bacteroidetes;c__Bacteroidia;o__Bacteroidales
c1024781_g1	Unclassified
c102479_g1	k__Bacteria
c1024821_g1	k__Bacteria
c1024827_g1	k__Bacteria;p__Bacteroidetes;c__Bacteroidia;o__Bacteroidales;f__Prevotellaceae
c1024830_g1	Unclassified
c1024851_g1	k__Bacteria
c1024863_g1	k__Bacteria;p__Firmicutes
c1024871_g1	k__Bacteria
c1024873_g1	k__Bacteria
c1024908_g1	k__Bacteria
c1024915_g1	k__Bacteria;p__Firmicutes;c__Clostridia;o__Clostridiales
c1024917_g1	k__Bacteria
c1024929_g1	k__Bacteria
c1024930_g1	k__Bacteria
c1024946_g1	k__Bacteria
c1024972_g1	k__Bacteria
c1024973_g1	k__Bacteria
c1024994_g1	k__Bacteria
c1025096_g1	k__Bacteria;p__Bacteroidetes;c__Bacteroidia;o__Bacteroidales
c1025098_g1	Unclassified
c1025115_g1	Unclassified
c1025157_g1	k__Bacteria
c1025169_g1	k__Bacteria
c1025187_g1	k__Bacteria;p__Firmicutes
c1025235_g1	k__Bacteria
c1025247_g1	k__Bacteria
c1025257_g1	k__Bacteria
c1025284_g1	k__Bacteria
c1025285_g1	k__Bacteria
c1025307_g1	k__Bacteria
c1025333_g1	k__Bacteria
c1025339_g1	k__Bacteria
c1025364_g1	k__Bacteria;p__Firmicutes;c__Clostridia;o__Clostridiales
c1025365_g1	k__Bacteria
c1025376_g1	k__Bacteria
c1025425_g1	k__Bacteria
c1025442_g1	k__Bacteria
c1025454_g1	k__Bacteria
c1025506_g1	k__Bacteria
c1025523_g1	k__Bacteria
c1025546_g1	k__Bacteria
c1025553_g1	k__Bacteria
c1025559_g1	k__Bacteria;p__Bacteroidetes
c1025592_g1	k__Bacteria
c1025613_g1	k__Bacteria
c1025628_g1	Unclassified
c1025629_g1	k__Bacteria;p__Firmicutes
c1025651_g1	k__Bacteria
c1025722_g1	k__Bacteria
c1025732_g1	k__Eukaryota
c1025736_g1	k__Bacteria;p__Bacteroidetes
c1025739_g1	k__Bacteria
c1025779_g1	Unclassified
c1025854_g1	Unclassified
c102587_g1	k__Bacteria;p__Firmicutes
c1025885_g1	k__Bacteria
c1025896_g1	k__Bacteria;p__Bacteroidetes
c1025945_g1	Unclassified
c102596_g1	k__Bacteria;p__Bacteroidetes;c__Bacteroidia;o__Bacteroidales
c1025962_g1	k__Bacteria
c1025973_g1	k__Bacteria
c1026017_g1	k__Bacteria
c1026037_g1	k__Bacteria;p__Unclassified;c__Unclassified;o__Unclassified;f__Unclassified;g__Unclassified;s__uncultured bacterium
c1026044_g1	k__Bacteria
c1026081_g1	k__Bacteria
c1026097_g1	k__Bacteria;p__Bacteroidetes;c__Bacteroidia;o__Bacteroidales
c10261_g1	k__Bacteria
c1026177_g1	k__Bacteria;p__Bacteroidetes
c1026182_g1	k__Bacteria
c1026189_g1	k__Bacteria;p__Firmicutes;c__Clostridia;o__Clostridiales
c1026201_g1	k__Bacteria;p__Bacteroidetes;c__Bacteroidia;o__Bacteroidales
c1026215_g1	k__Bacteria
c1026226_g1	k__Bacteria;p__Bacteroidetes;c__Bacteroidia;o__Bacteroidales;f__Prevotellaceae;g__Prevotella
c1026321_g1	k__Bacteria
c1026337_g1	k__Bacteria;p__Firmicutes
c102647_g1	k__Bacteria
c1026508_g1	Unclassified
c1026521_g1	k__Bacteria
c1026531_g1	k__Bacteria
c1026595_g1	Unknown
c1026636_g1	Unclassified
c1026672_g1	k__Bacteria;p__Bacteroidetes
c1026674_g1	k__Bacteria
c1026680_g1	k__Bacteria;p__Firmicutes;c__Clostridia;o__Clostridiales
c1026707_g1	k__Bacteria
c102675_g1	k__Bacteria
c1026783_g1	k__Bacteria;p__Firmicutes;c__Clostridia;o__Clostridiales
c1026825_g1	k__Bacteria
c1026832_g1	Unclassified
c1026846_g1	k__Bacteria
c1026859_g1	Unclassified
c1026863_g1	k__Bacteria;p__Bacteroidetes;c__Bacteroidia;o__Bacteroidales
c1026898_g1	k__Bacteria
c1026957_g1	k__Bacteria
c1026973_g1	k__Bacteria;p__Firmicutes;c__Clostridia;o__Clostridiales
c1026994_g1	k__Bacteria
c1027007_g1	k__Bacteria
c1027011_g1	k__Bacteria
c102705_g1	k__Bacteria
c1027087_g1	k__Bacteria
c1027091_g1	k__Bacteria;p__Bacteroidetes;c__Bacteroidia;o__Bacteroidales
c1027107_g1	k__Bacteria;p__Firmicutes
c1027158_g1	k__Bacteria
c1027167_g1	k__Bacteria
c1027189_g1	k__Bacteria
c1027210_g1	k__Bacteria
c1027233_g1	k__Bacteria
c1027263_g1	Unclassified
c1027280_g1	k__Bacteria
c1027331_g1	k__Bacteria
c1027334_g1	k__Bacteria;p__Firmicutes
c1027373_g1	k__Bacteria
c1027394_g1	k__Bacteria
c1027407_g1	k__Bacteria
c1027427_g1	k__Bacteria
c1027466_g1	k__Bacteria;p__Firmicutes
c102748_g1	k__Bacteria
c1027481_g1	k__Bacteria;p__Firmicutes
c1027514_g1	k__Bacteria
c1027515_g1	Unclassified
c1027516_g1	k__Bacteria
c1027536_g1	k__Bacteria
c1027539_g1	k__Bacteria
c1027543_g1	k__Bacteria;p__Firmicutes
c1027555_g1	k__Bacteria;p__Firmicutes
c1027577_g1	k__Bacteria;p__Firmicutes;c__Clostridia;o__Clostridiales
c1027588_g1	k__Bacteria
c1027622_g1	k__Bacteria
c1027628_g1	k__Bacteria
c1027643_g1	k__Bacteria
c1027652_g1	k__Bacteria;p__Firmicutes
c1027687_g1	k__Bacteria
c1027713_g1	k__Bacteria
c1027714_g1	k__Bacteria;p__Fibrobacteres;c__Fibrobacteria;o__Fibrobacterales;f__Fibrobacteraceae;g__Fibrobacter;s__Fibrobacter succinogenes
c1027749_g1	k__Bacteria
c1027760_g1	k__Archaea;p__Euryarchaeota
c1027788_g1	k__Bacteria
c1027791_g1	k__Bacteria
c1027792_g1	k__Bacteria
c1027801_g1	k__Bacteria;p__Bacteroidetes
c1027831_g1	k__Bacteria
c1027881_g1	k__Bacteria;p__Firmicutes
c1027885_g1	k__Bacteria
c1027913_g1	k__Bacteria
c1027919_g1	k__Bacteria
c1027920_g1	k__Bacteria;p__Firmicutes
c1027979_g1	k__Bacteria
c1027996_g1	k__Bacteria;p__Firmicutes;c__Clostridia;o__Clostridiales;f__Ruminococcaceae;g__Ruminococcus
c102800_g1	k__Bacteria
c1028037_g1	k__Bacteria
c1028043_g1	k__Bacteria
c1028075_g1	k__Bacteria
c1028076_g1	k__Bacteria;p__Firmicutes;c__Clostridia;o__Clostridiales
c1028093_g1	k__Bacteria;p__Firmicutes
c1028107_g1	k__Bacteria
c1028113_g1	k__Bacteria
c1028118_g1	k__Bacteria;p__Bacteroidetes;c__Bacteroidia;o__Bacteroidales
c1028167_g1	k__Bacteria
c1028180_g1	k__Archaea;p__Euryarchaeota;c__Methanobacteria;o__Methanobacteriales;f__Methanobacteriaceae
c1028197_g1	k__Bacteria
c1028211_g1	Unknown
c1028213_g1	k__Bacteria
c1028215_g1	k__Bacteria
c1028218_g1	k__Bacteria;p__Firmicutes
c102825_g1	k__Bacteria
c1028286_g1	k__Bacteria;p__Firmicutes
c1028326_g1	k__Bacteria;p__Firmicutes
c1028329_g1	k__Bacteria
c1028384_g1	k__Bacteria;p__Bacteroidetes;c__Bacteroidia;o__Bacteroidales
c1028397_g1	k__Bacteria;p__Bacteroidetes
c102842_g1	k__Bacteria;p__Bacteroidetes;c__Bacteroidia;o__Bacteroidales
c1028425_g1	Unclassified
c1028440_g1	k__Bacteria
c1028444_g1	k__Bacteria
c1028446_g1	k__Bacteria
c1028464_g1	k__Bacteria
c1028483_g1	k__Bacteria
c1028493_g1	k__Bacteria
c1028544_g1	k__Bacteria;p__Bacteroidetes;c__Bacteroidia;o__Bacteroidales
c1028551_g1	k__Bacteria;p__Bacteroidetes;c__Bacteroidia;o__Bacteroidales
c1028553_g1	k__Bacteria;p__Firmicutes
c1028636_g1	k__Bacteria
c1028654_g1	k__Bacteria
c1028669_g1	k__Bacteria
c102876_g1	Unknown
c1028809_g1	k__Bacteria;p__Bacteroidetes;c__Bacteroidia;o__Bacteroidales
c1028819_g1	k__Bacteria
c1028825_g1	k__Bacteria;p__Bacteroidetes;c__Bacteroidia;o__Bacteroidales
c1028827_g1	k__Bacteria;p__Firmicutes
c1028829_g1	k__Bacteria
c1028865_g1	k__Bacteria;p__Bacteroidetes;c__Bacteroidia;o__Bacteroidales
c1028878_g1	k__Bacteria;p__Firmicutes
c1028880_g1	k__Bacteria;p__Firmicutes
c1028901_g1	k__Bacteria
c1028911_g1	k__Bacteria
c1028958_g1	k__Bacteria
c1028996_g1	k__Bacteria;p__Firmicutes;c__Clostridia;o__Clostridiales
c1029008_g1	k__Bacteria;p__Firmicutes
c1029034_g1	k__Bacteria
c1029063_g1	k__Bacteria;p__Firmicutes
c1029064_g1	k__Bacteria
c1029084_g1	k__Bacteria;p__Bacteroidetes
c102912_g1	k__Archaea;p__Euryarchaeota;c__Methanobacteria;o__Methanobacteriales
c102912_g2	k__Archaea;p__Euryarchaeota;c__Methanobacteria;o__Methanobacteriales
c102913_g1	k__Bacteria;p__Firmicutes;c__Clostridia;o__Clostridiales
c1029164_g1	k__Bacteria
c1029176_g1	k__Bacteria;p__Firmicutes
c1029184_g1	k__Bacteria
c1029209_g1	k__Bacteria;p__Bacteroidetes
c102921_g1	k__Bacteria;p__Firmicutes
c1029214_g1	k__Bacteria
c1029247_g1	Unclassified
c1029265_g1	Unclassified
c1029298_g1	Unclassified
c1029326_g1	k__Bacteria;p__Bacteroidetes
c1029329_g1	k__Bacteria
c1029342_g1	k__Bacteria
c1029345_g1	k__Bacteria;p__Firmicutes
c1029368_g1	Unclassified
c1029402_g1	k__Bacteria;p__Firmicutes
c1029427_g1	k__Bacteria
c1029450_g1	k__Bacteria
c1029454_g1	k__Bacteria;p__Bacteroidetes;c__Bacteroidia;o__Bacteroidales
c1029477_g1	k__Bacteria;p__Firmicutes
c1029562_g1	k__Bacteria;p__Firmicutes;c__Clostridia;o__Clostridiales
c1029572_g1	k__Bacteria
c1029614_g1	k__Bacteria;p__Firmicutes
c1029627_g1	k__Bacteria
c1029648_g1	k__Bacteria
c1029660_g1	k__Eukaryota
c1029672_g1	k__Bacteria
c1029703_g1	k__Bacteria
c1029706_g1	Unclassified
c1029710_g1	k__Bacteria
c1029727_g1	k__Bacteria
c1029737_g1	k__Bacteria;p__Firmicutes;c__Clostridia;o__Clostridiales
c1029771_g1	k__Bacteria;p__Bacteroidetes
c1029799_g1	k__Bacteria
c1029837_g1	k__Bacteria
c1029840_g1	k__Bacteria
c1029847_g1	k__Bacteria
c1029861_g1	k__Bacteria;p__Firmicutes
c102987_g1	k__Bacteria;p__Bacteroidetes;c__Bacteroidia;o__Bacteroidales
c1029877_g1	k__Bacteria;p__Firmicutes
c1029903_g1	k__Bacteria;p__Firmicutes
c1029958_g1	k__Bacteria
c1029971_g1	k__Bacteria
c1030013_g1	k__Bacteria;p__Firmicutes
c1030016_g1	k__Bacteria;p__Bacteroidetes;c__Bacteroidia;o__Bacteroidales
c1030025_g1	k__Bacteria;p__Firmicutes
c1030031_g1	k__Bacteria
c1030072_g1	k__Bacteria;p__Bacteroidetes;c__Bacteroidia;o__Bacteroidales;f__Prevotellaceae
c1030098_g1	Unclassified
c1030113_g1	Unclassified
c1030134_g1	k__Bacteria;p__Firmicutes;c__Clostridia;o__Clostridiales
c1030176_g1	k__Bacteria
c1030177_g1	k__Bacteria
c1030179_g1	k__Bacteria;p__Bacteroidetes;c__Bacteroidia;o__Bacteroidales
c1030187_g1	k__Bacteria;p__Bacteroidetes;c__Bacteroidia;o__Bacteroidales
c1030191_g1	k__Bacteria
c1030220_g1	k__Bacteria
c1030227_g1	k__Bacteria
c1030290_g1	k__Bacteria
c1030298_g1	k__Bacteria
c1030311_g1	k__Bacteria;p__Bacteroidetes;c__Bacteroidia;o__Bacteroidales;f__Bacteroidaceae;g__Bacteroides
c1030319_g1	k__Bacteria
c1030333_g1	k__Bacteria
c103036_g1	k__Bacteria;p__Firmicutes;c__Clostridia;o__Clostridiales;f__Clostridiales Family XII. Incertae Sedis;g__Fusibacter;s__Fusibacter sp. 3D3
c1030405_g1	Unclassified
c1030429_g1	Unclassified
c103044_g1	k__Bacteria
c1030441_g1	k__Bacteria;p__Bacteroidetes
c1030463_g1	k__Bacteria
c1030507_g1	k__Bacteria
c103052_g1	k__Bacteria;p__Bacteroidetes
c1030522_g1	k__Bacteria
c1030553_g1	k__Bacteria;p__Firmicutes
c1030585_g1	k__Bacteria
c1030616_g1	k__Bacteria
c1030665_g1	k__Bacteria
c1030687_g1	k__Bacteria
c1030714_g1	k__Bacteria
c1030718_g1	k__Bacteria;p__Firmicutes
c1030723_g1	k__Bacteria
c1030724_g1	k__Bacteria
c1030788_g1	k__Bacteria
c1030795_g1	k__Bacteria
c1030797_g1	Unknown
c1030822_g1	k__Bacteria;p__Firmicutes
c1030872_g1	k__Bacteria
c1030883_g1	k__Bacteria;p__Firmicutes
c1030887_g1	k__Bacteria
c1030900_g1	k__Bacteria
c1031039_g1	k__Bacteria
c1031047_g1	k__Bacteria
c1031061_g1	k__Bacteria
c1031083_g1	k__Bacteria;p__Bacteroidetes;c__Bacteroidia;o__Bacteroidales;f__Bacteroidaceae;g__Bacteroides
c1031088_g1	k__Bacteria
c1031092_g1	k__Bacteria
c1031101_g1	k__Bacteria;p__Firmicutes
c1031105_g1	k__Bacteria
c1031214_g1	k__Bacteria
c1031222_g1	Unclassified
c1031230_g1	k__Bacteria;p__Bacteroidetes
c1031235_g1	k__Bacteria
c1031246_g1	k__Bacteria
c1031282_g1	k__Bacteria
c1031332_g1	k__Bacteria
c1031357_g1	k__Bacteria;p__Firmicutes;c__Clostridia;o__Clostridiales
c1031370_g1	Unclassified
c1031378_g1	k__Bacteria
c1031390_g1	k__Bacteria;p__Firmicutes
c1031398_g1	k__Bacteria;p__Bacteroidetes;c__Bacteroidia;o__Bacteroidales
c1031408_g1	k__Bacteria;p__Firmicutes;c__Clostridia;o__Clostridiales
c1031430_g1	k__Bacteria
c1031437_g1	k__Bacteria
c1031451_g1	k__Bacteria
c1031473_g1	k__Bacteria
c1031498_g1	k__Bacteria;p__Firmicutes
c1031522_g1	k__Bacteria
c1031571_g1	k__Bacteria;p__Firmicutes
c1031598_g1	k__Bacteria;p__Firmicutes
c1031612_g1	k__Bacteria
c1031614_g1	k__Bacteria
c1031619_g1	k__Bacteria;p__Firmicutes
c1031660_g1	Unclassified
c1031664_g1	k__Bacteria
c1031669_g1	k__Bacteria;p__Firmicutes;c__Clostridia;o__Clostridiales
c1031699_g1	k__Bacteria
c1031701_g1	k__Bacteria
c1031725_g1	k__Bacteria
c1031734_g1	k__Bacteria
c1031768_g1	k__Bacteria
c1031788_g1	k__Bacteria
c1031794_g1	k__Bacteria
c1031806_g1	k__Bacteria
c1031821_g1	k__Bacteria
c1031835_g1	k__Bacteria
c1031836_g1	k__Bacteria
c1031838_g1	Unclassified
c1031898_g1	k__Bacteria
c1031920_g1	k__Bacteria;p__Firmicutes;c__Clostridia;o__Clostridiales;f__Lachnospiraceae
c1031933_g1	k__Bacteria;p__Firmicutes
c1031937_g1	k__Bacteria
c1031941_g1	k__Bacteria;p__Firmicutes
c1031946_g1	Unclassified
c1031995_g1	k__Bacteria
c1032030_g1	Unclassified
c1032059_g1	k__Bacteria;p__Firmicutes
c1032093_g1	k__Bacteria;p__Firmicutes;c__Clostridia;o__Clostridiales
c1032098_g1	k__Bacteria
c1032117_g1	k__Bacteria
c1032150_g1	k__Bacteria;p__Firmicutes;c__Clostridia;o__Clostridiales
c1032197_g1	Unclassified
c1032204_g1	k__Bacteria;p__Spirochaetes
c1032290_g1	k__Bacteria;p__Bacteroidetes;c__Bacteroidia;o__Bacteroidales;f__Prevotellaceae
c1032296_g1	k__Bacteria;p__Firmicutes
c1032300_g1	k__Bacteria;p__Firmicutes
c1032316_g1	k__Bacteria
c1032352_g1	k__Bacteria
c1032383_g1	k__Bacteria
c1032429_g1	k__Bacteria;p__Firmicutes;c__Clostridia;o__Clostridiales;f__Ruminococcaceae;g__Ruminococcus
c103249_g1	k__Bacteria;p__Firmicutes
c1032509_g1	k__Bacteria
c1032526_g1	k__Bacteria
c1032531_g1	k__Bacteria
c1032545_g1	k__Bacteria
c1032552_g1	k__Bacteria
c1032566_g1	k__Bacteria
c1032580_g1	Unclassified
c1032591_g1	k__Bacteria
c1032594_g1	k__Bacteria
c1032626_g1	k__Bacteria
c1032631_g1	k__Bacteria;p__Firmicutes
c1032679_g1	k__Bacteria
c1032696_g1	k__Bacteria
c1032719_g1	k__Bacteria;p__Firmicutes
c1032726_g1	k__Bacteria;p__Bacteroidetes;c__Bacteroidia;o__Bacteroidales
c1032801_g1	k__Bacteria;p__Firmicutes
c1032808_g1	k__Bacteria
c1032846_g1	k__Bacteria
c1032860_g1	k__Bacteria;p__Firmicutes
c1032872_g1	k__Bacteria
c1032878_g1	k__Bacteria;p__Bacteroidetes
c1032895_g1	k__Bacteria
c1032911_g1	k__Bacteria;p__Firmicutes
c1032922_g1	k__Bacteria
c1032955_g1	k__Bacteria
c1032993_g1	k__Bacteria
c1033000_g1	k__Bacteria
c1033004_g1	k__Bacteria
c1033019_g1	Unclassified
c1033045_g1	k__Bacteria
c1033053_g1	k__Bacteria;p__Firmicutes
c1033060_g1	k__Bacteria
c103307_g1	k__Bacteria
c1033086_g1	k__Bacteria
c1033141_g1	k__Bacteria
c1033142_g1	k__Bacteria
c1033143_g1	k__Bacteria;p__Proteobacteria
c1033206_g1	k__Bacteria;p__Firmicutes;c__Clostridia;o__Clostridiales
c1033217_g1	k__Bacteria;p__Firmicutes
c1033222_g1	Unclassified
c1033243_g1	k__Bacteria;p__Spirochaetes
c1033291_g1	k__Bacteria;p__Firmicutes
c1033309_g1	k__Bacteria;p__Firmicutes;c__Bacilli;o__Bacillales;f__Bacillaceae;g__Bacillus;s__Bacillus coagulans
c1033323_g1	k__Bacteria;p__Proteobacteria;c__Gammaproteobacteria
c1033332_g1	k__Bacteria
c1033338_g1	Unclassified
c1033352_g1	Unclassified
c1033374_g1	Unclassified
c1033446_g1	Unclassified
c1033451_g1	k__Bacteria;p__Firmicutes
c1033467_g1	k__Bacteria
c1033468_g1	Unclassified
c1033492_g1	k__Bacteria
c1033513_g1	k__Bacteria
c1033514_g1	k__Bacteria
c1033525_g1	k__Bacteria
c1033536_g1	k__Bacteria
c1033565_g1	k__Bacteria
c1033578_g1	k__Bacteria;p__Firmicutes
c1033582_g1	Unclassified
c1033588_g1	k__Bacteria
c1033597_g1	k__Bacteria
c103370_g1	k__Bacteria
c1033767_g1	Unclassified
c1033780_g1	k__Bacteria;p__Firmicutes;c__Clostridia;o__Clostridiales
c1033841_g1	Unclassified
c1033855_g1	k__Bacteria;p__Proteobacteria;c__Deltaproteobacteria
c1033864_g1	k__Bacteria;p__Firmicutes
c1033867_g1	k__Bacteria
c1033897_g1	k__Bacteria
c1033950_g1	k__Bacteria
c1033959_g1	k__Bacteria;p__Firmicutes
c1033998_g1	k__Bacteria;p__Bacteroidetes;c__Bacteroidia;o__Bacteroidales
c1034022_g1	k__Bacteria
c1034042_g1	k__Bacteria
c1034045_g1	k__Archaea;p__Euryarchaeota;c__Methanobacteria;o__Methanobacteriales;f__Methanobacteriaceae
c103410_g1	k__Bacteria;p__Firmicutes
c1034200_g1	k__Bacteria
c1034212_g1	k__Bacteria
c1034235_g1	k__Bacteria
c1034269_g1	k__Bacteria;p__Firmicutes
c1034277_g1	k__Bacteria
c1034302_g1	Unclassified
c1034322_g1	k__Eukaryota
c103434_g1	k__Bacteria
c1034345_g1	k__Bacteria
c1034352_g1	k__Bacteria;p__Bacteroidetes;c__Bacteroidia;o__Bacteroidales
c1034390_g1	k__Bacteria
c103440_g1	k__Bacteria
c1034428_g1	k__Bacteria
c1034434_g1	k__Bacteria
c1034478_g1	k__Bacteria;p__Bacteroidetes;c__Bacteroidia;o__Bacteroidales;f__Prevotellaceae;g__Prevotella
c1034521_g1	k__Bacteria;p__Firmicutes
c103453_g1	k__Bacteria
c1034540_g1	k__Bacteria
c1034550_g1	k__Bacteria
c1034611_g1	k__Bacteria;p__Firmicutes;c__Negativicutes
c1034640_g1	k__Bacteria
c1034659_g1	k__Bacteria
c1034694_g1	k__Bacteria;p__Firmicutes
c1034719_g1	k__Bacteria;p__Bacteroidetes;c__Bacteroidia;o__Bacteroidales
c1034733_g1	k__Bacteria
c103476_g1	k__Bacteria
c1034762_g1	k__Bacteria
c1034812_g1	k__Bacteria;p__Firmicutes
c1034900_g1	k__Bacteria;p__Bacteroidetes;c__Bacteroidia;o__Bacteroidales
c1034914_g1	k__Bacteria
c1034957_g1	k__Bacteria;p__Spirochaetes
c1034958_g1	k__Bacteria
c1034963_g1	k__Bacteria
c1035013_g1	k__Bacteria;p__Bacteroidetes
c1035046_g1	k__Bacteria;p__Bacteroidetes;c__Bacteroidia;o__Bacteroidales;f__Prevotellaceae;g__Prevotella
c1035048_g1	k__Bacteria
c1035060_g1	Unclassified
c1035083_g1	k__Bacteria
c1035090_g1	Unclassified
c1035115_g1	k__Bacteria;p__Firmicutes
c1035117_g1	k__Bacteria
c1035154_g1	k__Bacteria
c1035171_g1	k__Bacteria;p__Firmicutes
c1035183_g1	k__Bacteria
c1035227_g1	k__Bacteria
c1035254_g1	Unclassified
c1035261_g1	k__Bacteria;p__Firmicutes
c1035284_g1	k__Bacteria;p__Firmicutes;c__Negativicutes;o__Selenomonadales;f__Selenomonadaceae
c1035306_g1	k__Bacteria
c1035325_g1	k__Bacteria
c1035345_g1	k__Bacteria
c1035385_g1	k__Bacteria
c1035397_g1	k__Bacteria
c1035437_g1	k__Bacteria
c1035463_g1	Unclassified
c1035478_g1	k__Bacteria
c1035490_g1	k__Bacteria;p__Bacteroidetes;c__Bacteroidia;o__Bacteroidales
c1035505_g1	k__Bacteria
c1035576_g1	k__Bacteria
c1035582_g1	k__Bacteria
c1035585_g1	k__Bacteria
c103561_g1	k__Bacteria;p__Firmicutes
c1035645_g1	k__Bacteria
c103570_g1	k__Bacteria;p__Bacteroidetes;c__Bacteroidia;o__Bacteroidales
c1035701_g1	k__Bacteria
c1035718_g1	k__Bacteria
c1035736_g1	k__Bacteria
c1035740_g1	k__Bacteria
c1035761_g1	k__Bacteria;p__Firmicutes
c1035766_g1	k__Bacteria
c1035787_g1	k__Bacteria
c1035812_g1	k__Bacteria;p__Bacteroidetes
c1035870_g1	k__Bacteria
c1035881_g1	k__Bacteria;p__Firmicutes;c__Clostridia;o__Clostridiales;f__Ruminococcaceae;g__Ruminococcus
c1035913_g1	k__Bacteria
c1035938_g1	k__Bacteria
c1035939_g1	k__Bacteria
c1035966_g1	k__Bacteria
c103597_g1	k__Bacteria
c1036_g1	k__Bacteria
c1036013_g1	Unknown
c1036019_g1	k__Bacteria
c1036032_g1	k__Bacteria
c1036058_g1	k__Bacteria
c1036130_g1	Unclassified
c1036135_g1	k__Bacteria
c1036146_g1	k__Bacteria
c1036242_g1	Unclassified
c1036256_g1	k__Bacteria;p__Firmicutes
c1036267_g1	k__Bacteria
c1036281_g1	k__Bacteria
c1036293_g1	k__Bacteria
c1036300_g1	k__Bacteria;p__Firmicutes
c1036306_g1	k__Bacteria;p__Bacteroidetes;c__Bacteroidia;o__Bacteroidales;f__Prevotellaceae;g__Prevotella
c1036340_g1	k__Bacteria
c1036391_g1	k__Bacteria
c1036399_g1	k__Bacteria
c1036412_g1	k__Bacteria
c1036423_g1	k__Bacteria
c1036458_g1	k__Bacteria
c1036493_g1	k__Bacteria;p__Spirochaetes;c__Spirochaetia;o__Spirochaetales;f__Spirochaetaceae;g__Treponema
c1036496_g1	k__Bacteria;p__Bacteroidetes;c__Bacteroidia;o__Bacteroidales
c1036546_g1	k__Bacteria;p__Firmicutes
c1036585_g1	k__Bacteria
c1036597_g1	k__Bacteria
c1036640_g1	k__Bacteria;p__Firmicutes;c__Clostridia;o__Clostridiales
c1036644_g1	k__Bacteria
c1036647_g1	k__Bacteria
c1036714_g1	k__Bacteria
c1036759_g1	k__Bacteria;p__Firmicutes
c1036963_g1	k__Bacteria;p__Firmicutes;c__Clostridia;o__Clostridiales
c1036998_g1	k__Bacteria;p__Firmicutes
c1037024_g1	k__Bacteria
c1037063_g1	k__Bacteria;p__Spirochaetes
c1037068_g1	k__Bacteria
c1037078_g1	k__Bacteria
c1037117_g1	k__Bacteria
c1037155_g1	Unclassified
c1037188_g1	k__Bacteria
c1037214_g1	k__Bacteria
c1037225_g1	k__Bacteria;p__Bacteroidetes;c__Bacteroidia;o__Bacteroidales;f__Prevotellaceae;g__Prevotella
c1037226_g1	k__Eukaryota
c1037277_g1	k__Bacteria
c1037281_g1	k__Bacteria;p__Bacteroidetes;c__Bacteroidia;o__Bacteroidales
c103729_g1	k__Bacteria
c1037300_g1	k__Eukaryota
c1037337_g1	k__Bacteria
c1037352_g1	k__Bacteria;p__Firmicutes;c__Clostridia;o__Clostridiales
c1037382_g1	Unclassified
c1037421_g1	k__Bacteria;p__Firmicutes;c__Clostridia;o__Clostridiales
c1037435_g1	k__Bacteria
c1037438_g1	k__Bacteria
c103746_g1	k__Bacteria
c1037462_g1	k__Bacteria
c1037470_g1	k__Bacteria;p__Bacteroidetes;c__Bacteroidia;o__Bacteroidales
c1037566_g1	k__Bacteria;p__Firmicutes;c__Clostridia;o__Clostridiales
c1037586_g1	k__Bacteria;p__Firmicutes
c1037649_g1	k__Bacteria;p__Firmicutes;c__Clostridia;o__Clostridiales
c1037654_g1	k__Bacteria
c1037712_g1	k__Bacteria;p__Firmicutes
c1037737_g1	k__Bacteria
c1037743_g1	k__Bacteria;p__Firmicutes
c1037764_g1	k__Bacteria
c1037786_g1	k__Bacteria
c1037824_g1	k__Bacteria
c1037852_g1	Unclassified
c1037862_g1	k__Bacteria;p__Firmicutes;c__Clostridia;o__Clostridiales
c1037889_g1	Unclassified
c1037979_g1	k__Eukaryota
c103799_g1	Unclassified
c1038037_g1	k__Bacteria;p__Firmicutes
c1038121_g1	k__Bacteria;p__Bacteroidetes;c__Bacteroidia;o__Bacteroidales
c1038124_g1	Unclassified
c1038130_g1	k__Bacteria;p__Firmicutes;c__Clostridia;o__Clostridiales;f__Ruminococcaceae;g__Ruminococcus
c1038162_g1	k__Bacteria;p__Spirochaetes;c__Spirochaetia;o__Spirochaetales;f__Spirochaetaceae;g__Treponema;s__Treponema saccharophilum
c1038186_g1	k__Eukaryota
c1038222_g1	k__Bacteria;p__Bacteroidetes;c__Bacteroidia;o__Bacteroidales
c1038242_g1	k__Bacteria
c1038243_g1	k__Bacteria
c1038338_g1	Unclassified
c1038342_g1	k__Bacteria
c1038346_g1	k__Bacteria
c103837_g1	k__Eukaryota
c1038386_g1	k__Bacteria;p__Bacteroidetes
c1038438_g1	k__Bacteria
c1038443_g1	k__Bacteria
c1038458_g1	k__Bacteria;p__Firmicutes;c__Clostridia;o__Clostridiales
c1038486_g1	k__Bacteria
c1038505_g1	k__Bacteria;p__Firmicutes
c1038510_g1	Unclassified
c1038527_g1	k__Bacteria
c1038530_g1	k__Bacteria
c1038572_g1	k__Bacteria;p__Firmicutes
c1038593_g1	k__Bacteria
c1038644_g1	Unclassified
c1038669_g1	k__Bacteria
c1038714_g1	k__Bacteria
c1038722_g1	k__Bacteria
c1038743_g1	k__Bacteria;p__Firmicutes;c__Clostridia;o__Clostridiales
c1038762_g1	k__Bacteria
c1038818_g1	k__Bacteria
c1038832_g1	k__Bacteria
c103884_g1	k__Bacteria
c1038840_g1	k__Bacteria
c1038846_g1	k__Bacteria
c1038879_g1	k__Eukaryota
c1038885_g1	k__Bacteria
c1038923_g1	k__Bacteria
c1038932_g1	Unclassified
c1038946_g1	k__Bacteria
c1038948_g1	k__Bacteria
c1038978_g1	k__Bacteria;p__Firmicutes
c1038985_g1	k__Bacteria;p__Firmicutes
c1039043_g1	k__Bacteria;p__Firmicutes
c1039059_g1	k__Bacteria
c1039092_g1	k__Bacteria
c1039093_g1	k__Bacteria
c1039106_g1	k__Bacteria
c1039125_g1	k__Bacteria;p__Bacteroidetes;c__Bacteroidia;o__Bacteroidales;f__Prevotellaceae
c1039170_g1	k__Bacteria;p__Bacteroidetes;c__Bacteroidia;o__Bacteroidales;f__Prevotellaceae;g__Prevotella;s__Prevotella ruminicola
c1039217_g1	k__Bacteria
c1039232_g1	k__Bacteria
c1039254_g1	k__Bacteria
c1039268_g1	k__Bacteria
c1039297_g1	k__Bacteria;p__Bacteroidetes;c__Bacteroidia;o__Bacteroidales
c1039307_g1	k__Bacteria;p__Firmicutes;c__Clostridia;o__Clostridiales;f__Eubacteriaceae;g__Eubacterium;s__[Eubacterium] cellulosolvens
c1039324_g1	k__Bacteria;p__Firmicutes
c1039332_g1	k__Bacteria
c1039341_g1	k__Bacteria;p__Bacteroidetes;c__Bacteroidia;o__Bacteroidales
c1039408_g1	k__Bacteria;p__Bacteroidetes;c__Bacteroidia;o__Bacteroidales
c1039411_g1	k__Bacteria
c1039427_g1	Unclassified
c1039458_g1	k__Bacteria
c1039479_g1	k__Bacteria
c1039500_g1	Unclassified
c1039525_g1	k__Bacteria;p__Firmicutes
c103955_g1	k__Bacteria;p__Firmicutes;c__Clostridia;o__Clostridiales
c1039625_g1	k__Bacteria
c1039770_g1	k__Bacteria
c1039772_g1	k__Bacteria;p__Firmicutes
c1039796_g1	Unclassified
c1039815_g1	Unclassified
c1039832_g1	Unclassified
c1039835_g1	k__Bacteria
c1039862_g1	k__Bacteria
c1039901_g1	k__Bacteria
c1039912_g1	k__Bacteria
c1039941_g1	k__Bacteria;p__Firmicutes
c1039953_g1	k__Bacteria
c1039958_g1	k__Bacteria
c1039968_g1	k__Bacteria
c1039995_g1	k__Bacteria
c1040004_g1	k__Bacteria
c1040007_g1	k__Bacteria
c1040013_g1	Unclassified
c104002_g1	k__Bacteria;p__Firmicutes
c1040021_g1	k__Bacteria
c1040025_g1	k__Bacteria
c1040070_g1	k__Bacteria
c1040077_g1	k__Bacteria
c1040087_g1	k__Bacteria;p__Bacteroidetes
c104009_g1	k__Bacteria;p__Bacteroidetes;c__Bacteroidia;o__Bacteroidales;f__Prevotellaceae
c1040123_g1	k__Bacteria;p__Firmicutes
c1040150_g1	k__Archaea
c1040200_g1	k__Bacteria
c1040217_g1	k__Bacteria;p__Bacteroidetes;c__Bacteroidia;o__Bacteroidales;f__Prevotellaceae;g__Prevotella
c1040250_g1	Unclassified
c1040256_g1	k__Bacteria
c1040277_g1	k__Bacteria
c1040308_g1	Unknown
c1040330_g1	k__Bacteria;p__Firmicutes;c__Clostridia;o__Clostridiales
c1040351_g1	k__Bacteria
c1040367_g1	k__Bacteria
c1040372_g1	k__Bacteria
c1040379_g1	Unclassified
c1040390_g1	k__Bacteria
c1040472_g1	k__Bacteria;p__Firmicutes
c1040485_g1	k__Bacteria;p__Firmicutes
c1040500_g1	k__Bacteria
c1040524_g1	k__Bacteria
c1040535_g1	k__Bacteria
c1040549_g1	k__Bacteria;p__Bacteroidetes
c1040610_g1	k__Bacteria
c1040623_g1	k__Bacteria
c1040638_g1	k__Bacteria
c1040648_g1	k__Bacteria
c104067_g1	k__Bacteria;p__Firmicutes
c1040683_g1	k__Bacteria;p__Firmicutes
c1040712_g1	k__Bacteria
c1040730_g1	k__Bacteria;p__Bacteroidetes;c__Bacteroidia;o__Bacteroidales;f__Prevotellaceae;g__Prevotella
c1040771_g1	k__Bacteria
c1040775_g1	k__Bacteria;p__Bacteroidetes;c__Bacteroidia;o__Bacteroidales
c1040788_g1	k__Bacteria;p__Firmicutes
c1040810_g1	k__Bacteria;p__Firmicutes
c1040854_g1	k__Bacteria;p__Firmicutes
c1040862_g1	k__Bacteria
c1040872_g1	Unclassified
c1040891_g1	Unclassified
c1040895_g1	k__Bacteria
c1040911_g1	k__Bacteria;p__Bacteroidetes;c__Bacteroidia;o__Bacteroidales
c1040917_g1	k__Bacteria
c1040926_g1	k__Bacteria
c1040931_g1	k__Bacteria;p__Bacteroidetes;c__Bacteroidia;o__Bacteroidales
c1040997_g1	k__Bacteria
[truncated: 108,519 more rows]
