# Supplementary material for: Metatranscriptomics of the Hu sheep rumen microbiome reveals novel cellulases
Source: Biotechnol Biofuels. 2019 Jun 20;12:153. doi: 10.1186/s13068-019-1498-4 (PMC6587244; doi:10.1186/s13068-019-1498-4)
Supplement: Supplementary file 9 — Additional file 9: Table S7. The FPKM value of the putative ORFs assigned to the GH5 family. [file 13068_2019_1498_MOESM9_ESM.xlsx]

## Sheet: Sheet1
FPKM of putative ORFs in GH5 family	The FPKM value of the putative ORFs assigned to GH5 family
ORF id	ORF ID	S1	S2	S3	S4	S5	S6
c574850_g1_2	c574850_g1_2	0.22	1.26	0.83	0.66	0.28	0.64
c594490_g10_3	c594490_g10_3	2.27	1.87	2.04	0.14	0.77	5.14
c594961_g4_1	c594961_g4_1	1.51	0	0.2	0.21	0.53	1.6
c594961_g6_1	c594961_g6_1	2.02	0	1.37	0.51	1.2	0.69
c595428_g2_1	c595428_g2_1	0.14	0	0.35	0.37	0.35	6.16
c600824_g1_1	c600824_g1_1	0.7	0.14	2.07	1.51	2.91	2.58
c610641_g3_1	c610641_g3_1	0.48	0.42	0.64	5.87	0	0.16
c614516_g3_2	c614516_g3_2	8.31	23.96	34.2	9.19	4	15.47
c616127_g2_1	c616127_g2_1	1.86	0	0.8	0.48	0.83	1.3
c616127_g3_2	c616127_g3_2	3.88	15.35	6.82	2.94	27.57	1.08
c1066669_g1_1	c1066669_g1_1	0	0	0	2.09	0.67	0
c1139256_g1_1	c1139256_g1_1	0	0.25	0.63	0.22	0	1.03
c1208310_g1_1	c1208310_g1_1	0.13	0.15	0.12	0	0	2.99
c1208370_g1_2	c1208370_g1_2	0	0.43	0.12	0.37	1.44	0.29
c1212395_g1_2	c1212395_g1_2	3.25	1.03	0.27	1.03	1	0.04
c1217589_g1_1	c1217589_g1_1	0	0	0	0	0	1.31
c1219264_g1_1	c1219264_g1_1	1.66	0	0	0	0	0
c1220246_g1_2	c1220246_g1_2	0.22	0	0	1.76	0.28	0.26
c1223679_g1_1	c1223679_g1_1	0.2	0	4.09	0	0	0
c1236022_g1_1	c1236022_g1_1	0.08	0	0.65	0.6	0.44	0
c1237239_g1_1	c1237239_g1_1	0.91	0	0.48	0	0.07	0.06
c1239718_g1_1	c1239718_g1_1	0.13	0	0.73	0.13	0.17	0
c1244605_g1_1	c1244605_g1_1	1.23	0	0	0	0	0
c1246692_g1_1	c1246692_g1_1	0	0.61	1.19	0	0	0
c1246948_g1_1	c1246948_g1_1	1.06	0.25	0	0.65	0.56	0
c1270512_g1_1	c1270512_g1_1	0	0	1.13	0	0	0
c1287393_g1_1	c1287393_g1_1	0	0	0	0.95	0.35	0.31
c1290187_g1_1	c1290187_g1_1	0.09	0	0.43	0.18	0.46	0.21
c1377715_g1_1	c1377715_g1_1	0.21	0.25	0.62	0	0	0
c1380971_g1_1	c1380971_g1_1	1.13	0.13	0.65	0.23	0	0
c1385104_g1_2	c1385104_g1_2	0.34	0	0.5	0	0	0
c1433463_g1_1	c1433463_g1_1	0	0	0.51	0.18	0.23	0
c1499489_g1_1	c1499489_g1_1	0.83	0	0.26	0.56	2.14	0.11
c1499489_g1_2	c1499489_g1_2	0.83	0	0.26	0.56	2.14	0.11
c1501853_g1_1	c1501853_g1_1	0.35	0	0.33	0.12	0.45	0
c1504473_g1_1	c1504473_g1_1	0.26	0.3	0.5	0	0.34	0.15
c1505925_g1_3	c1505925_g1_3	0	0	0.57	0	3.31	0.35
c1511656_g1_1	c1511656_g1_1	0.09	1.14	0.34	0.18	0.69	0
c1527415_g1_1	c1527415_g1_1	0	0	0	0	2.27	0.31
c1530032_g1_1	c1530032_g1_1	0.63	0.18	1.06	0	0.21	0.37
c1532610_g1_1	c1532610_g1_1	0.37	0	0.54	0	0	0
c1534468_g1_1	c1534468_g1_1	1.32	0.22	0	0	0	0.45
c1540311_g1_1	c1540311_g1_1	0	0	0	0.15	1.19	0.09
c155277_g1_1	c155277_g1_1	0	0	0.76	0	1.06	2.32
c1557189_g1_1	c1557189_g1_1	0.49	0	0.32	0	0.43	0
c1561824_g1_1	c1561824_g1_1	0	0	1.96	0	0	0
c159843_g1_1	c159843_g1_1	2.1	0	0	0.22	0	0
c161375_g1_1	c161375_g1_1	0	0.06	4.85	0	0.06	9.44
c1613768_g1_1	c1613768_g1_1	0.83	0	0	0.57	0.55	0.33
c1620577_g1_1	c1620577_g1_1	2.47	0	0	0	0	0
c1642189_g1_1	c1642189_g1_1	0	0	0	0	0	2.84
c1689664_g1_1	c1689664_g1_1	0.95	0	0	0	0	0
c1729435_g1_1	c1729435_g1_1	0	0	0	0	1.41	0.21
c1790399_g1_1	c1790399_g1_1	0	0	0	0.06	2.31	0.22
c1805570_g1_1	c1805570_g1_1	0	0	0	1.68	0	0
c1805881_g1_1	c1805881_g1_1	0.18	0.64	0.36	0	0.48	0
c1806216_g1_1	c1806216_g1_1	0	0.42	0	0.37	0.24	0.21
c1814738_g1_1	c1814738_g1_1	0	0	0.42	0	0	0.78
c1819772_g1_2	c1819772_g1_2	0.5	0	0	0.51	0	0.39
c1822185_g1_1	c1822185_g1_1	0.17	0.3	0	0.52	0.22	0
c1823517_g1_1	c1823517_g1_1	0	0	0.13	0.81	0	0.31
c1826630_g1_1	c1826630_g1_1	0.86	0	0	0	0	0
c1829022_g1_2	c1829022_g1_2	0.58	0	0.67	0.12	0	0
c1843121_g1_1	c1843121_g1_1	0.55	0	0	0	0.24	0
c184428_g1_1	c184428_g1_1	1.21	0.24	0.14	1.83	0.98	0.06
c1852674_g1_1	c1852674_g1_1	0	1.07	0	0	0	0.22
c1858_g1_1	c1858_g1_1	0.4	0.47	0.19	0.62	0.53	0.95
c1863340_g1_1	c1863340_g1_1	0	0	0	0	0.15	1.23
c1897225_g1_1	c1897225_g1_1	0.16	0	0	0.81	0	0
c19248_g1_1	c19248_g1_1	0.57	0	0.92	0	2.5	0.23
c1993636_g1_1	c1993636_g1_1	0.15	0	0.6	0	0	0
c20210_g1_1	c20210_g1_1	0.11	0	0.16	0.9	0.07	0
c205662_g1_2	c205662_g1_2	0	0	0	0.59	0.5	0.23
c2084367_g1_1	c2084367_g1_1	0	0	0.39	0	0.35	0.95
c2086410_g1_2	c2086410_g1_2	0	0	0	0	1.9	0.29
c208720_g1_1	c208720_g1_1	0.13	0	0.64	0.27	0.35	0.16
c2092015_g1_1	c2092015_g1_1	0	0	0	2.06	0	0
c2101968_g1_1	c2101968_g1_1	0.2	0	0	0.2	0	1.17
c2102428_g1_2	c2102428_g1_2	0	0	0	0	0	1.88
c2104439_g1_1	c2104439_g1_1	0	0	0	0	0.43	0.58
c2109336_g1_1	c2109336_g1_1	0	0	0	0.78	0	0.45
c2109847_g1_1	c2109847_g1_1	0.38	0	0	1.15	1.23	0.33
c2114191_g1_1	c2114191_g1_1	0.08	0	0.16	0.16	0.32	0.29
c2116118_g1_2	c2116118_g1_2	0.77	0	0.32	0.78	0.71	0
c2119363_g1_1	c2119363_g1_1	0.08	2.82	5.74	0.47	0	0.09
c2125598_g1_1	c2125598_g1_1	0.21	0.25	1.04	0	0.28	0.25
c2128768_g1_1	c2128768_g1_1	0	0	0	0.16	0	1.1
c2133912_g1_1	c2133912_g1_1	0	0	0	0.33	1.12	0.25
c2137056_g1_1	c2137056_g1_1	0	0	0	0.98	1.01	0
c213830_g1_1	c213830_g1_1	0	0	0.12	0	0.06	3.45
c2139417_g1_1	c2139417_g1_1	0.21	0	0.2	0	0.83	0.25
c2140706_g1_1	c2140706_g1_1	0.44	0	0.71	0.3	0	0
c214402_g1_1	c214402_g1_1	0.14	0.16	0.27	0.43	0.55	0.99
c2151865_g1_1	c2151865_g1_1	0	0.44	0.12	0.26	0.16	0.3
c216042_g1_2	c216042_g1_2	0.65	0	0.2	0.43	1.67	0.33
c218070_g1_1	c218070_g1_1	0	0	0	0	0	1.46
c2206303_g1_1	c2206303_g1_1	0.31	0	0	0.48	0.2	0.55
c228798_g1_1	c228798_g1_1	0.05	4.35	0.65	0.48	0.14	0
c22918_g1_2	c22918_g1_2	0.19	0.11	0.64	0.19	0.37	0.11
c235931_g1_1	c235931_g1_1	0	0.34	0.28	0.15	1.74	0
c245374_g1_1	c245374_g1_1	0	0.22	1.15	1.71	1.2	0
c248438_g1_1	c248438_g1_1	1.48	0	0	0	0	0.25
c24890_g1_1	c24890_g1_1	0	0.12	0.19	0.51	0.65	0
c250077_g1_1	c250077_g1_1	0	0	0.39	0	0.35	0.96
c267304_g1_1	c267304_g1_1	0	0	0	0.17	3.82	0
c269441_g1_1	c269441_g1_1	0.19	0	0	0	2	0.23
c26958_g1_1	c26958_g1_1	0	0	0.88	0	1.91	0
c269733_g1_1	c269733_g1_1	0	0.1	0.09	0.55	0.23	0.63
c2738_g1_1	c2738_g1_1	0.14	0	0	0.3	0	1.03
c276085_g1_1	c276085_g1_1	0.71	0	1.21	0.18	0.23	0
c277386_g1_1	c277386_g1_1	0	0	0.18	1.61	0.36	0
c279543_g1_1	c279543_g1_1	0	0	0.25	0	0.34	0.31
c296101_g1_1	c296101_g1_1	0.41	0	0.8	0	0	0
c299641_g1_1	c299641_g1_1	0	0	0	0.29	0.38	1.02
c302045_g1_1	c302045_g1_1	0.08	0.45	0	0	1.59	0
c305919_g1_2	c305919_g1_2	0.99	0.29	0.14	0.54	0.32	0
c307265_g1_1	c307265_g1_1	0.41	0.24	0.2	0.84	0.54	0
c325444_g1_1	c325444_g1_1	0.41	0.16	0.27	0	0	0.49
c327621_g1_1	c327621_g1_1	0.19	0.22	0	0.77	0.49	1.79
c328298_g1_1	c328298_g1_1	0.96	0	0	0	1.11	0
c330755_g1_1	c330755_g1_1	0.11	0.97	0	0.43	0.69	0
c348656_g1_1	c348656_g1_1	0	0	0	0	1.14	0
c356369_g2_1	c356369_g2_1	0.12	0	0	0.24	0.46	0
c36477_g1_1	c36477_g1_1	0	0	0	0.23	0	1.35
c374250_g1_1	c374250_g1_1	0.07	0	0	0.21	0.36	2.04
c376627_g1_1	c376627_g1_1	9.17	0	0.19	0	0.25	0
c378038_g1_1	c378038_g1_1	0.29	0.1	0.36	0.29	0.75	0.19
c378871_g1_1	c378871_g1_1	0.49	0	0.66	1.4	0.51	0.81
c379605_g1_1	c379605_g1_1	0.57	0	0	0.15	0.93	0
c380956_g1_1	c380956_g1_1	0	0	0	0.13	0	2.5
c395630_g3_1	c395630_g3_1	0	0	0	0.44	0	1.27
c397265_g1_1	c397265_g1_1	0.53	0	0.85	0.54	0.46	0.21
c398509_g1_1	c398509_g1_1	0	1.12	0.53	0	0	0
c398635_g1_1	c398635_g1_1	0.1	0.45	0	0.88	2.51	2.49
c400540_g1_1	c400540_g1_1	0.27	0.15	0.13	0	0.17	0.63
c403393_g2_1	c403393_g2_1	0	0	2.35	0	0	0
c41377_g1_1	c41377_g1_1	0.2	0	1.2	0.42	0	0
c423167_g1_2	c423167_g1_2	0.38	0.3	0.85	0.13	0.5	0
c423733_g1_1	c423733_g1_1	0.13	0	4.33	0	0	0
c429374_g1_2	c429374_g1_2	0	0	0	0	0	1.61
c430069_g1_3	c430069_g1_3	3.43	4.19	5.4	1.4	0	0
c431328_g1_1	c431328_g1_1	0.18	0.32	0.95	0.64	2.35	0
c443189_g1_2	c443189_g1_2	0	0	0.94	0.17	0	5.73
c456756_g1_1	c456756_g1_1	0.28	0.22	0.8	0.28	0	0.11
c457435_g1_1	c457435_g1_1	2.62	0	1.59	0.17	0	0
c459956_g1_1	c459956_g1_1	0	0	0	0.18	0	1.92
c459956_g3_1	c459956_g3_1	0.41	0	0.19	0	0.13	0.24
c465650_g1_4	c465650_g1_4	0.05	0.8	3.87	0.52	1.84	0.93
c466924_g2_2	c466924_g2_2	0.29	0	0.61	0.14	1.29	0.42
c474114_g1_1	c474114_g1_1	0	0	0.15	1.38	0.2	0.54
c474801_g1_2	c474801_g1_2	0.6	0.14	0.93	0.37	0.79	0.28
c474801_g2_2	c474801_g2_2	0	1.5	0.61	0	0	0
c477184_g1_1	c477184_g1_1	0	0.1	0	0.97	0.45	0
c477758_g3_1	c477758_g3_1	1.07	0	0.35	0	0	0
c479093_g1_1	c479093_g1_1	84.96	107.54	153.35	112.07	3.04	0.77
c479134_g1_1	c479134_g1_1	10.18	0	0	0	0	0
c480066_g2_1	c480066_g2_1	5.24	0	0	0	0	0
c483261_g1_1	c483261_g1_1	0.86	1.23	0.74	0.58	0.57	0.75
c483785_g1_1	c483785_g1_1	0.38	0.44	1.1	0	0.5	0
c484749_g1_2	c484749_g1_2	1.89	0	0.05	0	0.12	0
c485210_g1_1	c485210_g1_1	0	0	0.04	0	0	7.37
c485210_g2_1	c485210_g2_1	0	0	6.14	0	0	8.65
c487604_g3_1	c487604_g3_1	0.5	0	0.48	1.01	0	0.23
c490126_g1_1	c490126_g1_1	0.38	0	0.36	1.4	1.68	0.29
c490560_g2_1	c490560_g2_1	0	0.2	1.14	0.52	0.22	0.2
c491614_g1_2	c491614_g1_2	0.42	0.04	0.86	0.04	0.41	0.12
c498036_g1_1	c498036_g1_1	0.05	0	0.15	0.1	0	2.78
c499561_g1_1	c499561_g1_1	0.12	0	0.23	0.5	0.96	0.72
c500494_g2_1	c500494_g2_1	0	0	1.02	0.36	0	0
c502714_g1_1	c502714_g1_1	0.23	1.41	0.36	1.35	0	0
c503047_g1_1	c503047_g1_1	0.29	0.23	0.37	0.3	0.63	0.23
c505693_g1_1	c505693_g1_1	1.62	0.17	0.26	0.07	0	2.1
c507843_g1_1	c507843_g1_1	0.41	0.64	0.66	1.11	0	0
c512339_g1_2	c512339_g1_2	0.41	0	0.79	0	0	0
c513613_g1_1	c513613_g1_1	1.25	0.1	0.22	4.18	3.19	5.14
c515363_g1_1	c515363_g1_1	4.16	1.58	2.08	2.32	1.77	1.92
c518756_g1_2	c518756_g1_2	2.65	0.11	0.09	0.1	0.49	0
c519085_g2_2	c519085_g2_2	0.19	0.22	1.68	0.59	0	1.15
c519173_g1_1	c519173_g1_1	0	0	0.32	0	1.51	0.39
c519173_g2_2	c519173_g2_2	0	2.86	0.14	0.15	0.57	0.17
c519214_g1_1	c519214_g1_1	0.23	0.27	0	0.95	1.37	5.49
c522056_g1_1	c522056_g1_1	2.88	1.22	7.82	4.27	22.08	52.87
c532030_g1_1	c532030_g1_1	0.95	0	0.12	1.36	1.16	0.6
c533815_g2_1	c533815_g2_1	0.14	0	1.76	0	0	0
c536705_g1_1	c536705_g1_1	0.26	1.19	5.64	3.25	0	0
c538263_g1_1	c538263_g1_1	0	0	0	0.47	3.3	0
c538490_g1_1	c538490_g1_1	0	1.1	0.91	0.43	0	0.25
c538490_g2_1	c538490_g2_1	0.27	2.33	0	0	0.7	0
c538940_g1_3	c538940_g1_3	0.05	0.06	0.66	0	3.9	0.17
c539619_g1_1	c539619_g1_1	0.76	0	0.24	9.65	1.86	1.48
c541302_g1_1	c541302_g1_1	0.08	0	0.58	0	0	11.73
c542091_g1_1	c542091_g1_1	0	0	0.91	0	2.8	0.11
c543576_g4_1	c543576_g4_1	0	0	0	0	0	7.05
c545901_g3_1	c545901_g3_1	0	0	0	0	1.22	0.44
c546079_g1_1	c546079_g1_1	0	0	1.42	0.17	0.21	0.19
c546302_g1_2	c546302_g1_2	0.63	0.21	0.43	0.25	0.05	0.22
c546354_g1_1	c546354_g1_1	0.87	0.09	0.93	0.36	1.83	0.32
c546578_g1_2	c546578_g1_2	0	0	0.69	0	0	1.33
c546578_g2_2	c546578_g2_2	1.16	0.14	0	0	0.76	0.41
c5466_g1_1	c5466_g1_1	0	0	0.14	0.15	0.94	0
c546709_g1_2	c546709_g1_2	0.16	0.05	0.19	0.2	0.84	1.09
c547503_g2_1	c547503_g2_1	0.78	0.84	7.7	0.79	0.25	0.08
c548319_g2_3	c548319_g2_3	0.65	0.1	3.57	0.33	0.06	0.3
c549791_g2_1	c549791_g2_1	0.23	0.13	0.22	0	1.8	0.54
c549869_g1_2	c549869_g1_2	0	0	0.17	2.97	1.1	0
c549890_g2_1	c549890_g2_1	0	0	0	2.82	0	0
c549890_g3_2	c549890_g3_2	0.45	0	0.15	0.15	0	3.58
c550756_g1_1	c550756_g1_1	0.83	0.52	2.97	6.62	0.33	1.49
c550756_g2_1	c550756_g2_1	0	0	2.17	1.2	0	1.14
c551381_g2_1	c551381_g2_1	0.57	0	1.09	0.43	1.2	1
c552221_g1_1	c552221_g1_1	1.56	4.47	5.09	3.67	8.51	12.06
c553170_g1_2	c553170_g1_2	0.23	0.13	0.65	1.15	0.15	30.43
c554615_g1_1	c554615_g1_1	1.29	0.37	0.16	0.71	0.36	0.32
c554822_g1_1	c554822_g1_1	1.07	0	0.66	0.08	0.59	0
c556048_g1_2	c556048_g1_2	0.61	0.07	1.26	1.68	0	0.28
c556395_g1_1	c556395_g1_1	0.94	0.06	0.14	0.3	0.63	0.06
c556798_g1_1	c556798_g1_1	0.56	0.2	1.17	0.21	0.61	0.05
c557051_g3_2	c557051_g3_2	0.26	0	0.24	0.34	0.55	0.1
c558845_g2_1	c558845_g2_1	0	0	0.64	0.22	0.58	0
c560529_g2_1	c560529_g2_1	0	0	0	0.41	1.72	0
c560906_g1_1	c560906_g1_1	1.3	0	0	0.2	1.3	0.12
c56436_g1_1	c56436_g1_1	0.09	0.3	0.75	0	0	0.51
c567306_g1_1	c567306_g1_1	0.89	0.09	1.22	0.68	5.17	1.56
c569332_g1_1	c569332_g1_1	3.64	0.38	0.17	0.22	0.99	0.04
c569929_g3_1	c569929_g3_1	0	0	1.72	0.13	3.2	0
c570774_g1_1	c570774_g1_1	0	0	0.19	0	0.53	0
c570774_g3_1	c570774_g3_1	0	0	0	0.11	2.48	0
c570774_g4_1	c570774_g4_1	1.57	0	0	0.66	0	0
c570882_g1_3	c570882_g1_3	0.23	0	0.16	1.44	2.21	0
c572460_g1_1	c572460_g1_1	0.75	0.48	1.08	0.73	0	0
c572460_g3_1	c572460_g3_1	0	0.68	1.71	0.4	0	0
c573287_g1_1	c573287_g1_1	2.26	0	2.92	1.93	11.97	0.96
c573903_g6_3	c573903_g6_3	0	0.38	1.03	0	0.7	0
c581150_g3_2	c581150_g3_2	0	0	0	0	2.95	7.46
c581445_g4_1	c581445_g4_1	0	0	0	0	0.13	1.98
c581445_g7_1	c581445_g7_1	0.4	0	0	0.21	0	0.97
c581873_g1_5	c581873_g1_5	2.4	0.04	0.47	0.15	0.04	0
c585080_g1_2	c585080_g1_2	1.58	0	0.3	0.16	0.61	1.38
c585195_g1_4	c585195_g1_4	0.22	0.02	0.62	0.19	0.2	0.68
c585540_g1_1	c585540_g1_1	1.03	1.97	1.52	1.59	3.77	2.02
c585653_g2_1	c585653_g2_1	1.22	2.57	1.88	1.38	3.55	2.58
c585653_g6_1	c585653_g6_1	0.31	0	0.59	0.21	1.2	0
c587365_g2_2	c587365_g2_2	0	0	0	0.39	1.25	1.13
c587773_g1_1	c587773_g1_1	1.14	0.77	2.18	4.37	2.22	3.63
c588049_g13_3	c588049_g13_3	1.59	0.1	1.08	0.46	0.78	0.52
c589026_g1_1	c589026_g1_1	0.73	0.3	1.76	3.42	0.29	8.39
c589789_g1_1	c589789_g1_1	0.14	0.34	2.89	2.1	7.08	14.99
c589945_g2_1	c589945_g2_1	2.19	3.35	3.13	1.79	0.26	3.32
c589945_g3_1	c589945_g3_1	1.91	0	0.73	0.39	0	0
c590908_g1_2	c590908_g1_2	0	0	0	1.48	0	0.8
c591423_g1_2	c591423_g1_2	0.67	1.14	0.29	1.14	0.99	0.12
c591716_g1_1	c591716_g1_1	2.19	0.89	1.74	0.15	0	0
c591716_g1_2	c591716_g1_2	2.19	0.89	1.74	0.15	0	0
c591716_g2_1	c591716_g2_1	2.51	0.65	0.81	0.14	0.55	1.66
c591746_g1_3	c591746_g1_3	0.57	0.03	0.12	1.1	2.19	13.96
c591882_g2_1	c591882_g2_1	0.07	0.39	0.93	0.61	0.93	0.08
c591962_g1_2	c591962_g1_2	0.62	0.07	0.13	0.86	3.06	5.95
c592183_g2_4	c592183_g2_4	0.6	0.11	0.77	0.06	0.81	0.28
c592183_g5_1	c592183_g5_1	0	0	0	0.17	1.3	2.15
c592373_g1_1	c592373_g1_1	6.39	1.75	1.08	16.65	13.31	28.38
c592439_g2_2	c592439_g2_2	0.13	0	0.49	1.1	0.33	0
c593223_g3_1	c593223_g3_1	0.06	0	1.31	2.35	0.04	11.83
c593236_g1_2	c593236_g1_2	1.44	0.22	0.23	0.68	0.12	0.39
c594236_g4_2	c594236_g4_2	1.41	0.1	0.46	0.49	0.34	0.2
c596083_g1_2	c596083_g1_2	0	20.64	0.44	0.04	0	0
c596083_g3_2	c596083_g3_2	1.54	0	0	0	2.47	0
c596083_g4_2	c596083_g4_2	2.32	0	0	0	0.92	0
c596336_g1_1	c596336_g1_1	2.02	0.28	0.46	0.24	1.55	0.14
c596336_g2_4	c596336_g2_4	2.11	21.47	4.48	5.11	8.35	2.31
c596336_g6_1	c596336_g6_1	1.38	0.4	1	0.35	0	0.2
c596336_g7_1	c596336_g7_1	1.51	0.25	1.88	0.38	0.48	0.06
c596526_g7_1	c596526_g7_1	3.66	0.71	0.48	3.65	13.42	9.3
c597031_g2_1	c597031_g2_1	6.54	5.83	13.67	22.4	3.65	8.49
c597031_g3_1	c597031_g3_1	13.98	15.25	16.52	3.86	0	0
c597031_g4_1	c597031_g4_1	1.11	1.29	0	0.41	0.26	0.35
c597031_g5_1	c597031_g5_1	0.16	0.57	6.31	5	0	0
c597720_g6_2	c597720_g6_2	0	0.21	1.05	0.97	0.77	0
c598842_g1_2	c598842_g1_2	1.75	0.6	3.86	0.17	0.17	0.2
c599590_g3_1	c599590_g3_1	4.44	4.7	7.61	13.49	19.55	50.72
c599590_g6_1	c599590_g6_1	42.42	51.01	52.3	48.46	9.86	15.31
c599590_g7_1	c599590_g7_1	0.85	0.99	0.94	0.5	3.66	10.91
c599590_g8_1	c599590_g8_1	19.48	26.83	29.83	22.19	10.69	14.43
c600420_g3_2	c600420_g3_2	0	0	0.73	0.25	0.64	0
c600696_g3_1	c600696_g3_1	0.6	0.24	1.31	0.68	2.05	0
c601165_g2_1	c601165_g2_1	3.48	1.86	0	0	1.11	0.11
c601267_g2_2	c601267_g2_2	0.3	0.06	0.52	0.1	2.43	0
c601503_g1_1	c601503_g1_1	6.42	9.99	11.78	9.62	10.88	15.01
c601736_g1_3	c601736_g1_3	1.34	0.3	2.04	2.07	2.21	1.65
c601817_g1_4	c601817_g1_4	0.91	0.13	0.36	0.05	0.9	0.42
c601884_g6_1	c601884_g6_1	2.11	0.83	0.51	0.4	0	0
c602112_g2_1	c602112_g2_1	32.5	44.22	60.62	71.89	29.39	46.78
c602153_g2_1	c602153_g2_1	11.59	14.29	21.21	19.62	2.68	0.2
c602162_g1_1	c602162_g1_1	16.18	24.93	38.86	20.79	0	1.13
c602162_g3_1	c602162_g3_1	24.87	17.47	55.88	21.48	44.95	94.36
c602162_g6_1	c602162_g6_1	0.43	2.63	3.39	1.16	0.19	0
c602169_g11_1	c602169_g11_1	0.99	7.79	0.49	0.05	2.8	0.05
c602698_g2_1	c602698_g2_1	2.1	0	0.03	1.57	2.12	0.17
c602981_g3_1	c602981_g3_1	0.28	0.86	0.92	1.7	2.14	0.68
c603186_g4_1	c603186_g4_1	4.51	0	0	0	0	0
c604073_g1_1	c604073_g1_1	1.35	0.23	0.24	2.77	9.81	15.24
c604419_g2_1	c604419_g2_1	1.85	0.6	4.62	1.29	4.17	0.42
c604419_g7_1	c604419_g7_1	1.64	0.41	2.02	5.45	2.28	0.27
c604853_g3_1	c604853_g3_1	1.7	0.35	0	4.72	1.35	14.06
c604853_g4_1	c604853_g4_1	0.81	3.03	3.56	3.57	10.27	20.99
c604853_g5_1	c604853_g5_1	2.01	0	32.43	0	0.06	0
c605280_g2_1	c605280_g2_1	2.66	11.37	3.28	0.97	2.22	16.3
c605280_g4_2	c605280_g4_2	0.27	0.07	2.31	3.93	2.84	83.62
c605280_g5_1	c605280_g5_1	0.82	0	0.24	1.19	2.65	0.6
c605280_g9_1	c605280_g9_1	0	0	3.48	0	0	5.3
c605834_g1_1	c605834_g1_1	5.06	0	0.14	0.22	1.05	0
c606024_g1_1	c606024_g1_1	3.73	0.06	0.19	0	2.21	0
c606024_g2_1	c606024_g2_1	0.63	0.11	1.55	2.85	1.73	57.5
c606938_g11_1	c606938_g11_1	0.22	16.22	0	3.07	1.62	0.32
c606942_g1_1	c606942_g1_1	0.08	1.27	4	0.51	2.5	0.88
c606942_g3_2	c606942_g3_2	5.82	6.62	4.9	2.68	3.94	2.47
c606942_g4_1	c606942_g4_1	0	0	0	0	59.47	3.03
c606942_g5_1	c606942_g5_1	0.38	32.64	4.26	0.98	0	0
c607167_g3_1	c607167_g3_1	0.23	0	1.17	1.32	0.11	5.18
c607192_g1_1	c607192_g1_1	0.31	0.31	0.53	1.52	1.02	6.11
c607437_g10_1	c607437_g10_1	0.05	0.62	0	0.44	1.38	0.79
c607437_g11_1	c607437_g11_1	0.09	0	4.32	0	0	0
c607437_g9_1	c607437_g9_1	3.7	2.1	1.69	1.95	2.01	1.55
c607519_g11_1	c607519_g11_1	0.53	0.62	1.15	0.14	0	0.16
c607602_g1_1	c607602_g1_1	0	0.48	5.21	2.15	2.22	12.8
c607602_g10_1	c607602_g10_1	0.33	0.1	0.16	0.17	0.13	0
c607602_g16_1	c607602_g16_1	0.72	0	0	0.08	0.21	0.84
c607602_g2_1	c607602_g2_1	0	0	0	0.15	2.38	0
c607602_g3_1	c607602_g3_1	1.45	0.28	0	0	0	0.57
c607602_g4_1	c607602_g4_1	0.97	0.07	0.23	0.12	2.28	1.77
c607602_g6_1	c607602_g6_1	0.42	0.41	16.16	0.53	0.98	1.97
c607602_g7_1	c607602_g7_1	1.63	1.74	1.72	0.15	3.89	0
c607602_g8_1	c607602_g8_1	2.72	1.24	4.6	0.76	2.67	6.79
c607830_g1_2	c607830_g1_2	2.32	5.63	2.73	7.91	9.66	0.83
c608017_g3_1	c608017_g3_1	1.37	0.07	2.35	0	0	0.02
c608068_g7_1	c608068_g7_1	0.33	0.06	3.04	0.78	0	0.1
c608276_g4_1	c608276_g4_1	19.64	22.27	52.24	48.31	32.98	59.97
c608276_g5_1	c608276_g5_1	7.82	7.79	10.69	14.24	1.12	2.02
c611179_g3_1	c611179_g3_1	142.9	160.15	183.58	167.44	12.22	24.14
c611270_g3_1	c611270_g3_1	2.54	0.31	0.28	6.1	0.15	0.2
c611979_g3_1	c611979_g3_1	24.18	3.09	6.93	8.23	8.59	2.48
c612302_g1_3	c612302_g1_3	3.37	0.69	1.27	3.98	5.33	0.42
c612353_g1_1	c612353_g1_1	7.73	10.75	13.52	26.67	4.02	10.19
c612353_g3_1	c612353_g3_1	13.55	19.92	22.04	16.56	0.31	0.27
c612716_g1_2	c612716_g1_2	1.34	1.91	1.04	0.4	1.67	1.21
c612716_g2_1	c612716_g2_1	3.63	3.71	3.97	1.6	4.18	3.7
c612826_g3_1	c612826_g3_1	0	0	0	0.11	7.67	0.26
c613093_g3_2	c613093_g3_2	0.88	0	3.7	2.7	0.09	6.29
c613169_g10_1	c613169_g10_1	0	0.07	1.6	0.09	0.82	0
c613314_g1_1	c613314_g1_1	1.55	4.35	10.26	11.28	0	0
c613314_g10_1	c613314_g10_1	12.05	13.36	0.14	11.39	0	1.57
c613314_g3_1	c613314_g3_1	3.54	0.61	7.03	3.19	18.62	43.71
c613314_g5_1	c613314_g5_1	0	0	0	0	0.06	7.1
c613314_g6_1	c613314_g6_1	5.36	0	0	0.34	0.31	0.06
c613944_g9_3	c613944_g9_3	1.54	0.35	4.43	5.29	4.47	1.21
c614126_g3_2	c614126_g3_2	0.29	0.02	0.29	0.27	0.29	44.11
c614126_g5_1	c614126_g5_1	0.82	0	0	0	1.07	0
c614126_g8_2	c614126_g8_2	0.13	0	0.04	5.3	0	0
c616162_g1_1	c616162_g1_1	66.95	71.33	123.4	164.13	63.22	168.75
c616506_g2_1	c616506_g2_1	1.33	0	0	0	0	0
c616509_g1_1	c616509_g1_1	12.8	11.11	26.07	14.8	0.25	0
c616947_g2_3	c616947_g2_3	0.1	4.1	0.6	1.18	1.08	0.12
c622140_g1_1	c622140_g1_1	0	0	0.93	0	0.02	1.19
c622743_g1_2	c622743_g1_2	0.05	0	0	2.11	0	0.74
c630880_g1_1	c630880_g1_1	4.12	1.34	0.48	8.08	0	0
c637144_g1_1	c637144_g1_1	0	0	0	0	0	1.78
c651873_g1_1	c651873_g1_1	0	0	0	0.96	1.1	0.78
c6528_g1_1	c6528_g1_1	0.44	0	0	0.36	0.57	0
c653961_g1_1	c653961_g1_1	0	0	0.34	0.18	0.45	0
c656384_g1_1	c656384_g1_1	0.57	0	1.17	0	0	0
c660653_g1_1	c660653_g1_1	0.07	0.87	0	1.2	1.83	1.65
c662154_g1_1	c662154_g1_1	0.57	0	0.18	0.58	0.25	0
c688498_g1_1	c688498_g1_1	0	0	0.71	0	0.64	0
c689270_g1_1	c689270_g1_1	1.81	0	0.5	0.39	0.84	0.15
c698066_g1_2	c698066_g1_2	1	0.17	0.03	0.37	0.76	0
c726241_g1_1	c726241_g1_1	0	0	0	0	0	1.99
c733055_g1_2	c733055_g1_2	0	0	0.32	0.84	0.22	0
c735706_g1_1	c735706_g1_1	0.15	0.18	0.3	0.16	0.2	0.72
c744982_g1_1	c744982_g1_1	0	0	0	0	0.86	0.19
c771857_g1_1	c771857_g1_1	0	0	0.65	0.23	0	0
c774885_g1_1	c774885_g1_1	0.8	0	0	0	1.05	0
c7990_g1_1	c7990_g1_1	1.8	0.42	0.51	0	0	2.21
c84033_g1_1	c84033_g1_1	0.11	0.12	2.72	0	0	0.12
c88266_g1_1	c88266_g1_1	1.32	0	0.55	0.77	0.5	0.22
c90719_g1_1	c90719_g1_1	1.1	0	0	0.17	0	0
c908807_g1_1	c908807_g1_1	0.34	23.94	7.05	9.78	0	0
c914750_g1_1	c914750_g1_1	0	0	0	0	0	0.9
c92694_g1_1	c92694_g1_1	0.82	0.16	0	0.14	0	0.32
c931917_g1_1	c931917_g1_1	0.1	0	0.2	0.21	0.67	0
c935218_g1_1	c935218_g1_1	0.22	0	0.14	0.07	1.41	0.42
c943094_g1_1	c943094_g1_1	0	0	0	0.76	0.14	1.13
c963660_g1_1	c963660_g1_1	0.38	0	1.49	0	0	0
c963857_g1_1	c963857_g1_1	0.1	0	0	0.21	0.4	0.36
c965429_g1_2	c965429_g1_2	0	0	0.62	0	0.56	0
c976828_g1_1	c976828_g1_1	0.91	0.38	0	0	0	0.1
c980410_g1_1	c980410_g1_1	0	0	1.23	0.22	0	0.25
c991270_g1_2	c991270_g1_2	1.11	0	0	0	0	0
c676361_g1_1	c676361_g1_1	0	0	0	1.59	0	0
c533175_g1_1	c533175_g1_1	3.92	0.24	0.44	0.93	0	0
c605251_g1_1	c605251_g1_1	4.44	1.96	4.63	7.22	4.03	2.85
c605251_g1_2	c605251_g1_2	4.44	1.96	4.63	7.22	4.03	2.85
c1212322_g1_1	c1212322_g1_1	0.14	0	0	0.28	0.37	0
c1236071_g1_1	c1236071_g1_1	0	0	0	0.42	0.54	0
c139283_g1_1	c139283_g1_1	0.63	0.55	4.34	1.42	3.23	0
c1530067_g1_1	c1530067_g1_1	0.14	0	0	1.27	0	0
c1863345_g1_1	c1863345_g1_1	0	0	0.1	0	1.58	0.13
c1900222_g1_1	c1900222_g1_1	0	0	0.3	0.16	0.2	0.36
c2099503_g1_1	c2099503_g1_1	0.44	0	0	0	0.29	0
c2136848_g1_1	c2136848_g1_1	0.35	0.27	0.22	0.35	0.3	0
c214265_g1_1	c214265_g1_1	0	0	0.47	0	1.28	0
c308764_g1_2	c308764_g1_2	2.78	0.38	0.31	1.1	1.42	0
c343546_g1_1	c343546_g1_1	0.96	0.4	0.17	0.17	0.45	0.2
c437357_g1_1	c437357_g1_1	0	0	0	1.24	0	0.66
c535046_g1_1	c535046_g1_1	0.34	1.99	7.71	0.92	3.53	1.13
c542091_g2_1	c542091_g2_1	0	0	0	5.59	0	0
c554183_g2_1	c554183_g2_1	0.5	0	0.78	0.55	0.53	1.27
c574419_g1_1	c574419_g1_1	10.02	2.11	17.02	7.8	53.51	116.38
c586094_g1_3	c586094_g1_3	0.86	0.08	1.87	2.85	0.22	0
c592871_g4_1	c592871_g4_1	31.7	31.86	62.61	72.59	25.72	34.81
c596833_g8_2	c596833_g8_2	0.54	0	1.03	0.64	0.88	0.84
c597486_g1_1	c597486_g1_1	14.54	19.67	35.1	23.18	4.34	4.85
c599223_g1_1	c599223_g1_1	5.73	7.22	16.83	17.24	4.38	4.81
c599223_g2_1	c599223_g2_1	8.24	10.92	13.71	10.45	0.45	0
c606390_g1_1	c606390_g1_1	1.03	0.13	0.11	0	1.04	0.13
c606390_g2_1	c606390_g2_1	1.65	1.03	5	2.2	5.19	2.17
c606942_g7_1	c606942_g7_1	0.07	0	0.07	0.14	8.01	0.08
c608276_g1_1	c608276_g1_1	7.07	16.17	17.91	38.53	1.73	3.02
c611463_g6_1	c611463_g6_1	4.35	0.18	0.31	1.76	0.88	1.12
c611463_g7_1	c611463_g7_1	0	0.62	0.6	0	7.42	0
c613314_g2_1	c613314_g2_1	13.81	9.39	20.17	23.25	8.03	8.81
c616509_g3_1	c616509_g3_1	8.43	1.97	9.04	23.1	19.81	65.72
c631842_g1_1	c631842_g1_1	0.28	0.16	0.4	0	0.54	0
c64432_g1_2	c64432_g1_2	4.51	0.21	0.07	0.15	0.24	0
c677198_g1_1	c677198_g1_1	0.62	0	0.2	0.74	0.54	0
c937982_g1_1	c937982_g1_1	0	0.17	0	0.44	0.76	0.68
c7388_g1_1	c7388_g1_1	0.26	0.44	0	0.19	0.83	0
c350756_g1_5	c350756_g1_5	0.87	0.25	1.51	1.41	3.39	2.34
