# Supplementary material for: Metatranscriptomics of the Hu sheep rumen microbiome reveals novel cellulases
Source: Biotechnol Biofuels. 2019 Jun 20;12:153. doi: 10.1186/s13068-019-1498-4 (PMC6587244; doi:10.1186/s13068-019-1498-4)
Supplement: Supplementary file 10 — Additional file 10. The amino acid sequence of the candidates assigned to the GH5 family. [file 13068_2019_1498_MOESM10_ESM.txt]

>c574850_g1_2
KHRGIEIYHTYKEDLKLLAGTGMQTLRTSVNWARIFPNGDETEPNEEGLKFYDDLIDEIIANGMEPMITISHYEMPLNLTINYTGWYSRELIEFFTRYCEVLFERYRGKVRKWIVVNQINLIFH
>c594490_g10_3
LEAMAHPEDLVHYPKRHGSDFYHHWKEDIGLLAEMGFKVFRMSIAWSRIFPKGDEETPNEEGLQFYDNVFTELKKHNIEPLVTISHYEPPLHLVLEYNCWYNRKTIDFFMNFTRVIVDRYKDRVKYWLTFNEVNNLWKNAFVAAGALSITPEDKNDPLAISEKDRWQAYA
>c594961_g4_1
DIYNEDKDNVDDYSFRKGVNFYGRYKEYLAQMHDLGLQCFRMSISWSRIYPNGDDETPNEEGLKYYDDVFDELNRLGMEPFVTLSHFEIPLALIQKYGGWSSRKTIECYEKYCRTVFERYKGKVRYWITFNEINNVVSFPFWCIGLDVRNSQNPLQDMYQALHHLFVANALSIKALREIDPQAKI
>c594961_g6_1
IALMGEMGFRAYRFSFSWPRIFPTGEEDTPNEAGLKFYDDVLDECIKNGIEPVVTLHHFEVPVTLINKYNSWADRKMIDFFMKYVETVFERYKGKVKYWLTFNEINHNEDIPFMEAG
>c595428_g2_1
LNEPRLIGTSEEWYYNATSPKSIRAMANLNKLIQNILDIIRASGGNNMKRLVAVPSLQASPESALARTFKMPEDYDGSKDRLIVSVHMYTPYNFAMESPGITKYSDSVKKEFTSMFKKLNDHFIANGYAVYIGEYGATNKNNLEDRVAWFHDFIKESRAYGMPCFLWDNGVW
>c600824_g1_1
IHSDYWLQEQMPHTSFTEPSGLACDHYNRYEEDIQLMAKAGLNAYRFSIEWARIEPEEGVFSEKETQHYRDVIRCCKENGLEPIVTLHHFTSPVWLIRKGGWEADTTPADFARYARYIAEQYGSELQYICTINEANMGIQIAAVARQIFQQMVAA
>c610641_g3_1
SAPTEEPTPDNLKLVAIDFYHRYKDDLKLFAEMGFKTFRTSIAWSRIFPNGDDAEPNEAGLKFYDDLFDECHRLGMEPLVTISHYETPLHLAKKYDGWISHDLIGFYEKYARTIFNRYKDKVKLWLTFNEINSVLHWPLTSGGILTPLAQ
>c614516_g3_2
PDVYYPSHEATDFYHHWKEDIALFAEMNCNVFRLSINWTRIFPNGDDETPNEEGLQFYDNVFDECKKYGIEPLVTIYHFDCPLHLANEYDGWVSRHTVDAFEKYCRTVFTRYKGKVHYWLTINEININTNFMMNGVHEHISNKQNAEQCRWHLFVGS
>c616127_g2_1
TAIMKDGIYYPSHNATDFYHHWKEDIALFAEMGFKTVRFSIAWTRIFPNGDDEFPNEDGLKFYDDLFDECKKYNIEPIVTLAHFEHPWNLVKKYNGFMDRRVIGFFVKYAKVCFERYQDKVKYWLTFNEINMTLMS
>c616127_g3_2
ESGVFYPSHTAIDFYHHYKEDIALFAEMGFKCFRFSINWARIFPNGDDSQPNEAGLKFYEDVIDECRKYGIEPLITLNHYEMPFELVKKYRGYYNRKVIDLFVKYATTCFERFKDKVKYWLTFNEINMTLMSPTVGNL
>c1066669_g1_1
ITESDVDNVARLGFDHVRVPVDYNVIERGDNDYIEEGFKYIDSCVEWCRKNGLKMIIDLHKTYGYSFDPLDNIDRVDFFTNEANIQRFINLWKYIGARYAACSDFVCYELLNEIIKDEVAEDWNKVVMRTIPAIREVAPDSMIIFGGVRYNSITSVPMLVDPKDDKVIYTFHCYDPLIFTHQAAYWVDGMPSDFRIGYPGTIEEYREKSLMLTQELGGALYTQDFKQFGPDFFEQLFEPALKIAEERNIPLYCGEYGVIDQADPEDTVRWMKDINTVFEKYGIGRAYWNYKEKD
>c1139256_g1_1
IVAIQKNFGVNVIRLACYSSEGGWAEGGTTVKNNYKKYIDTAIKTAAEIGLYVIVDWHMLGAEFEPDENPLYYMEDAKEFFEYVASTYKDYDNVLYEIMNEPSGSATWKDCKEYANTIIPIIRKYTDAIVLVGNPKFSADLNSVMKDPLTGYTNIMYTLHFYASDFRDPSQVTTAYSKGFPVFITEYGFMDSDGDKALDY
>c1208310_g1_1
MLIDLHECFGYSFDPLKKDMDRKRFFYDENLQERFLKLWREIAVRFRSWPDQVAFEPLNEVVLGEVADAWNGLAGRYIHMMREIVPDSWLVIGGVHYNSVLSVPLLDLTTDGKTVYNFHCYEPMIFTHQGAYWVDGMPVDFRIGYPESLQEYRAAGEALDADLGGAVTKDGIREIGPGFFEDIFAPALKKAEKDNIPLYCGEYGVIDLADGESKIRWLEDIHSVFRKYGIGHALWNYKEKD
>c1208370_g1_2
INEAWMARVKEVVGWALDEGMYVIINVHHDNDKKVYYPDEAHFEKSSKYLTAVWTQMAEAFKDCDDHLILESMNEPRMVNHANEWWFDANNQDCLDSAKVLNELNQLFVDTVRASGGNNATRYLMVPGYDASPACALNDYFTLPKDTADNRMIVSVHAYTPYSFALEMPGISTFGTQAQKQEIVSFMNGLYDKYITNGIPVVIGEFGAMVKGDNVQDRVDWTAFYAATASARNLPVFWWDNNVFS
>c1212395_g1_2
RGINFGNSWDAEGAGSNDGGWSNPIQDNWFGIVKSAGFNSIRLPVRWEQDANANGGSISSARMNAVKADVDLAIKQGLTVIIDAHHHNTLNDAAANYSSNASKYNSEKQKFLNMWKQIASTFSSYSSNVVLEILNEPHDVAMAQVNDLMTSAYQVIRQNAPNSTIMFESAGYSKFAQIPNLNLPNDGNIIVSGHYYDPYNFTHQNHGYSYNASATFSATTIANDFKSYANAIAKAFPDKNGGCVPINMGEFGVNSRSNSGVTDSKRAPWIEAVISAAEQYGFSWHYWAFSNSG
>c1217589_g1_1
KKEVDGMISLLKTNLVSKGAPVIFGEWGTSNVDANVTDYDARRELMFQFCEYFVQKCKANDIGTFYWMGLT
>c1219264_g1_1
RQFSGFMHGVNLGGWFSQCDHSEERYNNFIKEEDFKTISSWKLDHVRLPVDYNLVENEDGSPKESGYERIQKVIGLCKKYKLNMILDLHKTAGFSFDKGEQETGFFDSPKYQERFYNLWEEFARRFASSFDDSGEICFELLNEVTEQSFSKKWNEIARNCIIRIRKIAPKIKILVGSYWNNSVASVKDLDPPYDENIVYNFHCYE
>c1220246_g1_2
EFKGYVHGVDLGGWFSQCDHSAERYDNFIKEEDFERIASWGLDHVRLPIDYELVEDENGDYRQDGIDRIRKALEYAGKYNLNTVLDLHKTFGYSFDVGYGESGFFENEKYQERFYKLWEKLASEFGGYGDALAFELLNEVTKKEYCETWNRIAKECIRRIRAILPDVKILIGGYYNNSIVALKDLEAPYDENIVYNFHCYDPLIFTHQGAGWVDKMDLDFRISVDSTYGEMAKASEEQTNGIGGDLKLLDPNEKLSSAYFDKCFAEAVAVAEERNVPLYCGEYGVIDVVPPQEAVKWFRDLHKVFQRHGIARSLWSYKEMD
>c1223679_g1_1
LDANNKPFVMRGVNIAHAWYQNDTNTSVIGAAENGSNTVRVVVADGQKWSKTSKSELENIINICKENDVICILEVHDATGSNNTYDLDNAVNYWIENKSVLQGNEEYVILNIANEWYGEWNGYNWAEGNKSAVKKLRNADIDNMIMVDCAGWGQYPACIKEYGRSVYEADVDRNTVFSIHMYEYAGGNASTIKKNIDDALSIDVPVVIGEFGGQHTGGDVDEATIMSYCTQKNVGYLGWSWKGNN
>c1236022_g1_1
LNEVTAKEYSDRWNAISTECIKRIRKNAPKAKILLGGYYNNSIEALKDLAEPFDENVIYNFHFYEPLIFTHQGAFWIRSMDTEFRMPFESTYADYNRFTEENLDGFGGLRMPEGAKETELLDGDYFRTLFKEAAVQGKLKNVALYCGEFGVIENATPEDTLKWYKKVYECFKEFGIGHAIWSYREMN
>c1237239_g1_1
VQLCGMSSHGLHWHGKYANRDVLKWLRDDWNCDLWRSAMYVGGNGGYVQNPAMANKVIDSIEAAKETGLYVIVDWHVLPECDPLLYANQAEVFFEQIASNYADCPNIIYEICNEPNGENVSWEKNIKPYAERIIPVIRKYCDNVIVVGTPVWSSDLASAAESPIEGQKNIMYTLHFYAGSHGKESRNVAKNAIKKGLPIFVTEWGTTQASGDGGVFEKETLEWMRFLAKNKISWANWSVNNKG
>c1239718_g1_1
MHGINLGGWLSQCNHTKERYDNFITEDDFKVIKSWGLDHIRIPVDYELVEDEAGNYIEDGFAYIQRAIETCKKLGLNVVLDLHKTFGYSFDDGENESGFFDNVKYQDRFYKLWEQFAQRFGKNADMLAFELLNEVTKKEYCEKWNDISYECIRRIRKIAPKVKILVGGYYNNSIEALKDLAAPYDENIVYNFHCYEPLIFTHQGAHWIEKMNDDFRMPYDSTYGTYIENNDRELDHITGDMSSYDKQELISAKFFDDYLAEAVKIAEERNVQLYCGEYGV
>c1244605_g1_1
LDATSGTGVDTETGWGNPRVTKEMIDGIKAKGFDIIRIPVTWGNHVDASYSIDEAWLNRVQEIVNYAYDDGMYVIINSHHEEDWRIPDNAHIDESDKENARIWQQVAERFKDYGDHLIFEGLNEPRVKGSPEEWNGGTEEGRRCVDRMNKTFVDTVRATGGNNQNRLLLLTTYASSCVSKATKDVAMIEDKHLGFSIHAYTPYAFT
>c1246692_g1_1
YNGSWAGEKEGYPAETCWQAEGAKATQATFDGVKSLGFTSVRIPVSWLKMIGPAPAYKIDETWINRVYEVVGYAHNAGLNVIINMHHDENHGVNNDYQWQDIKKAVNDAALNTAIKQKIKGAWTEIANKFKDCGDWLIMEGFNEINDGGWGWSEDFRKDPTRQCGILNEWNQVFVDAVRATGGENATRWLGVPTYAANPEYAK
>c1246948_g1_1
DMNRPGDYVANGVTHFETLWGQPVTTKEMIDDIKNAGMDTLRIPVAWTNAMDIEKEDYTIRPEYLERVKQIVDWAIEDGMFVVLNDHW
>c1270512_g1_1
WSPQSKKFPFNQGNGSEAIWGEELTTQAIIETGSKNGYKTIRLPVTWCNHLVDTNYTIDPNWMARVKQIVDWSIDAGYYVLLNEHHSVHDEMSIPLKHCEGYIVRSKDGDESKAFLQAIWKQICTTFNNDYDEHLIFETMNEPRNSAHEHCWNPDAKNCKECKADVQLLNEYNQLVLDTIRASGGNNANRFVMVPGIATGISPALADYFVMPKDSAKDKLLVTVHMYPLDGGGTGRGSHHFDSRTKNEIITNFRLLNEKFSSKGIPVVLGECGASRKGGTYWENGVEK
>c1287393_g1_1
LAQGLVVIVNFHHYEELINAAINHDNNPDYYENEKKRFFGLWEQVAKEMDAYSDDQIVLEILNEPHGMKANYVDELMLGAYEVIRKNAPGKTIMFEGNGYAKFAQISNVKLPADGNIIFTGHYYEPYSFSHQGHGYDCGTALKNSDISAVASQFKSYVDAAISNYPDINGGHIPMNMGEFGVSGKYGSCGGNGPSDADRAKWTDAVIKAAESYGMSWQYWGLVG
>c1290187_g1_1
YSKDNEKVILRGINHMFIWTDREGKTIPEMAKTGANCVRIVWNTRGRISDLDSIIAQSIANSMIPIVELHDTTGNWEKLPEVLDFWLREEMLQTINNHQEYLIINVGNEPGSHEIDPDEFFGAYNVIVTKMRAAGIRVPIMIDADNWGQNEKNLLSVGPKLLQADPEHNLLFSIHMWWPSERHDAAVTGFATVSERVTACLEKSVEVNIPLVVGEFAPMAVAGAREIPYKHIMSECERLNIGWLCWSWGPGN
>c1377715_g1_1
MLKNAGFGAIRVPVTWYNHMDKDGKVNEAWMARVHEVVDYVIESGLYCIVNVHHDTGADSDNSKSWIKADMATYNNQKERYEYLWKQIAEEFKDYDGHLLFEAYNEMLDIKSSWCFASFNTTNRYDATIAKSAYDAINSYAQSFVNTVRATGGNNAQRNLIVNTYGACSGEGTWNTHLTEPLQKMALPEDNVQNHIIFEIHTYPTIA
>c1380971_g1_1
VDREGKPVWLTGVNWFGYNTGTNTFDGLWACDLNSSIDAIADHGFNLLRIPISTELLLQWKNGEYPTANFNQATNDYLVGMNSLEIFNYVLDRCEQNGIKVMLDVHCAKTDASGHTVNLWTNGDITEQ
>c1385104_g1_2
FDGVWACNMREALESIADHGFNLLRIPMSAELLLQWKNGEYPQANFNHAYNPELESMNSLEIFDYALTICAANGIKVMIDIHSLPTDAMGHNLPLWYTDTMTVDDYYEALDWLSARYANNDTIIAYDLKNEPHGKPSEPDHAIWNDSDDANNWRFVAETAGNIILDNNPHALIMIEGIEIYPIDPATNNFTSTNSEDYYFSWWGGNLRGVADYPIDFGSPERNAQIVYSPHD
>c1433463_g1_1
MVAFEILNEVTKKEYCDAWNRISTECIKRIRAYAPTIKILLGGYYNNSIVALKDLCAPYDENVVYNFHCYEPLIFTHQGAGWLGPNMDRAFKMAFDSSFAQYTEWTIKYISEQNANFGGFEQDKTPDSSYFKTIFKDALEVAAERNVMLYCGEYGVIENVSPEDTVKWYKAVSQVFNEYGIGRAAWSYKKMN
>c1499489_g1_1
INLGGWFSQCDYSEDRLNNFITENDFRTIAEWGADHVRIPFDYNIIEDKDGNYIESGFKRLADAVALAKKYNLNVVLDLHKTAGFSFDYYGESENGFFDSEAYQERFYKLWEQMAQRFGNDPDHIAFELLNEVTDKEFIGAWNRIVRICIERIRKYAPDTIILVGSYWNNSAATVFALDPPYDDKVVYNMHCYDPLKFTHQGAYWTTDIIPEERVAFEDSGCSVEFFEEFFASAIKKAEENNAELYCGEYGVIDVVSGEDAVKWLRCINTVFEKHGIGRAIWSYKEMD
>c1499489_g1_2
KGINLGGWFSQCDYSEDRLNNFITENDFRTIAEWGADHVRIPFDYNIIEDKDGNYIESGFKRLADAVALAKKYNLNVVLDLHKTAGFSFDYYGESENGFFDSEAYQERFYKLWEQMAQRFGNDPDHIAFELLNEVTDKEFIGAWNRIVRICIERIRKYAPDTIILVGSYWNNSAATVFALDPPYDDKVVYNMHCYDPLKFTHQGAYWTTDIIPEERVAFEDSGCSVEFFEEFFASAIKKAEENNAELYCGEYGVIDVVSGEDAVKWLRCINTVFEKHGIGRAIWSYKEMD
>c1501853_g1_1
DSCGDWIVQYTERKTSDFETAWGQPVTKPEVMQAFAAAGFGAIRVPVTWYQHMDASGQVEKAWMDRVEEVVNYVLDAGLYCVLNVHHDTGTDGWMKADKAIYEATAYRFRGLWTQIAERFRTYGEKLVF
>c1504473_g1_1
IRLAIANGLAVVVNFHHYVELNCAGGGGTKADGTKCKYDAVEYEKEKAHFLALWNQVATEMGEFPDNMVVLEILNEPSIPQEDIVDKLMTDAYTVIRSAAPGKTIMFESYHLAKFYELPSLHLPPDGNIIFSGHYYEPYQYSHQGLGYDCKGDLVKTNTAAKDMKEYASLAFRYYPDVDNVNHVPLNMGEFGVSGGDSSPCQWQKGEAPSETGKAEWAKKTVQAAWENGISFHYWAFGATS
>c1505925_g1_3
LGNHFDTSSDEDGRHPQWGYWDNARPTQALYTNLRRAGANTVRIGVTWGNYQTASPSWTIEADYMAEVRQNVEWAEAAGLNVILNMHHDEYWLTIKDAANNNLVDDAIKERLTATWTQIAEAFKDKGDFLFFETFNEVQDGGWGWGDNLRDGGRQYQTINEWNQLIVDVIRATGGGNATRWIGVPAYASSPTFAVEDSFVLPSDAAGRVMVSVHFYDPSNFTLTPENASGKSEW
>c1511656_g1_1
SQTVTDVTNDGYWGQQGLESETCWGQYVTKPELLKMIKDAGFGAIRVPVTWYNHMDKDGKVDAAWMKRVHEVVDYVINQDMYCILNVHHDTGADGDGFKSWIKADETNYNTNKTRYEKLWKQIAEEFKNYGQLLLFESYNEMLDIQNTWNYPKNSTAYSAINKYAESFVTTVRATGGNNAQRNLIVNTYCAGNGYGTWTNTGPLTNLNIPTGESNHIAFEVHAYPSIVNGSTNKDIATINSETDGLIKTLKDNLASKGAPVIIGEWGTSNVDSKDNNDYDKRRELMFQFAKYFIQKCKENNIATFYWMGLT
>c1527415_g1_1
DVDKQWGDGILTVDEYETAWGSPVITQAMIQGMADEGFGVVRVPVAWSNMMGDNYQISDELDERIHEIVDWVIDADMYCIINIHWDNGWVNTFPDNKNECMKRYETMWTQIADSFKDYGDKLMFESQNEELGWESVWNPWGSTDGKAESYALVNEINQKFVDI
>c1530032_g1_1
FDANDPGTWFHGSEMDIESMWCGVKTSRALIQAIKAAGFNLIRIPVSWHDHVDQSDNISPEWMARVKQVVGWCIDEGMYVIVNVHHDNKIGFLYPSPANQARSIEYMTAIWKQMAEAFNEFDEHVILESMNEPRMVNTQYEWNWNQMSSECRNSMRCINELNQIFVDTVRASGGNNATRYLLVPSYDASPK
>c1532610_g1_1
IKWLRDDWNADLWRAAMYAGENGGYVNNPAIANKVIDSIEAAIELGVYVIVDWHVLPERDPMLYVKKAEEFFERIASTYGKYPNIIYEICNEPNGKEVTWEGNIKPYAEKIIPIIRKHCDNIIVVGTPVWSSDLMSAAKDPITGQKNIMYTLHFYAGSHGNSSRNVLRKALKKGLPVFVTEWGTTKASGDGGVFEKETLKWTKLMAQKKVSWANWSVNNKG
>c1534468_g1_1
MDDEGHVDDAWMARVRQVVDWSLEEGLYVILNVHHDTGEHGDDKVCWLIADTGNYESNEGRFATLWTEIADEFKDYDNRLMFEGYNEFLDMNNTWNSPSTGTGAYDAVNSYAQLFVDTVRATGGNNSTRNLIVNTYVASVDQVVLDSFVLPNDSAEDHLICEVHAYVPWNFCSHDGDASYTTFDDNCRNEIDNVMTRLSAFSESRGVPVIIGEFACESQ
>c1540311_g1_1
LDANGKEYQLKGVSTHGLQWFPEYVNKDTFKTIRDEWGANVIRLAMYTDENGYCVGGSAVKEELKKVVRNGVQYASELGMYVIIDWHILHDLTPMKFADEAEAFFKEMSKEFGSYSNVIYEICNEPNGGTDWAEIKKYAERIIPVIRANAKDAIIIIGTPTWSQDVDRAAADPLKSTNLMYALHFYAGTHKDNLRSKMVAAIKAGLPVFVSEYGITDASGNGRCDIEEANKWVAVMDQYKVSYICWNLANKN
>c155277_g1_1
GNALDAWTGRETRVGPLSSETVWSNPPITRELIALVKSAGFGTVRLPVTWFNHMDPQTYEIDPAWMDRVEEVVGWVLDEGMYCILNVHHDTGADGGTFKSWIKADEANYMQNKAKFEYIWKQIAETFKDYDEHLLFAGLNEPNAENQAATNNLIQYNQTFVDAVRATGGNNGKRVLVVQGPATNIEHTCNFMAGKMPTDVVEGKLAIE
>c1557189_g1_1
MIDAVKAAGFNAIRIPIRWYPHSEEGLTLDIARTAETLTIKSSWLDHVKTIVDYCIDNGMYVIINSHHDQWYDRMNPETFNKELVNKKLAQLWTQVATYFANYDQHLIFAGTNEVITVENGSENWGTPSATNQAIQNQFNQTFVDAVRATGGKNAVRCLCVQTYACNPDFGLSGFTFPTDNVEGRIMIEFHDYRPWDYAAYTSAGKYTWGSDE
>c1561824_g1_1
IYAVRATGGNNTTRLLLVEAQSNNTAAALNDNFSVPSDNSNMLAVSVHYYEPPTFCVATTESTWGHRETWGTAEDYTVLEKDFDNLENKFIKNGVGVIIGEYGVDTSTKGGKDKESMKKFLSEVATYALGKEGMCPVVWDMSVDN
>c159843_g1_1
MYAIINTHHDESDWLKSADDNTIAKFKKLWTNIADYFKSYDQHLVFEAMNEQNIDNSGMMKLNQAFVDAVRATGGNNKDRLLLVEAQSNNTSKLLDSSFSAPSDSSKMIAVSCHYYEPPQFCVADLTSDWGHYETWGTSSDISTLRNDFDKLERKFVNNGIPVIIGEYGVNTSNKGGKNKDSIKKFLKEVAEYALSKNGICPVVWDMS
>c161375_g1_1_1
VDTINKLDADFVNLMRSSSSENNKKRLLMVPGYCASADSTIYTRISVPNDDLVAVSIHAYVPYDFTMNTAVGDHSTFTDQYKNSLLDTLNGLKSTFIDRGVPVVIGEMGTSNFNNTEARVKWTDTYITRAKEIGIPCVLWDNNVVS
>c161375_g1_1_2
LDANGNPFIMRGINVAHAWYKNNTEQSIKAAASKGTNTIRVVCADGAKWDKTSAAELEQIIGWCRENKQICILEAHDATGSDNVADIVKAAEYWCGMKDILNKNKDVVILNIANEWYGQWNSGTWAEGAKSAIKTARDGGIENMIMIDSAGWGQYPKSIGEKGAEVFASDPMKNTVFSAHLYEYAGGNAQQVKENLDSALSCGAPVIVGEFGYKHTDGDVDEAAIMSYCAEKNMGYLAWSWKGNS
>c1613768_g1_1
MEATGDWITGNTVTSYETAWGSPVITKDMIQGYRDEGFGVVRIPVAWSNLMSKDGSYTISSDLMKRVTQLVDWTLDCDMYAIVNIHWDGGWLEKYPDDPDGCLKRFEHMWEQISDNFKDYGDHLMFEAQNEELGWNSVWNQWSNSGDKKKAYGYVNQVNRKFVDTVRASGSNNTYRHLLLSGYNTSVDLTCDPLFELPYDPAHRLAVSVH
>c1620577_g1_1
AWKDDQNNGLESETCWEMPLTKPEMFTGLFKGGIKTVRIPITWHNHLIDDKYTIDPAWMARVKEVVGWALDAGLYVIINDHHDNAQNENLSYGQGYYPTEKAKAESLRFLTRVWEQISSEFNNAYDDKLIFEIINEPRLVGHEREWWYDANHPDCAKAQKIIVEYEETCIAKIRASGGKNANRFIMVPGYVAQPWAAMADSFRLPNDSAKDRLIISVHMYDPWTFAGEAPGDRKFTQKHKDNLKGPFEALNNKFVSKGIPVVIGECGATNKNNLKDREAWFKFYFENAKANGITAILWDNGVV
>c1642189_g1_1
IDANGNEFIMRGVNVAHAWYQNNTEQTLKAVAAKGCNTVRVVCADGGQWTKTSAAELEKIIGWCKENKLICVLEAHDATGSDKVEDIVAAS
>c1689664_g1_1
LEVYNTDKKGLESETGWGNPKASKELVMAVKNAGFNSIRIPVTWSEHMQGDTIDARWLDRVKEVVDYAYSEGMFVIINIHHDDYIWF
>c1729435_g1_1
YDMNGNEVWLTGANWFGFNCSERCAHYLWSADCDDLLRECADRGINIIRFPVSTELLYEWMNGIAEPVSGGGLQAAYNPPQDQDDGNGGIIKAGTYGSINKDFVEADGKTSVTTDKAFDIILGKCKKYGIKAFVDVHSPHADNSGHNYNLWYGKEMNNHDVMVTTDMWIETITWLAEKYKNDDTLIGFDLKNEPHG
>c1790399_g1_1
GNSLECYGYKSWSTAAETAWGNPETTKAMINAVRDAGFNAIRIPVTWGEHMSGNTIDPEWLARVHEVVDYAYNEGMFVIINMHHDDYIWFVPSDSEYEKCREKLITIWKQIAVSFEDYGDRLIFEGMNEPRTVGSDKEWQGGTPEERNVVNKYAADFVDTVRATGGQNTERTLVVTSYAASAETSAMDDVVIPKGGNIALSLHYYAPWEFADGRSKVFDEAGKNDLKKKFSEIKSKFIDKGIPVIIAEFGCVAGAETSVRAEFYDYYVRNARAAGIKCFVWDNNAFS
>c1805570_g1_1
RKGVNLGGWMSQCDYSQERLDTFITEPDFAQIAAWGFDHVRLPVDFNLFQEKDGSLIEAGFVRLDRAAALAEKYGLKLVLDLHKTQGFSFDAGENEAGFFDSIRYQELFYQLWEAFAKRYGNQPGQIVFELLNEVTDPSFIEAWNRIANACVTRIRQYAPETLILVGSYHNNGAREVPALDPPADDRVIYNFHCYEPLAFTHQGAFWVDAFPQDRRIPFAESGTTEAYFEELFADAIAKAEQEHTSLYCGEYGVIDIVPAEDALEWFRAIHAV
>c1805881_g1_1
SAPGQDGESMQIGMADNSIKADTAWGNPVVTKKVIKAVKDAGFNAIRIPVRWQCHITNAQAMSIDKAWLNRVKEIVGWCLSNDLKVIINTHHDKWLEGRPTNEYKDENNQKLALLWLNIASEFADYDYRVAFAGTNEVHLRDNWGKPEPENLAVQNSYNQTFIDVVRTTGGNNAKRHLIVQTYVCNPDFGLYN
>c1806216_g1_1
ELKGFKRGINLGGWFSQCDYSKDRLDNFIREEDIIRIASWGLDHVRLPIDYNILENNDGTYIKEGFERIDRAVRMCIDHGLNIIIDLHKTAGFSFDYGENETGFFENKAYRDRFVRLWEELAKHFGIYKAHAAFELLNEVTDKSFIDVWNEVSHECIAAIRKYSPDIPVLVGSYWNNSIDSLQDLGLPQDENVIYNFHCYDP
>c1814738_g1_1
FNKGVNLGGWLSQCSYEKEHLDTFVCENDFEVIASWGADHVRVPFDYNIIENSDGSFSDEGFAYLDKAVACAKKNGLNIILDLHKTAGFSFDAGEAESGFFDSPAYQERVYALWETRAREFGAQHDHIAFELLNEVTDPSVIGEWNRIAAECICRIRKIAPRSLILMGSYWNNSPDALKDLDMPADDRVVYNFHCY
>c1819772_g1_2
MDANGNAFVMRGVNIPHAWYTSYTEASIKGAAANGANTVRVVAADGGQWTKTTRSQLKNIVSLCKENNLVCILEAHDATGSDSTSDLDAAVDYWIANKNVLKGNEKYVILNIANEWYGSWNGSSWAAGYKTAIADIRNAGIDNMLMIDCAGWGQYPDSIKNYGRSVFDSDPDKNTVFSIHMYEYA
>c1822185_g1_1
GKGINLGNSWDAQSWGKLDGGWGNPIEDGDFKIIKEAGFNSIRLPVRWNEDSDYQTHTVNPERLKGVKEDIQLAIDQGLAVVVNFHHYTTLNEYGNGAYRNDPDSTALFQAEKEHFLALWDQVSKELNNFPDSLLVLEILNEPTIAGADIVNDIMLSAYEVIRKNAPKKTIMFEAFHAAKFADLEYLTLPEDGNIIYSGHYYEPYGFSHEGHGYECGGDSKYANTASNDLKSYVMLAQSLYPDVNGGHVPMNMGEFGVSGGEGTQSRCNNEGSVTSAAKKALWAKKTVKAAESMDISWHYWGFTKV
>c1823517_g1_1
LSYLDEVIRLGEKYGIHVCLSFHRAAGYCITEYPFDLRERGNLWKDKEDFELFKLHWSILAKRYKGIGSDRLSFDLINEPPVIVDKDSKGNDPYTTVTWEDYVKVHKGTAETIHGIDPERLIIIDGGDIGNSPCLEMANMKNIAQSCRGYSPSLLTHYRCPWNKPNRNSALDVRWPWRPEYAPSETGIISDSEVPEYLETWDDARFREMYKPWFDLADKGTGVHMGECGCYKSTPHKAVLSWFESLLSLMKEHNIGFALWNFRGS
>c1826630_g1_1
LDKNDRDIRLYGMSTHGLAWRPEFVCEETFRALRDDWHTNVIRLALYTHEYHGYCTDGDKSKLMALMKKGIGLAIELGMYVIVDWHVLGEFSPLVYADEAEVFFDEISSCYGKYPNLIYEICNEPNGTADWSAVKEYSERIIPVIRNNAPDSVILIGTPEWSQCCHEALEDMLDFDNIMYTFHFYAATHFEPLRR
>c1829022_g1_2
GSGTGNGDRNERYTNVVHTGCSRILTDAEGNGNNYMSVEFHYYTPWDYAGECKFNYWGEPYKQKGEASPNDEKTMTEFLNRVVSTWGDKGLGLVMGEWGVTDRQKGGQTDIIHENMTYYCHFLVSETKKRGISTFIWDNNSFG
>c1843121_g1_1
IDYHSHKASADVNSAKSFFSRMAQKWGGYDNVIFEVFNEPINQSWNEIKTYANAVVATIRQYSDNLVLVGNPSWDQFPNYAINNEVTDSKNNIAYTFHFYAGSHSTSNEGSHAVSAMNSGLSVFVSEWGTVNADGDGGVSGNSSTWLNWMNQYKLSGANWAVSTKG
>c184428_g1_1
DVNDGTKKDPTFYEQRWGQPLTTEKLMKTYKQFGFDTLRIPVAWTNAMDYEEGDYTIRTAYLDRVETIVRWALKYDITVIINDHWDGGWWGMFGSNTPATVDDAWELYTAMWTQIATRFKNYGYKVIFEGGNEEVGSRLNDTNICGDSGKLDENGCYEMGNKINQKFVDIVRGTGGNNANRFLLIPGYNTDISKTVDSRFKMPSDSAKGKLFVSVHYYDPSNFTLADADLWGTKKDLSAMQASFDKLTRFTDEGYGVIVGEYGALPNTDGSKKSGADVFTLGVLNNCDRLNIVPVLWDCNGF
>c1852674_g1_1
MAAGERRVIDYDEHLIFETLNEPRLTGDASNEWWFNVSNPSTKVKTAIDVINELNQTAVNTIRRSGGNNATRLIMCPGYCASLDGATTSYYKLPNDEADMVAVSVHAYSPYNFAMNENGTATYTAGIRNELMNILKTVKTQLVDKGQAVVIGEFGATNKKNSAERAKWAEDFTGACAEMGVATMLWDNNAF
>c1858_g1_1
LDANGKEFIFRGVNLAHAWYTDKTEFSMVEISALGANSARIVLACGAKWDKTPYSEVQNIAKWCEKYGLICVLELHDFTGSNKASDITETALNYWVEMKDLLNAYKKYIIINIANEWIGTFALNKETLWRETYITAVKSMRENGIENVIMIDASGYAQDTGPITKNANKVLEADPDGNIIFSYHVYSVLG
>c1863340_g1_1
NTFDTININTTNELKYETGWGNPETTKAMIDKVADMGFTSIRIPVSWHPHVDENLNISSAWLNRVKTVVDWAINDGLYVIINIHHDNDIRSGKKNYFYPSSTHLTTSKNYVTKIWQQVSNKFKNYNDHLVFETLNEPRLIGTGSEWWFNTANPGTAVNDAISCINTLNQAAVDTIRATGGN
>c1897225_g1_1
AGANTATVKKNIDNALNIGVPVVIGEFGARHTNGDVDEATIMSYCTEKNVGYLGWSWKGNS
>c19248_g1_1
VQTYSCNPYYGLNGLVVPNDVVEGRLIVEFHYYDPYEYCGSAQYYYWGKEYASYGATPSSNENTMKNLLTQAQQKWWQKGLGVLIGEYGVSNHFQASASDDVQKIQLENQEYWYRTFVSAVRENGFAAFVWDNNVFG
>c1993636_g1_1
QNGFDNGGMEGVIDWHKRSNWFSRVAKRLKGKKEYVDFTIDTLERIAERYGRRKALWGIETLNEPHWDISDEVLQHFNRRAYTAIRKHCPPENGAVVIHDGFSGPRIREVFGGRYQEPGFSNVVLDVHRYQCFDNGLKALDAVGNIRQAQGPLAYELCGLEACLLWTVCGEWSLAVGGHRTDAERQAFFEAQNNSFRNC
>c20210_g1_1
AADGSAFVMRGINHGHNWFPNEEKVAFDSIASTGANTIRIVLSDGQRWKKDDKTSLKNAIDAATSRGLLPIVEVHDGTGSDDIEVLTRIAEYWCEMADVLAGTESYCILNIANEWCGGWKSKVWRDGYTKVIPIIREAGIKNTIMVDSAGWGQFGYSIRKYGAEVFNSDPLKNTMFSVHMYGMSGRFNWLIRFNLEGATKQNLCVCVGEFGWKHSDGDVKEDYLMQYCQEQGIGWLAWSWKGNS
>c205662_g1_2
MPTDSAKDKLFLSVHYYTPWRYCGSSGSSTWGTKKNYEEMNTLMKNLSVFTEKGYGIIIGECGVLPTSNREMKPNWMLWYENFFANCDLYGYVPLLWDTGNM
>c2084367_g1_1
AYFDRIFTAITDRAQGACCNVFRLHLDPCWTNDPQLQSDGKAQGEADISRFCVERLRKYLDVVYWPIIRKALDRGLYVIVRPPGVCPHHIEVGGEYQRYLLTVWDVVSRHDSIRAHSGTVSLELANEPVDVTLSGWRKDSTALRDFFQPVLDKVRKNGFKGIVWIPGSGWQSHYEDYARCPIKGKNFGFAVHVYPGWYGASDEHPDHEAFIRQ
>c2086410_g1_2
IKNFTKGINFGGWLSQCDYSKDRLDNFITEDDFRTAASWGLDHVRIPFDYNILENSDGGYIEEGFGRLARAVEFSRKYGLNIILDLHKTAGFSFDYYSESESGFFDSEKYQERFYSLWEEIAKRFGNDPEHVAFELLNEVTDKSFIDKWNAIVKKCIARIRKFAPDTLILVGSYHNNAANTVFALDPPYDDKIVYNMHCYEPLIFTHQGAYWTDDIDPDNRLTFEESGCNEEYFEKLFSTAIEKAEKHGVPLYCGEYGVI
>c208720_g1_1
IKTVKNAGFKTIRIPVSWHDHVDANFNISAKWMARVKDVVDWCMDEGLYVILNTHHDIEKGAVYPSTAEKDTSVKFLKKVWEQISATFKNYSSKLIFETLNEPRLKDTGYEWSYVTSNVPAEVKTALELINTYNQTAVDTIRASGGNNKDRYILVGGYATSIGDTGTLSKYFVMPKDSAKNRLIADVHYYGIGANSSLQAVEAVYKKFTANGIPVVVSEYGLNPNGYKYSDATDTAVKRMSEFVSYARNRGISVVLWDNNYGG
>c2092015_g1_1
MEAYGSWFDWTDDPIETFQTCWGNPLVTADWFNAVKANGFNAVRIPVTWFPHTDDNFQVTEKWMNRVEEVVKYGLDAGLYVILNVHHDTGGEWLAADLSNIDEISAKYVNLWTQIATRFEQYDDHLMFESYNEILDENKQWVNAKGDAFIAVNQLAQAFVNTIRSLGENNQHRNLIVNTYAANGSHEMLDP
>c2101968_g1_1
IDVDGQPAKYANGESVYEMTPDPTAWGNIPMNADLAKTIKTLGFSSVRMPVGWLDNIGEGPDYKINEEWLAQVKESVDYMVAEDLYVIVNMHSDGYHTIAGGWLYCDAPEEQQAEIRAKYAA
>c2102428_g1_2
LDAHGSWMSGLNTETGWGNPKTTAAMIQEVHKAGFETIRIPVTWYGHVDNDYKIDGAWLARVKEVVDYAYDDGMHVILNIHHDVLEGRSDKGYYPDSAHKDISLKYLNTVWSQIAEEFKDYDEKLIFETLNEPRLVGDDLEWSSPRWVNDSRLTDSCKVINEFNQAIVDLIRASGGNNATRYIMAPGYAASADSALADVYELPTDPVSTNVGKIVVSTHAYTPYELCLTSGKSDFDSSAKQSLDGLFGDLNNKFISKGIPVITGETGITYKNNQTDCDN
>c2104439_g1_1
WDPTTKTINDWETSWGQPTTTQEIIDAIASKGFNIIRIPVTWYPHMNAQDEIDPVWMNRVEEAVNYVLDEGMYCVLNVHHDAGDKKSCWLKADMQHFDEIN
>c2109336_g1_1
IVDYCLKDDLYAVVNIHHFDEFIIRRNSIEDCSTIFTNIWTQIASYFNNYSEKLIFEGFNEYLGGKQFDKSGFLRELRRDQGYNLTNAMNKAFVNAVRSTGKNNAERVLIISGYWTNIDLTTAKGFIIPVDSAENKLMVSVHYVDNSMYWSSQIGSQQWVKYIDSQCALLDKAFTSKGIPVFLGETTANYPAERLRGKLYPKSHECLEYVLTKLLEHGFVPVIWDTHNDH
>c2109847_g1_1
LECYDYKEWTTDAETAWGNPATTNDMIKSVKSAGFNAVRIPATWGEHMSGSTIDKAWLDRVQTVVDYAYNEDLFVILNMHHDDYVWFRPNESEYAACSEKLKSIWTQICSRFGDYGDRLLFEGMNEPRTVGSSAEWSGGPPAERKVINKYEQDFVDTVRKSGGNNAERTLIVTTYAASAETAALNDAVVPNGGNIAISVHYYAPWKFVNGSDKSFGDSQKNELAGKFSELKSKFADKGTPVIIGEFGCFAAADESTRSQYYQYYVSEAKKNGIKCFVWDNGIFS
>c2114191_g1_1
ITDTKQGAYCNLFRLHLDPCWTNDPNKRATGGGGEADISRFSSARLEKYMQTVYWPIAQKALNHGMYVIMRPPGVCPQTIKVGDAYQNYLKTVWNIVTKNPNVIKNSGTVMIELANEPVKLLNQYGQDTETAMRDFFQPIIDVIRKNGYTGIILVPGTGWQSNYRNYAKYPVNDNNYGYAVHFYPDWYSTSDSQHNHNTSINAFKQQVPVVTSKPIVITEIDWSPQNGSNGHYNEHGNWVVGNYGTWATGTTSKWGS
>c2116118_g1_2
YSKDNEKVILRGVNHMFIWTDREGKTIPEIAKTGANCVRIVWNTRGRISDLDNIMGLCISNGMIPIPEIHDTTGNWDRLPEALDYWLRDETLQVLSNHQEYMILNIGNEPGAGEVSESEFFDVYHMIVTKMRAAGIRVPIMIDADMWGQNEKVLLSVGPKLLQADPEHNLIFSIHMWWPSEKHDPNATGFATVQERITATLEKSVELKLPFVVGEFAPVAAGGVKEIPYKHIMAEAERLNIGWLAWSWGPGN
>c2119363_g1_1
GNEFDASDCTWLTNKLDYESAWSKAKTTKDLIKTVKRSGFSTIRIPVSWHDHVDGGFNIDKDWLSRVKEVVDWCVEQDLYIVLNTHHDIKKGFIYPSRAESATSKKYLGKIWTQLSDTFGDYSEKLIFEAMNEPRLRDTGYEWWYMSSAVPDEVKESLECINEYNQLFVDTVRGSGKKNGTRYLLVGGYATSDSDIGILSKYFVMPKDTVKDRLIADVHYYCSNLKFSKRGFESIYKAFSANGIPVVVSEFGLRKDYEEGYFLHDKEDESAAKL
>c2125598_g1_1
WAWYDVWQPDRNQWETCWGNPATTEAMIKAVKEAGFNAIRIPVRWEGHITDYDQMTIDPIWMARVKEVVDYAIGQELLVVINTHHESWLENNPLYTYQEKINSRLSKIWTQIATTFADYDDHLAFAGINEVQINWAQPTTENQAVQNSYNQTFVDAVRNTGGKNYYRNLVVQTFACSPYHGLNGFT
>c2128768_g1_1
VDMNGSEVWLTGCNWFGYNTGTNLFDGVWNCNLKDTLKSIADHGFNVLRVPMSAELLLQWENGEYPRANYNNAYNEELNSMNSLEIFDYVLSLCEQNGMKIIIDIH
>c2133912_g1_1
LIFASANEETDDRINAKDVAEDSGTLSAAECFETTNLINQTFVDTIRAQGSNNADRFLLIAGYNTDIEHTTDPKFKMPTDTAKDKLLVSVHYYNPSTYCLFGSVNHWGKADQYKEMNKLLESLTKFTDEGYGVIIGEYGVLTEGSEPREDWDLWFDNFINNCDLYGYVPVLWDCNGL
>c2137056_g1_1
LGNHFDTSSGEDGKHPQWGYWDNAKPTQTLYDNLKKAGASTVRIGVTWGNYQSGDNWTIEAAYMDEVRQNVEMAEKAGLNAILNLHHDEYWLTIKEAAGNNIVNDAVKTRIQKTWQQIAEAFKDKGDFLFLETFNEIQDGQWGWGA
>c213830_g1_1
ESCGDWINNGAVKNYETAWGSVEITEDIIKGYAAEGFGTLRIPVAWSNMMEDDGTYTVNGDYLARVKQVADWALDSGMYVIINEHWDYGWLNRLPENKEEGMKKYLSIWSQVADAFKDYGDHLIFESQNEELGDWYKDENGQSAYYYWNREGVETVENGKQLAYDLVNEVNQAFVDLIRSSGGNNGSRHLLISGFNTDIDRTCDEMFVMPSDPAGRCAVSVHYYTPWRFALTNDAKTWGTDAERRELNANMDKLKERFVDNGVPVIIGECCNGSEISQKTGSSARDYFASTCEAAYLRGMCPVLWDITYSE
>c2139417_g1_1
DAKTDGSKNNLGLSTETSWGMPKTTKAMIDAVAAKGFKTIRVPVSWHNHIVDANYTIDTKWLERVKEIVDWSLESGMNVIINIHHDNMTEAQMGSNYGFCVPENNAALKEQSLAYIKAVWTQVATYFKDYGNKLVFEVLNEPRAVGKDYEWYAPEGDSKVTAANKIIMEYEKAALDIIRASGGNNATRYVMIPMYAANPSLTYGWKMPEGENLIISAHAYTPYEFTMNNDNTFDSGEENDIKWLFKTLKGFNKPVIIGEMSASDKNNTADRKKWFEFYCAQAKSNEIPAILWDNMV
>c2140706_g1_1
GMDANLELSSSSEYRFPIDPSRKLAISLHYYLPSQFAIEPDDNPWYWIDNGIIREIPSMKTWGTDNNYKDLVSNFEAMKKLFVDKGIAVIISEIGVLTEQQKEPESIREYLYATFSLSADYNGIMACLWDTSKKT
>c214402_g1_1
KGINLGGWISQCSEYSKEHYESFICEDDIKTIKGWSFDHVRLPLDYEVILDEKGNFIEGGFSYIDRCIKWCKKNSLNMILDLHKTPGYMFDTNAVPNPDAFFHDAALQDLFVKIWTELASRYASYSSMLAFELLNEIVNPKLEREWNAIASRAIKTIRGIAPDSWIVVGGVDYNSVSAVPGIDVPYDKKTVFTFHCYEPLVFTHQKAPWVKGMTQDFEVSYPGSSIEYIREK
>c2151865_g1_1
LDGYGQPFRMMGANLAYAWFKGYGYDRQMQAMKRAGANAVRVALSDGTQYTKDTYSTIQGMIAQAEALQMILVLEIHDHTGSDESSALQTAAAYWVEMANALKGHEHSVIINIANEWKGTWKQYSAYASAYSTAIQTIRNAGLTHCLMVDAAGWGQEVASLTNQAQNILNADPQKNVIFSIHMYEVAGAPGRVRTNIDNVLSHGVALCIGEFAWAHKGEDVDEDEIISYTRQKGVGWLAWSW
>c216042_g1_2
IHAYSPYNFTMNNGEGGYHETFTGSFQTELEGILQSLRDTFIENDIPVVIGEFGSSNFNNLDARIAWADTYLTNAKKYGIPCVLWDNNTIS
>c218070_g1_1
LKGRNFGGWLSQCVHTEDHYRTFITEDDVKAASSWGIDHIRVPVDYDLVETSDGVYREQGFVHIQNAVDWCKKYSLHMILDLHKTFGYSFDDGEGETGFFYNKDYQERFYRLWEEFAKRFGKNDDMLAFELLNEVISPDVKDDWNAIADKAVDVIRKNAPDAYIVIGGVCYNNVNSVPTLNPPKDDHIVYNFHC
>c2206303_g1_1
IDGVKNATDLGMYAIIDWHILKDGNPQTHQSEAVAFFTEMAKKYKGQNNVIYEICNEPNRSADWPDICAYAEDIVPLIRRFTEAVVIVGTPAWCQEIDRPLYMSLHEENVMYAFHFYSASHKQPFRDKLEFCVNEGLPVFISEFGVTDAAGGGYIDYEETDKWFDLIVRLGLSCINWNLSNGG
>c228798_g1_1
GNTLESVNWDGKDGWNWASPADHEIGWGQSITKPELMKMMKEAGFGAIRVPVTWFQEMDANGKVNDAWMKRVKEVVDYVIDNGMYCILNVHHDTGAHDLHWVVADETYYNNSKTKFEALWKQIAEVFKDYDQHLLFEAYNEMLDAKNCWNYPTSTGTYNADYAKKSLEAVNNYAQSFVTSVRATGGNNATRNLIVNTYAAACGGVWGDNTHPQEPLEQLKLPADDATGHLIVEVHSYPNISSGFTQAKNGLDWTFNNINEKLATRLNVPIIIGEWGSSNVDAGAGKTDYDLRKTDYLKFVDYFVSKAKELGFATFYWMGLS
>c22918_g1_2
REKRSRLKAHRDHYITSRDFAYIAEKGFNLVRLPVPFFVFEDIGPYVHCAEYVDKAMKWANQYGLKVLLDLHTVPGSQNGSDNAGICGIIQWANHPERVELALNVLERLALRYGQDPALYGIEVLNEPQPIDGALSEKIRQVGIDIMARYQPVDKEAAKLNKPYTKAWLEGFYKDAYARIRKYLPLDKTVVFDDAFDIHHFADWLSAQNYENVALDTHQYIMLADWMQLCEPNYKEYVKYVTEVFTEEVSYGQARVPTFCGEWSLFNAQPGLREESREVRKEVYSAIANAQMAAFDHCDGWIYWCYKTH
>c235931_g1_1
SDITNDGFWGQQDLSSETCWGQSKAKPELLKMMKEAGFGAIRVPVTWYNHMDKDGKVNAEWMARVKEVVGYVLNQGLYCILNVHHDTGADSYDNSGKLNHYHWIKADEANYNANKERFEYLWKQIAEEFKDYDQHLLFESYNEMLDQYNSWCFASMSAPGGYNTSAATSAYNAINSYAQSFVNVVRTTGGNNAQRNLIVNTYGCCSGGGTWNQHLKDPLKEMKYPNDPAGEGRIIFQVHSYPSLVNTD
>c245374_g1_1
YSKDNEKVILRGINHMFIWTDREGKTIPEIAKTGANCVRIVWNTRGRVSDLDNIIVQCISNGMIPIPEIHDTTGNWERLNEAVDFWLREETVQMISNHQQYLILNIGNEPGAEPKDPDEFFTVYNSIVTRMRAANIRIPLMIDADQWGQSEKNLLKVGPKLLQADPEHNLLFSLHMWWPTERHDPKATGYATVQDRITGVLEASVEKKLPLIVGEFAPVAAGDVKEIPYKFIMSEAERLNIGWLAWSWGPGN
>c248438_g1_1
CDSSGNPVQLCGMSSHGLHWYGKYANPDVLKWLRDDWNADLWRAAMYVGGNGGYAQNRGMAAKVIDSIEAAKETGLYVIVDWHVLPECDPLLYVKQAEEFFEQIASSYADCPNIIYEICNEPNGEKVTWEGNIKPYAERIIPIIRKYCDNVIVVGTPCWS
>c24890_g1_1
LDATGGSGVGSETSWGCPKTTQELISKVKSLGFNTVRIPVSWANHTTGSNYTIDSEWMDRVQEVVDYCYNEDMYVILNIHHDNKQKLDSSNRGYSTDSTYLETSEKFVKNIWSQIADRFEDYDYHLIFETLNEPRRIGYYGSNGQSEWWFPVSSPDSNIQDSISTVNTLNQDAVDVIRSKDGYNKGRLIMC
>c250077_g1_1
EKKEGFKIKRGTNLSHWLSQSEERGEKRRLHIQEDDFVRLDSLGFDHVRIPIDEEQFWDENGNKLPEAWGLLKNALNLARKHNIRAIVDLHIIRAHYFNASNEGGSNTLFTDEKAQEGLLNLWSQLQDSLINYSTDWVAYEFMNEPTAQEHEQWNQLVAKVHKRLREREPERTLVIGSNLWQGVGTFKFLKVPENDKNIILSFHYYNPMIVTHYGAWWTNLKDFHGKVTYPGIPV
>c267304_g1_1
MTGVNWFGYNVGSQIFDGAWSANVNHCLDLIADHGFNLLRVPMSTQILLQWKNREPDPIIKLNEYENPELTVEGVVGGTPMYSFDIWNKVVGWCREKGIKIMMDVHCATTNAAGHNYALWYDTKYSEKDWLDALAWFADYYKDDDTIIAIDLKNEPHGKTDDGIFAKWDGSSDQNNWRYGAEKGAKACLDQNPNLLIMVEGIEVYPKFEEGESWASHSVDYTRYPWSPYHGAWWGANFRGARDY
>c269441_g1_1
IVRSSGSNNPQRHLLISGYNTGIDRTCDPLFKMPDDPADRMAVSVHYYTPAGFAILEDKDESWAKARPTWGTNDDFRELNEQMDMMKAGFVDKGIPVIIGEYGCPTKGKEADSVRLFLSSVCKAAYERQMCPVLWSTPDST
>c26958_g1_1
LGGWLSQCDHTEKTYAGFIVEDDFRRIRSWGLDHVRLPVDIELLETRDGQRLPSGFDHLRRAVGWARQYDLNLVLDLHKTYGFSFDAGEREDGFFANDELQERFYSLWEELAACFGQDPDHVAFELLNEVTDPEYGPKWNAIAARCIERVRRIAPKTWILIGGYWNNSIDALEDLDPPADDRIVYNFHCYEPVIFTHQGAYWIEGMDHGFRIPITATYRQMAEDTRAQVGREPTGFAGFDPDDSLSAAYFERFMEKAVRVAEERNVPLYCGEYGVINLASPEDTVAWYRMIHRAFEKYGIGRAAWSYRLM
>c269733_g1_1
KSVLKGNEKYVILNIANEWYGSWNGYSWAEGNKTAIKNIRNAGIDNMIMIDCAGWGQYPDSIKDYGKSVFNADSDKNTVFSIHMYEYAGGDSTTVKKNIDNALNIGVPVVIGEFGGQHTNGDVDEATIMSYCTQKNVGYLGWSWKGNS
>c2738_g1_1
DGVNNFRIKRGTNVSHWLSQSEARGDARRLHIQEDDFERLEQLGFDFVRIPIDEEQFWDEEGNKLPEAWDLLTNALNLAGKHHIRAIVDLHIIRSHYFNAVNEGGNANTLFTSEEAQQQLIDMWYQLSDVLKGYSCDSVAYEFMNEPVAEDHEQWNQLVAKVHKALREREPQRTLVIGSNMWQGYQTIKYLKVPEGDKNIILSFHYYNPMILTHYGAWWTPLGK
>c276085_g1_1
IDEKGQICELRGLSTHNLSTYPEYINEEAITQFTDEYGISIFRLALYSAEADDCKGYADGDDAHRADLEKLIVKGVEICAKLGIYALVDWHILFDYNPNMNADMSEHFWNTICPQLRGYDNVIYEICNEPNMDIKRQCDETSWEDITKYANRIIPVIRKLDSEKVVIVGTPTWSQRVDQAAVAPLGLGNIMYTLHFYAD
>c277386_g1_1
SQGSLELAHIDSFIKEEDIKRIKEMGCDHLRLPVDFENIYDEVNQKDNLVGYKYIDLCLEWCEKYGLNVVLDLHKAPGYTFDDLEYSKDFFTNKRLEQLFLDIWDRLSKRYAKYSNMMMLEMLNEVTSFDVVEEWNSLALKCIEVIRKNSKDVKILFGGVGYSSVKAVKFIPKPVDENIVFNIHCYEPMAFTHQGAYWVDGMPRDFRMNYPVEENKYIDVCRVCKPLVNGTLGDSKNALSMLGEDFFENLFKEAIDTCEKYNVPLYCGEYGVIDLADTKSTLLWLKHINKTFVKHNIGRAIWSYKKMD
>c279543_g1_1
TDAKDQKTINSVLEERFGKEVKNSLIQHYESSYLSILDFENFKELGMSAIRIPFTYMNFYEKGSGDSWNLKSNAFDRLDWIIEECSERGIYVILDLHGAFGSQNGQDHSGEVIENVEDVIFYNDNNLKQLTLGLWKEIASRYKNNPAVAAYDTLNEPGEKAGKTQSYHWDYYDEIYKAIRSVDPNHIIIFESCWGAEDLPQPSKYYWTNVAYEFHHYVWDSQKNVEGQKSAADSLVKSLSKFKVPIYIGEYTF
>c296101_g1_1
IALMAEMGCNSLRLPVSSRLFMEEGPEQGFRREGFGPLDRLLEWCEKYRIYVFIDLHAAPGGQTGANIDDSLDDLCRLFIDDAQFERGLMLWEEIARRYHDRWIVGGYDLLNEPIRPPRFPGDPDLRIYEPRLRAFYEQAVERIRRYDRKHLVALEGIHWATDPGIFDHVYDDNMVIQFHRYGCPPDLSAIRSWVELSERLGVPLWLGETGENTMTWFSALMPLAFRHGISVTLWPWKKLS
>c299641_g1_1
IDSVIDWCRDNGLYLVLDMHDCPGGQTGDNIDNGHGYPWLFESEYSQQLFCKVWQDIANRYKNEPVILGYELMNEPIAPFFDNKEDLNAKLEPLYKRAVSAIRKVDTNHIILLGGAQWNSIFTMFQDWTFDHNIMYTCHRYGGDATTEAIRSFIDFRDKTGLPMYMGEIGHNTDEWQADFVKVMRENNIGYTFWPYKKLD
>c302045_g1_1
GNSLDTNGTGNSSETYWGNPKTTKEMIDFVHDQGFQTIRIPVTWGYHMDSDHKIDESYMARVKEVVDYAYDDGMYVIINIHHDNDIHKNNDNYFFPDKEHEEISKTFVSSVWSQVSEVFKDYDEHLVFETLNEPRLIGDNNEWWFTASNPQTKVKTAIDIINDLNQSAVDIIRASGGSNANRLIMCPGYDASLDGATTPYYKLPKDEADMVAVSVHAYSPYNFAMNENGTAVYTEATRNELMGIIKSVKGQLVDKGNAVVIGEFGATNKKNSEERAKWASDFTGAFAEMGVACCVWDNNAYI
>c305919_g1_2
GAKNGAQAMLRGMSLFWSDATGEPYYNKTVIDWATDNLKIDVFRFAMGIEYYNSDGGTSNAIDASSSYKGNPGGMEGILDRMVAAAIENDVYIIVDWHSHRAHYETSLANSFFSKISAKYKDVPNIIYEIYNEPVNGSGGNWGNIKSYANTVSASIRKNTDNLIIVGTPVWSQNPQQGASDPVSAKNIAYVFHFYAATHSKGSYSGNIESALNKGYPVFISEWGTTNADGDGDPNTSATNDWTSYMDQKKIPNCNWSFRQKT
>c307265_g1_1
TSYFKLPTDIDGNTNRLVVSVHGYVPYNFAMNVGSGSTSTYSTSIKNELKSIMNTIKTNFINNGIPVVMGEFGATAYKPVAQRKLWATDYATIASSMNMPIVLWDNNAFN
>c325444_g1_1
LANTFDCFDNNAKFQNPDDLITLWGNQIPKKELFVKIKKSGFKTIRVPITWMGFMDSSDNVSSEWMKKIKEIVDWILSLNMFCIINVHHDGANGNWLSEGLISKEKYVKLWSQIAEEFKIYDEHLIFESLNEEGCWNDVWNRYSGSGDKNKAYGTLNNLNQQFVNIVRQSGGNNKNRHLLLAGYCTDIDLTVDSAFKLPTDSANRMMVSVHYYTPSTFTILEKDESWGKFAATWGTDAEVNALIADFDKL
>c327621_g1_1
GNSLDATGNSGVLTEMAWGNPKTTQEMIDAINEKGFNTIRIPVTWDGHLGAAPDYKIDEKWMERVQEVVNYAIDDDMYVILDSHHEENWRIPDDA
>c328298_g1_1
WDIVTQNSNIKKNAGQISLELANEPVSVKNANGQDDAKALHDYFQPIVDKIRENGFTGIIWVPGTGWQANYTSYASYPIEGYNIGYAVHDYCGWYGCSDDNPDPQNKINNFHKQVPVVDTNPVIITEVDWSPVNPNAEGHYDEHGNWVQPNYGTWATGSTSKWGTAYKTM
>c330755_g1_1
LDCYDKNNKATDYETYWGNPKTTKAMLDTVKAKGFNAVRIPVSWGNHLSEDNTIDPAWLDRVQAVVDYAVADDLYVILNMHHDDYLWIHPLYAEEEAVTAKYVRIWEQIAERFRDYDTKLLFEGLNEPRMVGSANEWMGGTSAERAVVNRYAQDFVNTVRASGGNNTQRTLVITTYGASAEEVATKDVIIPRDAHIVLSLHYYAPWKFSNGQSTSFGSSEKAELSARFAAIKNRFSGTGVPVLITEFGCVAGAGDETRAEYYKHYISTAKANGMKCFVWDNGTLS
>c348656_g1_1
EKLGWGWNLGNHFDTSNMEWGYWDGIDVISAAPFQTLSTAGAKTLRLPVTWTNHMDANNVIDATYLDEVAGVVDKAIAAGLNVILNTHHDSFETDLGNAAVSTEIGEKYEALITTLWTQVATRFADYGDKLMFETFNEIHAGDNWGGGTDAEYDLLNKWNQYAVDAIRATGGNNQSRWIGVAGYAANIDLVLRDNAYWD
>c356369_g2_1
ETWLSRKMPPEDFAALIRRHRDTYVTEEDFRFIAENGLNTVRLPVPYHVFGDRPPLVGCIEYVDKAFDWAEKYGVKILLDLHTVPYSQNGYDNGGITGVCKWCKHPEEVEFALTVLERLAKRYGQRDGLYGIEVLNEPISWLVYKTAPSTGKAEDKEEA
>c36477_g1_1
NTSYGKSLNVNVYEQAWGQPVTTEDMIIGMKNCGFDTIRIPVAWTNMMDYANDDYTINTALLDRIQQLVDWAIDAEMFVIVNDHWDSGWWDKFGNDAEREQAWKIYEAIWDQVGNRFKDYSDMLIFESANEELGTWGNQGLSSSENYDLTNQINQKFVDIIRSQGGNNANRFLLIAGYNTNIDKTVSSSFVMPTDSATSKLFTSVHFYSPVAYCLDKNNYTMEMVEGLKWGLKEEYDAMEEELAKLKVLTDAGYGVIIGEYGALPAYIGNKSVELPCTMEYTNYFLDICDLSNYVPVLWSTGAFD
>c374250_g1_1
CSAPGQDGESMQIGMPDNSIKAETAWGNPVVTKKVIKGIKDAGFNAIRIPIRWQCHITNQTAMSIDKAWIKRIKEVVDWCLSYDLKVIINVHHEKWLESRPTYQYKEENNQKLALLWLNIASEFAAYDYRLAFAGTNEVHIRDNWGKPEAENLAVQNSYNQTFVDVVRATGGNNLRRHLLVQTYVCNPDFGINNGDFIIPKDIDGNGNDYMSVEFHYYTPYDYCGNCKYYFWGDAYKQYGEVPEQNEKSISDFFDRVVNEWSNKGLGIVIGEWGVTDHTKGGQADLQHENVTYYSRFFVSEARKRGFSTFVWDNNQFG
>c376627_g1_1
NTFDAVDMKNISKENELDYEKGWCGAITTIDNIAAIKAAGFNTIRVPVSWHNHVDEQNKISEAWMNRVKEVVDWCRACDLYVIVNVHHDNSEDVYYPDSAHLEQSKTYLTAIWTQMAEAFKDYDDHLILESLNEPRLV
>c378038_g1_1
GNLPFERYNFACDDRLDNGWSNPIKDEYFAFLKEAGFNSVRIPVRWQHNSNPETHEVNPDRLAGVLQDVQLAINAGLAVVVSFHWYYEIMFAANKAKDYPDLYEFEKEHYASIWTQVASAFEAAGIPDDMIVYDLLNEPTFTSAERMNEVLNLGYSAIRAVAPGKTIMFESKQSAKFAEITSLEMPADGNIIYSGHYYEPYGFTHQGHSYACNGDDAYSMTASSDFKTYIASIKKLYPDVNGGYIPLNMGEFGVSGGESANKSSCKSGTKPPSNAMKAKWAKGAISAAEANGMSWHYWGFV
>c378871_g1_1
TLPFSKGINLTVWMEYSRMNTLMYGRKDFENIKSLGVEVIRLPVWFEIWNDGAPGYKVSDECWQLLDNAVDWCEELGMSIIIDFHNDCNGTSKTDPKIEQVLLKVWPQVAERYKNRGEFILYEIMNEPHFSSGNIDSDIKKWGKIQGNVLKAIREIDQKHYIVVGGGDWNSIGSMMKLPDYKDEKLVYNFHDYSPFLFTHQGAGWTDIKRLKNIPFPYSKEKMPPLPKNPTNAEKWYYQNYKKDSSEETLVAPLNKAVEFANKRNACLMCNEFGVYMPYADVEERANWYRLKLGWMDGRGICRISWDYMGD
>c379605_g1_1
LDEGMACFLNVHHDAGAHGWLQATERCHDAYGGLFEGLWRQIAERFHDTGEGLVFEAFNEMLDGRESWSQTPYDDAYEACNRWTRRFVETVRSAGGENRRRLLSLQTYSAGHTARTLEAFRLPADPAPGRIILQVHNYDPQSFCWLKTMEGRDTWGGEADEKQIENLMESLSAFSEKHDAPLVIGEFGSEDKGNEEARERHAAFFAASSGKRGIPCFWWDCGHFA
>c380956_g1_1
DTGHGPGESPQIFETAWGAQYTSQIQMDKVLEAGYDVIRIPVSWGEHIYDDGKCTIDEAWMDRVQEIVDFVYKRGAYVILNTHHEEWYKTFEDDKEEGKKKIAAVWRQIGERFADYGDHLIFEGLNEPRKKGTGVEWTGDKEARDVINEYMQTFVDTIRGLGGKNAKRCLMITGYAASSSKSNLAAIKLPEDDHLIVSVHAYI
>c395630_g3_1
EAYGHKSQGVKADLSVYETLWGQPVTTQESISGMKAAGFDCIRIPVAWTNAMDFENGDYTIGEEYLNRVEEIINYAINEDMYVIINDHWDGGWWGMFGSDTEATRN
>c397265_g1_1
GGRAESGHMNMFEKKLFADTFEKAWINLATAVKGHPALYGYDLINEPSQPAKKVMVDYLSLQYRVAKTVRGIDPDTPIIIESNGWDSANDFSYLTPLPMKDIIYQAHMYTPGEYTHQGIGGRKKGLKYPDDKKKWNKERLRKAMQPVRDFELKYGAKIYFGEFSAARWAEGAEIYIQDIIDLFEEYGWDWSYHAFRES
>c398509_g1_1
LLISGYNTDVELTCDPMFIIPDDPAGRLAVSVHYYTPAGFAILEEDADWGKASRTWGTPQEIAELTRNMELLKTTFIDKGIPVIIGEYGCPLKNKDMDSVRLFLSSVCREAYSRQLCPVLWDTTGNV
>c398635_g1_1
KGVDLGGWLSQGSYDKEHLDTFITKKDIEKIASWGCDHVRLPIDYNIFETDEGELKNDGFEYLDKALEWCEEYKLNVLIDVHKVYGYSFYSGDGQEGFFDSEALQERFYKWWERLSQRYGKLSDRVAFELLNEVNDQELSPKWNKIARKAVEVIRKDSPDVKIVLGSYWNNSIDALGDLDLPYDENIVYNFHCYDPFMFTHQGAYWVDEMPQDFRIGYPGDIKDYRESAKATGLTRIQDYMDVPDSGFDSSYFEKRFAYGVSVCKERDVAMYCGEYGVIDRADPKEILKWYKQINAAFKKFGIGRAAWNYKEKD
>c400540_g1_1
ARSAYNGINSYAQTFVNTVRATGGNNAQRNLVVNTYGACDGNGNWNSHLQDPLKEMKLPDDEVMNHLIFEVHSYPDIKNLSSAKSTLNTTISNLKKNLASKGAPIIFGEWGTSTDKAYEQYRSNMLSFYRYFIEQTKKAGIGTFHWMGLSD
>c403393_g2_1
AYDDQGWFTGPEPTMETAWHKDKTSRELITTIKEAGFNTIRIPVSWHNHVDENDVIDPVWMERVKEVAGWAVEEGMYVIINVHHDNNPAFFYPDSEHFERSSAYLTAIWQQMAEAFAEFDDHVILESMNEPRLV
>c41377_g1_1
MDAHSKNKVANEMSCETMWVGQPKVSQEMIDTVAAAGFKTIRIPVSWHNHVTKVTREDGSLYYEISGQWMDRVHEIVDYCINDGLYVILNIHHDDADTYYVYPDAAHEETSLAFVISVWEQIAKEFGDYDHHVIFETLNEPRLIGNNEWNPKGADAIVAQEYINRYNQAAVYTIRTTEGKYNGVRYIGCPGYAASMDSLAKFVLPTDPSG
>c423167_g1_2
LDKGVSFTNWLENANGKFKSFEFGEKDIKILADNGFKSIRLPIDLDLYATNRDAFVKGKDAELKFDDDTLFMVLDSFVEWTGKHNMSFVIDYHEYDNSYNSTSAKDTNYIKMMAEVWKHVAAHYAENTREDVFFELLNEPDMSEGKVTATQWTKAAQAMIDAIRSVNTKQTLLFGDAKWYSISLLAQRTPFTDDNIIYVIHTYEPFVFTHQGGSWTDYATIHDIPFPYDPAKWSTVSGDFGVNAGTKAGVKTAIKNYYKNGSKEAIMAEILKAKKWAAKNNVPVIINEFGALNLTSTAESRINYLTAMREICDTLQIPWTHWGYTGNF
>c423733_g1_1
LTAGEKPVRLFGLSTHGIAWYPEYICEESFTALKKDWRTNCIRIAMYTDEFRGYCKDGNKQHLKELIEKGVVIAEKLDMYVIVDWHVLCDQDPMKYIDEAEEFFSDMSKRFANKTNVIYEICNEPNCSGTWDKITEYADRIIPIIRSNSPDALIVIGTPTWSQDIHCALEKPLKWDNVMYSLHFYAATHKGTLRSRLERCIEAGLPVFINEFNLCEASGKGDIDIDEANAWYEVIDRLGLSCISWCLSNSG
>c429374_g1_2
MDENYKVDEAWMARVREIVDYGIDNGLFVILNTHHEEWYYPTDSDKAQDIEQLTALWEQIAEEFKGYDEHLIFEGLNEPRLRETPKEWTGGDDESRAVVQEYAKAFYDTVRKSGGNNEKRHLMLTGYAASSTQSCLKEVWLPENDDKVIVSVHAYLPYDLALNTKGTDKWDPESGQRDIDNFFDSLNMLFLYKQVPVIVGEFGTLNKDNLEDRIACADYFVSKAKEFGVPMCWWDNNAV
>c430069_g1_3
CAEDGSVVVLEGMSSHGLAWYPEFSAKYSVKKTKEYGANVYRAAMYTEEYGGYTTGENFRQEAEKILINAVDTAKSLDMYAIIDWHILSDGSPSKHKNEAIDFFDRISQKYANDPAVIYEICNEPNGSDWSSDIKPYANEIIPVIRKNSPNAIVIVGTNTWSQDVDKASEDKLSFDNIMYSFHFYAGTHKLDVFKQKIEKALANGCAVFVTEWGTSAADGNNGVYIKESGEWLKYLSSKQISRINWSLSNKN
>c431328_g1_1
RGINLGNSWDSDGYDDTGWNNPIRDTDFATIKAAGFNSVRIPVRWQQNSDYSTHTVDPNRLKGVKDDITLAIANGLAVVVNFHHYYELNCYGGGYARNGCKYDAAKFEAEKAHFIGMWTQVAAELNSFDDNMLVFEILNEPVIPKAELVDQLMNEAYNAIRSVAKNKTIMFESYSYAKFEYLSILHLPPDGNIIYTGHYYEPYALTHQGEHGNKCRGDTAYGNTAQADFKTYKALAFKLYPDINKVDNIPLNLGEFGVAGGNNMGSCSYYDSKGNRLDGVWPSDQKKAEWAQKTVQAALNNGMSFHYWGFGKTG
>c443189_g1_2
TLDSYNTTKTGIATETGWGNLKTTKAMIDSVKAAGFNAIRIPVTWGEHMDGDTISSEWLDRVQEVVDYAYDDGMFVILNMHHDDYLWFEPTDEEYPGDSAKLKKIWEQICARFGDYGDTLLFEGMNEPRLVGSANEWTGGTSAERDVVCRYERDFISTVRASGGNNAARTLVITSYGANAEDSAINDVEMPTDKNVILSVHYYAP
>c456756_g1_1
LQLSENEKRTRMKTHRDHYITSRDFAYLREKGINAIRLPVPFFVFEDVGPYVSCTEYVDKCMKWANQAGIQVLLDLHTVPGSQNGSDNSGLCGITQWCNHPKRVEMTFDVLERLALRYGQDPALMGIEVLNEPTPSDGAMALQLGGGSIADRYPPVDKEAAKQNASYDWKWLENFYTEGYRRIRKYLPKEKAVVFDDAFDVHHAADWLAKQPFDNIILDTHQYIMVADWILGTEGKDLAAYQQYVKDVFAKEAAYGQSKVPTIVGEWSLYTESEIVKTEDQAVRKAFYRGLAEASIEAFSSCEGWFYWSYKTH
>c457435_g1_1
LVRRHRKEFFEAADFTRIASRGFNAVRLPVPWYVFGSKGPECGPYLGCIDYVDLAFDWAEEVGLKIVLLLDASPGSSDFAHVAIAGKVDFHEYKDDLASVCAALARRYALRNGFFGIEVLSEPVVQRRHWLQVSDGIQQHTLRNYYRDVYDAIRDA
>c459956_g1_1
VAERYKNDDTILILDLKNEPHGKPYEGDEAAIWNDSAKQNNWKNAAQETALKVLEINPNLLVAVEGIEIYPKDIASNGDYHSKDEKDYDFNWWGGNLRGVKDYPIDLGKYQSQLIYSPHDYGPTVYEQPWFKGSYDFDSLMNDCWRDNWFYIYEDNIAPLLIGEWGGFMREPNLKWMTYCRELIKKYHINHTFWCFNSNS
>c459956_g3_1
YAADCDAFLSSVANHGINIIRMPISTELLLSWMNGEPNPVQSVQASYEPPVDTVGEDGTVTKAGTYGNINKDFVEADGKTLKDSLGIFDTMMKKMKQYGLKVLVDVHSPTAHNSGHNYNLWYYNPEEEACDTMAKTESGHEVTYQEWIDSITWLAERYANDDTILAYDLKNEPHGKPNEGNSAAIWNDSKQANNWKYVAETAAAKVLAKNPNVLIMVEGTEIYPKNNKGDYSSTNEKDYYFNWWGGNLRAVKDYPIDLGKYQDKLVYSPHDYGPTVYQQPWFSGDYTYDSLMKDCWHDNWFYIYEDNIAPLLIGEWGGFMREPNLKWMTYCRELIKKYHI
>c465650_g1_4
NTMDATGEGLGSEVSWLPLKVTTNKYMIDMLPEAGFNVLRIPVSWGNHIIDDKYTIDPAWMDRVQEIVNYGIDNGLYVILNTHHEEWYMPKPSEKDGDIEEIKAVWAQIADRFKGYDEHLIFEGLNEPRLRGEGAEWTGTSEAREIINEYEKAFVETVRASGGNNGDRCLMITGYAASSMYTNLSAIELPEDSDKLIISVHAYLPYSFALDTKGTDKYDPADTAIPDLFENLNELFISRGIPVIVGEFGSMNKDNIDERVNCLEDYLAAAAKYDVPCVWWDNYAR
>c466924_g2_2
GDNPVTTFSNAGGLDSETAWQGTTTTQEIIDYVKSCGFRSVRIPCAWVYGHISDASTYTIDPEWMARVKEVVDYCINDGLYVVLNDHWDGGWLEENITATGADKEKNNAVLDAIWTQIANTFKDYDEHLVFAGLNEPSVENSSQITNLIEYEQVFIDAVRATGGNNARRLLVVQGPSTDAEKTCNWMTDNMPSDPVGNKLAVEIHFYYPWNFWGMTEDASWGN
>c474114_g1_1
TGLKYTDDPAIMSWQIGNEPRAFSDEAKEPFAQWLSEASALIRSLDKNHLISIGSEGIWGCENDTLLYERICADENIDYMNAHIWPYNWGWAKQDSVQENIQRACANSGDYLKEHLRIARKLEKPLVIEEFGYPRDGFQFGCATPTTARDQYYDYIFTMAMGDSTVRGCNFWGWGGEA
>c474801_g1_2
AWFNSGRWGWSYDDAGRKRCIDYFEKLFVGLEQAHCDVFRLHMDPAWTNDPNSGYTWTGSQGQAADASGEADIRKFNPTRLTNYLKTLYFPIARKALNHGMYVVVRPPGVCPGNLKVGDYYQKYLLTVWDTFSKNDSIRKYAGQISIELANEPVSLKNADGQDDAKALHDYFQPIVDKIRANGFTGIIWAPGTGWQANYADYATYPIEGYNIGYAVHDYCGWYGCSDATPSGANKIRQFHKQVPVVDTAPIIITEVDWSPEK
>c474801_g2_2
WDGSGVGYNSTGVTKCKNYFERILTALEKAKCNVFRLHLDPAWTNDPSETYTYPGAADQPAEATSEADISKFNPSRLRSYLTALYWPLMQKAMNHGMYVVVRPPGVCPPNLKVGDYYQQYLMTVWDIVSKNANIKKYAGQISLELANEPVNLKNANNQDDPKALYDYFQPIVEKIRANGFTGIIWIPGTGWQSNYTSYATYPIEGYNIGYAVHDYCGWYGSSDSNPDPQTKITNFHNQVPVVDTAPIIITEVDWSPVNPDAEGHYDEHGNWVEPNYGTWATGSTSKWG
>c477184_g1_1
VGYVLHFYAGTHGVGTYGGRATQAKSSGNAVFITEWGTTNADGAGSPSSGSTQEWLSFMETNKISNCNWSLRAVG
>c477758_g3_1
SQCKHTYEHYDSFIKESDIKTISEWGLDHVRVPVDYNLIQDDAGNYKQKGYEYIDKAIEWCGKYGLNMILDVHKTYGFSFDSHDGESGFFDNEAYQERFIRMWEIFAEKYGNIGERVAFELLNEVTDQGYIKTWNAIIKRTIERIRRKAPTVKILVGSYWNNHVFAVKDLDPPYDENVVYNFHCYEPLIFTHQGATWIDVMPHDLRLPFKMTYKQYKE
>c479093_g1_1
IFEALNEPRLKGDSHEWWYQPGDSSCEEAIKVINEYNQLIHTVIRNTGGNNKSRFLLFTSGAAAFSYVTSTSFVLPDDSAYNPKHKKILVSVHMYTPYDFALNGDMSKNYFTTEYQNELERNFQTLRNKFVKQGYYVVITEMGACDKMNVDQRVAWGKFFVQRTRQLGMACVVWDNNQWN
>c479134_g1_1
VDEKGRKVILAGLSWFGGETTNLSPHGLWANSLENFIKIVKDHGYNHLRYPWTNEMLMPGAKTQSVDQVNNPDLADLSPLEVMDAVIDACGKAGLKVYLDRHRPLSGGQSELWYIPEVSEEQWIEDWQFLAKRYKGNPTVIGADLHNEPHSSACWGCDEVERDWRLAAERCGNAILEVNPDWLIIVEGNDHYGEEGWQKGESYWWGGMLKGAKEFPVRLSAPNKLVYSAHDYDKNVHMQEWFKEPDFPDNMEPIWDDKWGYLVKENTAPVLISEFGSLLRDATDVKWLSNLISYMKENDVHWTFWCLNPNS
>c480066_g2_1
FEGFQKGVNLGGWISQFDSYDRAHFDSFITEKDIKEIASLGFDHVRIPVDYVLFEEEDGTPKEDGFHYLDLCRAWCEKYGLRLLIDLHECYGYSFDPLKQLDREKFFYDSQLQERFLRLWSRIARHYAAFPEQVAFEPLNEVVLEKVADAWNQVAGAYIRMMRTIVPDSYLVIGGVCYSSVTCVPLLNLPLDDRIIYNFHCYEPIIFTHQGAYWVDRMPQDFRIGYPQDLEVYREAVKRLALSEELSGAVFKEGIHQTGEGFFEDIFAPAVEKAEKDNVPLYCGEYGVIDLADSQDALRWLKDIHTVMDRHGIGRALWNYKEKD
>c483261_g1_1
LDSYKTGLSGTATETGWGNPATTPDMVKSVKSAGFNTIRIPVTWGEHLDGTTIDPSWLARVQEVVDYAYNEGMFVILDMHHDDYIWLTPDNEVYNENSAKLRAIWLQIANRFKDYGDRLIFEGLNEPRTIGSVTEWRGGTTEERAVVNNYEADFVKTIRSSGGNNPARTLIITSYAASAESVALDDVIVPKTGNIIVSVHYYAPWKFSEGNADKFDDEGRAEIDAKFIELRSKFIDRGIPVIIDEFGCVAKADNDERAKYYKYYIASAKSQGIKCVVWDNGITT
>c483785_g1_1
YEKGVNFGGWLSQCKEYTDEHYKTFIVKEDFKKAAAWGIDHVRVPVDWQVFQREDGSFIESGFGYVDNAIAWAKENKLNLILDVHKTLGYSFDAGEDKNNFFADEKLHAHFYALWEEFSKRYVKYEDMMAFELLNEVTSPSYSDAWNKISAKAIETIRKHSKTIKILLGGYWNNSIDALKDLAAPADENVVYNFHCYDPLMFTHQGAPWVAGMPHEFRLGYPTTYKEHDDAARSCGFPDFISHAEDESKTYGPEYFVKKWQAGIKVCQERGVPLYCGEYGVINLAGA
>c484749_g1_2
FMKGVNLGGWISQFECYDKEHFESFIQKKDIEDIASLGFDHVRVPVDYNVLQDEDGNRIEDGFGYLRSCREWCEESGLNMIIDLHECYGYSFDPLKDMDREKFFYDEALQDRFLSLWKEIAMEFKDYPGQVAFEPLNEVVLIEVADAWNAVVKRYIEVMRGIVPDSYLIIGGVCYNNVSTVPLIDIPVDPYIVYNFHCYEPMIFTHQGAYWMEQMPDDFRIGYPRSLEEYREAGNRLLSDLGGAIYREGISEPGPAFFEDIFRPAVDKARKDNVPLYCGEYGVIDLADAESNLRWLKDIHAAFEKFGIGSALWNYKEKD
>c485210_g1_1
MIDAVHDAGFNTIRIPISWAKHMDSDYTIDSAWMARVKEVVDYAYDDGMYVIINIHHDNMWIENGKIKGSNGNIGFYPDSSHKTASLKFINSVWSQVADEFKNYDEKLIFETLNEPRLAGTNDEWGVPNSSSSDTMIDSANTINEFNQEAVNTIRNGGGYNKTRYIMTPGYSASVGSAVSDLYKLPTDPVSGNSGRIMVSTHAYTPYNLCLGSNTDITSAVYTQFTSASKKELDNMFNSLNDKFISKGISVVMGEMGISNKNNNDARTAWASYYYTLGVKNGIPCVLWDNNAKN
>c485210_g2_1
LDAHGGFASGLATETSWGNPKTSKAMIDAVKAKGFNTVRVPTTWYNHLDGSDNIDPQWMARVKEVVDYGISNDMYVILNLHHEDWIDRGDLGTAYDQMKPRFIKLWTQIADAFKDYDQH
>c487604_g3_1
IKTETNWGKPETTQAMIKGLKASGISTIRLPISWHDHIDSNYNIDSAWMSRVKTIVDWAMDEGLYVIINIHHDNVGANALKKNSHKGFCPAPKCKEESERYLAKIWQQVAAAFNNGYDEHLIFEVMNEPRLPGDPHEWNWEASCKTCNEAMECINGYNQLCVDTIRASGGNNATRLLMIPSYVAAPGAAISPKFKMPQDPANCLALSVHMYTPYDFAMKDKGGDKTFMQKHKSDLDYWFRELDTKFVKKGIPVVIGEMGATNKDNLAEREKWFTYFCSKAKASNMSAILWDNGIW
>c490126_g1_1
EGFQKGVNLGGWISQFDTYDKAHFDSFITEKDIREIASLGFDHVRVPVDYVLLEEEDASPKEDGFRYLELCRSWCGKYGLHMLIDLHECYGYSFDPLKKDMDRERFFYDGDLQERFLNLWERIAQRFSAYPEQVAFEPLNEVVLQEVAQAWNRVAASFIRRMRAIVPDHYLVIGGVCYSSVTSVPLLELPLDDRIVYNFHCYEPLLFTHQGAYWVENMPLDFRIGYPEKLETYREALSRLGLSGDLAGAINREDITQ
>c490560_g2_1
VDPQGKELVFRGLCFSDPVKLVSDGQWNRRYFEQAAHWGANVVRFAVHPANLNAMGWEETFQAMDQGIAWAKELGMYVIMDWHSIGNLKDELYTSPMYNTTREETFKFWRTVADRYKDEPTVALYELFNEPTVTAEGVGSCSWTEWKQLQEQLIDAIRAINPHAVCLCAGFNWAYDLTPVAQEPVERPNVAYVCHPYPMKRSQPWEEQWK
>c491614_g1_2
KQLPFTKGINLPVWMEYGRFNTLLYGKKDFENIKSLGVEAVRVPVWFDVWADKSNDYKLDPGCFEILDRAVNWCEQMGMYIIIDFHNDCSGASQTNPRIENVLLKIWPQIAEHYKKKSSFVIYEIMNEPHFESGNTQADISKWGKVQGKVLDAIRTVDKKHSIIVGGGYWDSLDSMLKLPFYKDDNLIYNFHDYTPFLFTHQGASWTFSKRITNVPFPYVKEKMPPLPPNATDAEKWEINTYQEASSEKTLSAPLNKAVEFANKRNAALMCNEFGVLMTFAEPSERANWYRMKCKWMDERNIARLSWDYTQEF
>c498036_g1_1
NTFEATAGSLSGGVRSYETSWGSPEITQEIIQGYKNEGFGVLRVPVAWSNMMEADYTIYPEYLSRVHEVVRWALDAGLYVILNIHWDGGWWDGFASDAKKDKCMEKYTRIWEQITDEFGAENEYLMYESLNEEGAWDALWNRYGGDDSGKQKAYDLLLEINQRFVDTVRGKGGTDANRHLLIAGYATDIDCTCDEMFRMPEDPQKRCAVSVHYYTPPTFCILEQDADWGKARANWGSPRDLNELKQNFEKLTERFVSQGVPVIIGEYGCPTKNKEAASIQKFLSAVCAEAIARDMCPVLWSTTGN
>c499561_g1_1
INHRGQDLFLSGINVAWMSYGNDLTAFDSKKWEAICDDVVGAGGNSLRWWIHVDGRSTPTYDSENDTVIGISEKALDNLALAMDIAATKGVVVSLCLWAHGMLCIDDGDGGTIQAKNRIRRNQMLLTDSVATQRYIDNALIPMVTRLKNHTAILCWEIFNEPEGMTEFAHWSNFVHVDISDIQRFVNMCAGAIHRTDPKAKVSNGTWRLAYISDYNGGTNFYTDSALYANGKDKDGYLDFYMFHYYPNEVGSDGSPFHKDFSTIK
>c500494_g2_1
WNLGNTFDATGGGKGLNSEISWGQPYTTKEMIDGLAASGIKTIRIPVSWSRHIVDNNYTISTAWMKRVKEVVDWAIEDDMYVVLNIHHDNFEKNAKMPKFAGFYPTDENYEESAKFVCNTWAQIALAFNDGYDEHLVFEVLNEPRLCGTSEEWWYNAVSQKSISAMKNLNKLTQNILDVIRASGGNNKKRMVAVPSLQASPDSALNPAFKMPQDYDGSKDRLIVSVH
>c502714_g1_1
ANSFESYNLSEEIKTPIEQITLWGNPPPTKETIISIKKSGFKTIRFPITWMHFMDDTGKVNSDWMSYVKKVVDWIINANMYCIINLHHDGAPGNWLSEGLISKNKYIFLWTQISNKFKDYNEQLIFESMNDIEYDNGNYDYLTLVTLTQAFIDTVRNSGGKNGDRLLILSGANKDFDLTCSKDYKMPIDPSNKFAISIHYYLPSPFTIENDDDPWEGVTPMTEWGTENSYKEMFTYFQTMKEYYIDKGIPIVITETGVVTEQKKEPKSIRDFLFFEFSLAMSSNGIMACLFDNSDKE
>c503047_g1_1
ELGRGVNVLGYDPIWNNFEQRRFKAEYFSKIKEAGFDHLRLNIHPFRHQLSADEGYRMKDEWYKTLDWIVDNALRNDLKIILDLHEYNAMSEDPEGNRERFLSFWRQMSDKFASYSNRVVFELLNEPHNKLDAKLWNVYAKDALAVIREKNPERPVIIGATQWNSINLLHTLELPADDPNILVTVHYYKPMRFTHQGASWVGEELKNTSGVTWGTDEEKAAVVKDFEEARKWGVDNHRIVYLGEFGAYDKAPTESRVTYTDYVCRTCEKMGWSWGYWQFDSDF
>c505693_g1_1
TFTLGTGINVSHWLSQSDKRGKERKNQISEDDFATIATMGFKHVRLPIDEEQFYDEQLNRHEDAFELLEKAIEWTLAHNMNIVVDLHITRAHYFLTEHENTLFSDPAAQQHMIDMWKDLQKFLQRYPTDRLAYELLNEAVAPTHEALNDLEARLIAAIREKEPKRFIIVGSNWQQSVVTMQYLQVPENDKNLIISFHYYNPLFITHYDAWWTPMKDYKDKVEYPGVFAPPASFYETLDYKIVNQFKSDEGLWNKEYLLKQIQPCIDKANELGLQLYCGEFGAYPYYIDKEPRLNWYKDICAIFKEHNIANAHWCYKGD
>c507843_g1_1
NFMDESGNVDPKWMTSVKEVVDMIISSDLYCILNVHHDSNSGFWLSEGEKAKKKFIILWNQISNEFILYDDHLIFECMNDVVYDGNYNYSLLLLFNQAFIDTIRNSGGNNKDRLLIIAGANKELDLTCSRDYLLPNDPSHKFAISIHYFLPSQFTVEKDDDPWFYFNSDGKKEIVEPMTQWGTENDYKEMFTNFETMKESFVDKGIPIIIGEIGVLTNGNKDISSIREYLYAHFSLSSDYDGMMSCLWDTSNKT
>c512339_g1_2
DYGDGRSAGDGMETYWNNPRTTPELMASLREAGFNTLRLPVSWHNHVDEHYVINPDWLNRVIEVADYALSLDMYVIVNVHHDNHENPSAFFYPDEAHFEQSAAYLQAIWTQLAAAFADRDEHLILESMNEPRLVGSSYEWSWNAASKECKESADCINRLNQLFVDTVRASGGRNA
>c513613_g1_1
VNECGNPIQLRGMSTHGPQWFRNCYSEASLDVLVKDWGISIFRLAMYVEEQGYITNPSGWRQWIDSYVDYCGQRGIYCLIDWHVLNPGNPNAHKDDAIEFWKYMSQKHGQKAHVLYEICNEPNGVGWSDVKNYATDVVKAIRDNNDNTVIIIGTPTWSQDVDIASSDKVNGTNIMYTLHFYAGSHRGELRSKAQSALNNNAPIFVTEFGTSHASGDANYSPDETKTWISWLNERKISWVCWSFSDKG
>c515363_g1_1
VDMNGNPVWMTGCNWFGYNVTTQCFDGVWSRNMHEMLNEMADHGFNLMRVPMSTQILLQWKNKAKDPYMVKINEWKNPELTVEGIEGGKPKYSFDIWNQAVAWCRENGIKIMIDIHCATTASNGHQHPLWYDSKYSTDDWLEALNWLADYYKDDDTLIAIDLKNEPHGKNDGQGMAKWDGSKDINNWRYAAERGAQACLSANPNLLIMVEGNEVY
>c518756_g1_2
LDAHGGKRMENVVQSETTWGQPVTKPELMHMMKEAGFGAIRVPVTWYPHMNDAGVVDAAWMKRVHEVVDYVINEGMYCILNVHHDTGADSDYSTSWLKADETIYNNVRQRYENLWRQIANEFKGYGDKLLFESYNEMLDVKNSWCFASFAAPGQYNASIATSAYNAINSYAQSFVDVVRSTGGNNAQRNLVVNTYGSCSGGGTWNQHLKDPLKELKYPNDPAGKGHIIFQVHAYPSLVENNRNRSLASIKSEIDDMVNAWNTHLVSKGAPVILGEWGTSNVDAAVTDYDARRELMFQFCEYLVQQCKANRR
>c519085_g2_2
WNSEFEPTIKAIADHGFNLIRVPMSAELINQWAAGEYPQANYNNAYNEELNSMNSLEIFDYFLKLAEENGMKVMPDIHSANTDASGHNANLWYTDRVSAKEYYAALEWMADRYKDNDTIIAFDLKNEPHGKPAEGDQAAIWNNSKADNNWKYVAETAAKKVLAKNPNVLIMVEGIEIYPKNIKKNGDYKSQDNEDYYFNWWGGNLRG
>c519173_g1_1
IVDKIRSNGFTGIIWAPGTTWQQNYRGYAQYPIEGDNIGYAVHDYCGWYGCSDDNPDPENKIKNFHESVPVIDFAPVIITEVDWSPVNPNGEGHYNESGTWVLPNYGTWATGSTSKWGKAYKAMLDYF
>c519173_g2_2
QGMEQSKCTVFRLHMDPAWTNDDNITAAGFSKITKDGKNITIDPNGQEVSGEADISHFSKTRYAKWLPTVYLELAKKALNHGMYVVVRPPGVCPGSLKVGDYYNQYLLYVWDIFSQQEFVKNHAGQISIELANEPVSLKNANNQDDSKALHDFFQPIVDKIRSNGFTGVIWAPGTTWQQNYRSYAEHPIEGENIGYAVHDYCGWYGCSDDNPDPANKIRNFHESVPVVDFAPVIITEVDWS
>c519214_g1_1
VDMNGNPVWMTGVNWFGYNVGSQVFDGVWSINMHQALNEIADHGFNLLRVPMSTEILLQWKNGDPDPIIKLNEWKNPELTLEGVVGGTPMYSFDIWNKAVEWCRENGIKIMIDIHSASTNAAGHTYPLWYDDRFSTEDWLEALSWFCEQYKDDDTIIAIDLKNEPHGKPEEGKFAKWDDSTDLNNWKYAAERGAMACLEQNPNLLIMIEGIECYPDFSRGADWSTPSIDYAHYGEPSKIF
>c522056_g1_1
TFDAFSGNKQNQGLSSETCWGVDKTTEESIEALYTKGIRTIRIPVTWHNHIIDKSYTIDPDWMKRVKTVVDWSISKGLYVILNTHHDNAENSEDPIEYGKGYYPSKKDLKESTQFLYNVWTQIASVFNNGYDHHLIFEGLNEPRPIGTSCEWTYKKGDKICEEATSIVNEFSRIILKAIRESGGNNELRFIMVTPLAAGFQAA
>c532030_g1_1
VDKDGNPVWMTGVNWFGYNAGRQVFDGVWSKNMHSMLNQIADHGFNLLRVPMSTQIILQWKNKKPDTSNDVGEVNMMVNAYSNPELTVEGGVDGEGKYTIMYSFDIWNKAVQWCKENGMKIMIDIHSATSASMGHQKPLWYDDNFSEDDWLEALEWFCDYYKDDDTIIAIDLKNEPHGKNDGQGMAIWNNSHDLNNWKYAAERGADAVLSANPNLLVMVEGIEVYPKFEEGCDWDS
>c533815_g2_1
IWNPWSGTQSQKEKSYALCNRINQKFVDVIRASGGNNPKRHLLISGYNTGIDRTCDSLFKMPYDPVNRMAISVHYYTPVGFAILEDKDESWAKARSTWGTDEDYRELNANMDMMKTNFADKGIPVIIGEYGCPTKGKETESVVRFLSAVCKAAYDRQLCPVLWATPK
>c536705_g1_1
VDKGGKEVWLTGVNWFGFNTGSGVFDGVWAINLKNALSEIADHGFNLLRVPISVEIILQWKSGEKDPKKAQVNGSVNPELLEEDGTVMQSFKIWGLVLEWCKEFGIKIMLDIHSAETHASGHIFPLWYYGDFTTEDWLEALEWIGKTYADDDTIIAVDLKNEPHGKPDDGDFAKWDDSTDKNNWKHAAELGAKAVLSGNPNVLIMVEGIEVYPKPGQTWASKSKDWSTGEEFFYGGWWGGNFYGVRDYPIDLSKYESQLVYSP
>c538263_g1_1
VDQNGKNFQICGVSTHGLGWFPQYVNKNAMKSLRDDFGANTIRLAMYTAEGAGYCTGGDKNKLKNLVTNGVSYATDAGMYAIIDWHILHDLDPNVYKDDAKAFFDEMSKKYAGNNNVIYEICNEPNGGTTWAQVKSYAEEIIPVIRANDKDAIIIVGTPTWSQDVDEAIKNPIKSDPNIVYAVHFYADTHKDNIRNKVKAAEDAGYPVLISEFSICDASGNGNNNVAEADTWIKLLDQYGIGFVAWNLSNKN
>c538490_g1_1
VKALGFTSVRIPISWLKMIGPAPDYKINDTWMNRVYEVVGFAHNAGLKVIINTHHDENHGVNNTYQWLDIKNAANNSELNTQIKAEIKAVWTQIATKFADCGDDWLMMESFNELNDGGWGWSDDFRKNPTKQANILNEWNQVFVDAVRATGGSNATRWLGVPSYCANPGFTKYMTIPNDPAKKIAVSVHCYDPSDYTIGDAQYSDWGHTGAEGKKVAGDNEKQIRDVFSDLYTRYISQDIPVYLGEFGCSMRSKSDTRAWAFYKYYMEYVTKAARTYSLPCFLWDNGAEG
>c538490_g2_1
NGSWAGDKEGYPDETCWMPDPKDEYKATQATFDGLKNLGFTSVRIPVSWLKMIGDAPDYKINEEWLNRVYTVAQYAHTAGLKVIVNTHHDENHGTSNSYEWLDIKNAANNAELKNQITTKITAVWKQIATKFADCGDDWLLLEGFNELNDGKWGGSPDAEIQKQCAVLNEWNQAFVNAVRATGGNNATRWLGVPTYCASPSFTGSKYFTLPNDTAGKLAVAVHSYDPYDYTIGDAQYPEWGHTGTAGKKPAAGEEQTKQLYSKLYSDFVAKGIPVYMGEFGCSMRSKSDTHAWAFYKYYMEYVVKAAKTYCIPCFLWDNNGEG
>c538940_g1_3
LDATGSANLMTETSWGNPKTTQKMILDIKAAGFNTVRIPVSWSKHVDANGVIDVKWLDRVQEVVNYAYHNQMFVILDTHHDEELFPIMKMTTDEAAYENSFKVMKNIWKQISERFLGYGHRLIFETLNEPRTKGSAKEWQGGTTEERRVVAELNQALVDTIRSTGGNNAYRFIMCPAHNATSDTNVLRNFTFPDDPRVIISVHAYNPWSFAGDGNGPSTFTDSDRNSLLGMFTALDDIFIKNGRAVIIGEMGATNKDNPEDRNAWADFFIRNAKEHHIPCVIWDNNCAN
>c539619_g1_1
KPKQGTSKIVYSPHDYGPSVYAQDWFHLTTDATGGAFDTQSLLDEYWYDTWAYINDKDIAPLLIGEWGGHMDGAENQRWMTLLRDYMINNHINHTFWCLNPNS
>c541302_g1_1
DAIGDWTDSNGTFHSDLKGLETETGWGMPTTTEAMITAVHNAGFKTIRIPVSWHNHITDKTNYTIDSAWMARVKTVVDWAYNMGMCVIINIHHDNLKESQLAGNCGFALSYDTTLQNQSKAYIEKVWTQIATTFKDYDDKLVFEVLNEPRDVGGEVTGNEWWTTNKNIVSVITAYEQVGVNAIRAVSGNEDRFIMVPGYAATGSAKTILDLYTMPTDTATDRLILSTHAYSPNDFALNENGETTFDDNGKSDLDYIFGFLKSDYVSKGIGVVMGEASSTDRNNTAAREAWTTYYFTKAREAGIPVVLWDNMVT
>c542091_g1_1
LDAQNVKYPKSSPSEYEMSWGCPQTTKEMIDKVKEAGFNLIRIPVSWGQKMDSNTYKINDAWMNRVQEIVDYAIDDGLYVILNIHHDNGEADENNNFITPNYPYFYPDSAHYQMSEKFVTSVWQQVAERFDSYDNHLIFETLNEPRLIAHRNEWWIDANDNDCKDAMNCVNKLNAAALDTIRKSGGNNAKRFVLMPSYAANCDEATLAGVQMPNDDHIIAEAHAYTPYNFALAGDADGGTPNWSEGNGGADIVNLMKRLQKYYLNKGIPVIIDEFGASNRNNEDTRAAWAKFYVSTADSYGIPCVLWDNNQFG
>c543576_g4_1_1
INNLNADFVKLVRSSDSPYAKNRLLMLPGYCASSDSTIYSKIVVPDDDFVAVSIHAYSPYDFAMNAEVASHDTFTEKYSTDLTNILEGIRKTFIANDIPVVIGEFGTSNFNNTEARVQWADQYISTTKAYGIPCVLWDNNVIS
>c543576_g4_1_2
RDANGQEFIMRGVNIAHAWYKNNTEQSIKAAASKGTNVVRIVCADGGKWTKTSADELKKIIGWCKENNQICILEAHDATGSNNIDDIVKAAEYWAEMKDILNENKAYVILNIANEWYGDWNSATWAEGSEKAIKVIRDAGIKNMIMIDAAGWGQYPKSIGEKGAEVFASDPDKNTVFSAHLYEYAGGTAQMVKDNIDSALTCGAPVVIGEFGYKHTDGDVDEATIMSYCAEKNMGYLAWSWKG
>c545901_g3_1
IIDWHILSDGDPNTYADEAEAFFSEMAGRFCDYDNVLYEICNEPNNVDWPAVRRYAERIIPAIREKDPEAVIIVGNPDWSKALDSVAADPLPGDNLMYTLHFYAASHGQEFRDMTERLSRSGLPIFVTEFGVTAASGGFPRDLESADAWIELLERENISYCLWAFSKAP
>c546079_g1_1
DRFITEKDLDVIAGWGLDHVRVPMDYNILETEDGQFSAEGFERIRRVTEQCRERGLRVVLDLHKTAGFSFDKDEQEEGFFTSAAYQERFWNLWDELSKAFYAPDRIAFEMLNEVTDEAWSSAWNKIAAECIRRIRKNAPDSVILLGGYHNNSAEAVKDLDAPADERVIYNIHCYEPLAFTHQGAPWVPWLDINARVSFAESGATPDFFRNLFAEAIATAKERGTGLYCGEYGV
>c546302_g1_2
VDKNGNPFQIKGVSTHGIQWFPEYVNEDAFKTIRDEWGANCIRLAMYTDESGYCNGGDKASIKQTVNDGVSYATDLGMYVIIDWHILHDLDPNKYKTEAISFFDEMSKKYKDYDNVIYEICNEPNGGTTWSQVKSYAEEVIPVIKANNPDAIIIVGTPTWSQDVDQAAKDPIKGYTNIMYTIHFYAATHKDDLRNKMSSAIASGLPIFCTEFGICDASGNGSIDKDSANKWIASMNDNNVSYCIWNLSNKN
>c546354_g1_1
EAPDYFIGTNMWYASRLALENPARFEAELDSLKAHGITNVRILATDENWEGMDAVLDAFSKRGMKGVLFLNNAWEWSEDGYRSYLEKAGAGRQPHPATDSYPEYMSAMSGFAKNAEAVELYHRHVRNMVERYKDSDAIYSWQVCNEPRPFARDAATYDAFVAYVQNSAALIKSIDQKHMVSTGNEGQMGCEKDMAVFEHLNDCPDIDYITIHIWPYNWGWVKENNIADGAQKAISEIRGYINRHLETARRLGKKVVIEEFGYPRDGFSFSREAATSGRDAVYGYVFSRVLESARKADVLLGCNFWAWSGL
>c546578_g1_2
NMGNHMDAVSNGVSGETIWGNAKCTQATFDSVKKAGFKAVRICTTWTGHIGEAPAYRLEDKWLERVAEIVGYAEKAGLVAIVNTHHDETHWLDISKAYNNNTQNEKVKDEIFCVWTQIARRFADKGEWLVFESFNEIQDGGWGWSAAFQANPDAQYKVLNDWNQVFVNAVRGAGGNNATRWLGVPTYCANPEFEKYAKMPSDPANKLMLSVHFYDPSDYTIGEKQYSDWGHTGSSSRKASGGDEDHVKSVFGNLCTKYVNNNIPVYLGEFG
>c546578_g2_2
VFSVWTQIAEKFKDKGEWLVFESFNEIQDGGWGWSDAFRKNPDAQYKVLNEWNQTFVDAVRATGGENATRWLGIPGYACNPGFTIAGLVLPTDYTSANRLMVAVHDYDPYDYTLKDPLIRQWGHTAASDKRPSGDNEKAVVDVFDNLKAAYLDKGIPVYLGEMGCSRHAMDDLPYQRYYMEYFCKAAADHLLPMYLWDNGAKG
>c5466_g1_1
AVQNSYNQTFIDVVRATGGNNAKRHLIIQTYVCNADFGMWNDDLIIPKDLEENGNEYMSVEFHYYQPWDYAGSCKYNFWGAPYQQFGETMDSNEKTMCDYFDNVFRAWSAKGLGIVMGEWGVTDRQKSGLTDKIHENMTYYCMFLVREAAKRGFSTFVWDNNTFG
>c546709_g1_2
GKRDKKCVTTQDWETSWGEPVTTREMIATFRKRGFNVIRIPVTWWPHLDENNQIDKAWLDRVNQVVDYVIDEGMYCIVNVHHDTGTHGWLNSNPEKYPEISARFKELWRQIAERFKNYDDKLLFEGFNEMLDSKGTWDHTEVANYTAINLLAQDFVDVVRASGGNNEFRNLIITTYSANGGEITLNNFRLPGDVHKEHIIGEVHFYDPQDFCFPEKKPTIYTEEYQQISRSVIKRVADYFDKIDIPVIIGEIAAFDKNNTPERVKFSELVASESKKRGIVLIWWMG
>c547503_g2_1
WDPSTKTIADWETSWGQPLTTQEIIDAIAAKGFNIIRIPVTWYPHMDAQDNVSAEWMNRVQEVVDYVLKAGCYCILNIQHDNGAANGRTDGGAWLYADIDDYPALTVRYQKLWKQIAEHFKDYDEHLIFESFNEILNKSYSWTAPSSATDGAYQAINKLQQDFVNVVRETGGNNKYRNLAVTTYSATGTNDVALQAFELPDDPSNNHLYLSIHSYDPYNFCNYNAGKNQDGSEYDYNIYVFNEDCEATIDGVFARVSKRASEVGVPFIFGEFGAIDESKSMNERIKYAKYLKTKFQQYGTAGLWWMGLYN
>c548319_g2_3
DNERYALTNRVNQVFVDTVRAAGGNNADRFLLIAGYNTDIDHTTDPRFQMPKDTAQSRLLLSVHYYNPWSYCGASSAKGATLWGRKKDFEDMYAMLGRMRKFTAAGYGVVIGEYGALPGSDGIMKANAPAYHEAFLDCCDALDMTSCLWDCSGF
>c549791_g2_1
DNTTWTFYNIYQTDANTWETAWGNPKVTEDQIKAVKEAGFNAIRIPVRWIGHITNQETMTVDPTWMARVKQVVDWCISNDLYVIINTHHDYYLESNPLYTKQAQIKKMEKALWTNIATTFRDYDEHLAFAGTNEVTMEWKAPTEENLSVQNGYNQDFVDAVRATGGKNYYRNLIVQTYACDPNYGLGGKLVIPTDVVDDRLSVEFHYYQPYSYCSGNTEGSSYYYWGDAYKSKGS
>c549869_g1_2
MMANVWKHVAAHYASNEREDIFYELLNEPDMKNGKATTVNWRKAAQEDIDSIRTVDTKHTIIFGDAEWYSITRLSKGEPLNDDNIIYAVHTYEPFVFTHQGANWSETAPIKGLMFPYDPAKWSEYSADFGVNKSTASWVKSAVKNYYKNGNKEAILNLILPAKEWAVRNNVPVIINEFGAYNLESDPQSVLNYMTAMREISDTLQIPLTHWGYTGG
>c549890_g2_1
LGKYQKQLVYSPHDYGPEVYKQTWFYLDDPDKTFTRETLLDDYWRDSWAFIAEDHIAPLLMGEWGGWVDDTHDKTGENRHWLQEIRDYMIDMHIHHTFWCFNENS
>c549890_g3_2
FDGVWSQNMHWCLELIADHGFNLLRVPMSTQILLQWKERAPEGPLVKVNTYENPELTEEGVEGGTPKYSLDIWDQAVEWCRELGIKIMIDIHCATTASNGHQLPLWYDSNYSEDDWVEALEWVADYYKNDDTIIAIDLKNEPHGKPEEGSFAKWDNSNDANNWKRAAERGAKAVLDINPNLLIMVEGIECYPDFSRGADWNTPSVDYAHYGEPSKIFGAWWGANFRGVRDYPIDLGKYQSQLVYSPHDY
>c550756_g1_1
LDATGNSTINSETSWGQPRTTKEMIDGLANSGIKTIRIPTSWAKHMDKKTYTINPEWMKRVKEIVDWAIEDGMYVILNDHHDNFNNPAKMPAGVGYYPNETNKVESERFLLNLWTQIALAFNDGYDEHLVFETLNEPRLVGTGHEWWFDQNAEECKEAANCLNEYNQLILDTIRKTGGNNQKRYVSCPGLAAAPDAALNPAFKMPQDDEKGKLILSVHMYTPYKFAMESPGMTTFTTGHQAELGKYFSRLNASFISKGIPVIIGEMGATNKENLEERVKWFNYFLTQSRKYGMTSCLWDNGAWE
>c550756_g2_1
MFQGLKQAGFVSVRIPVSWSKHITDSTNYTIDSAWMNRVKEVVDWALEEGLCVIINIHHDNLSDAQLKNTNYGFAVSKDEELQEKSINYIKGVWKNVAEAFKDYDHNLVFELLNEPRDIGGANWGNEWWVGGANANEANGIILKYAQAALNEIRKTGSKNADRFIMVPPYAASTGCMGGFALPTDTATNRLIIEAHAYSPYNFAMASPGDVAFTSAHKNELSGMFNNLYNSYVSKGIGVIIDETGATNKNNLADRIEWAKYFFGEAYKKGIPSFWWDNGNYI
>c551381_g2_1
MNAYGDTVVFRGVCCSDPVKLIRDGKWDEHYFEEASNFGANVVRFAVHPENINSMGWDSTFAAIDKGVEWAKKHKMYVVMDWHSIGNLKDEKFFKPMYKTTKSETFKFWKEVAIRYRSEPAVALYELFNEPTTKADVDLGTCQWYSWKSLMEELIDTIRTYNPEAICMCAGFNWAYDLTQIAKAPIERKNVAYVCHPYPMKREKPWEEKWEKDFGYVADTYPLFCSEIGYCLKDEKGAHIPVISNDEYGVAITRYLEKKGASFTAWCFDPD
>c552221_g1_1
RDQKTINANLENRFGRDYKNTLIEAYESAYLTSDDIAKFKDLGMSVLRIPFTYMNLYEKNDQGNWKLKSNAFTRLDWIINQCSEQGIYTILDLHGAFGSQNGQDHSGEVIDRVEDVTFYKDSTLKQLTLDLWREVASRYNGNPAVAGYDILNEPGEKAGTTKSYHWDYYNEVYNAIRSVDPNHIIIFESCWGADNLPQPSQYGWENVMYEFHPYVWECREDADCQKSAADYFITAFNIFNVPIFIGEFTYFELKEAWSYILDLYNRNGFHYTTWNYKANN
>c553170_g1_2
IVYSPHDYGPVVSAQSWFEKDFTEQTLLDDYWYDTWAYLVEKDMYPLLIGEWGGRLDGGDNEKWMGLLRDYMIKHHINHTFWCLNDDS
>c554615_g1_1
SFGDWIGLYGDGSVRSYETAWGSPMITQEIIQGYADAGLGVLRIPVHWFNLMDEEYNISGEYMSAVREVVDWALDAGLYVIINIHHDENGFFAGFAAGQEEEHLAAYRKIWRQIAEAFRDCGDHLIFESLNEEGCWDSLWNRWGGSSGKAEAYRLLNRINQAFVDEVRASGGNNAQRHLLIAGYATGIDETCDAMFRIPEDPANRCAISVHYYTPPTFAILEEDADWGKMRSTWGTDSDFAELNRHMDKIKTQLIDRGVPVIIGEYGCPKNNKDPESVRLFLTSVCRAAYERGICPILWDVTGSH
>c554822_g1_1
SRTNTVTGKPYAESPALMAWEIANEPRCFADDSLHKAKFVEWIDEQSSLIKSLDPNHLVTTGSEGYHGCQDDYALFNAIHTLPNIDYACIHIWPNNWGWLGQFNQNYDADKTIAEDTPDPIVERVQAACDSTLDYIRNAHAYMSAAGRPIVLEEFGYPRDRFVFTPGSPTQGRDAYYRYVFSIIRDSGMIAGCNFWGWGGRA
>c556048_g1_2
NGINLGNTLEAYRGWNGSTTKPVLSYERLWGQPETNQEIMDAYKAAGFNCVRIPVAWTNMMNYEKGDYTINEKYLDRVETVVNYALNAGLYVIINDHWDGQWWGMFGSADKSLRKEAVKLYKSLWTQVAVRFKNYDEHLIFEGANEELGGRLNDDTAITKGKKGVLSEYECYDAVNKINQCFVDLVRSTGGNNKYRFLLIPGYDTDIGRTISADFKMPADKVQNRLLISVHYYTPSTYCIINEDVSWGKNKTSWGTA
>c556395_g1_1
GVNLGGWMSQCDYSLERLNNFITEKDIAAIASWGVDHVRLPLDYNVLENENGTYKPENFARIAKAYDWCRANGLNMVLDLHKTAGYSFDVGEKEAGFFDSATYQERFYRLWEEIARNFGKDSDQIAFELLNEVTDPSVIKAWNSIVKTCIRRIRAIAPDTLILVGSYYNNAPSAVKDLDAPADDKVVYNFHCYDPVTFTHQHAYWVYHADVSHDVSFEEAALPADYFDQLFAPAIEAAKKYNAMLYCGEYGVIDRADPHDVLQWYRDITSVLESHGIARTAWSWKGMD
>c556798_g1_1
LDACNSGLTGKETSIYETCWGQPVTPPELFKVFKDAGFNAIRVPVTWYQHLDGNNNIDEAWMARVEEVVNYVLDQGMYCIINVHHDTGTEGWLMATTTNFSTMNARFVKIWQQVAERFKNYDEHLLFESYNEMLDQYDSWCFASFASPSRYDATVAANAYKAINDYAQNFVNTVRATGGNNANRNLIVNTYAACCGEGTWNVHLTDPLKEMKLPADQAQNHLIFEVHSYPGVTNLTDTRKSVDDIIAKLKTHLVAKGAPVIFGEWGTSTEGAYTNYRSNMAEFSKFFVQKTKAAGIGTFYWMGL
>c557051_g3_2
VQTVVDMCMRAGLVTVLNIHWDGGWLEENLKDEKKDEVNAKQKSYWTQIATRFKDYNENLLFASANEPATTDDNYRHETEILMVYHQTFVDAVRATGGNNASRTLVIQGPSTSIDRTTEVMPVSKLPKDVIENRLMVEVHFYDPYTYTLMNDIADWGAQVYPQYYWGDDLATGADIVHNCGYNAWAGAMGDKCTSAQIQDQFGKMKTNFVDKGVPVIIGEFGANDRVGVLTGDNYAKHRKGRLAYYDAVMKLAKQNKVVPIAWDTGHEG
>c558845_g2_1
NIGNTLDVPSGNETDWGNVPVTRELIRAYRAKGFDTVRIPVTWDRRFDHDAPGHPIEPAFLARVKEVAGWCLAEGLVTIVNTHHDGAWQLIDGEHEERAGELLRDLWTQIARELGGAGERLVFESFNEVRKARGYGGPDGRQKGQDDWTGRAEYFETVNRWAEIFVEA
>c560529_g2_1
AYGHVYGTDRDTSYYETVWGQPLTTAQMFADYKAAGFDSVRIPVAWTNMIDYESGDYTIDPRLLARVKEIVDYAYDQDMIVIINDHWDGSWWGMFGAKSASTRKIAEDLYVSMWTQIADYFSGYDLRLVFEGANEELGDRLNDIPLAGCDISPELQAKLDAAGIKLEPGVLTKDQCYAEANRINQLFVDTVRATGGNNADRFLLIPGYNTDFAATCDPRFHMPNDSAESRLLLSVHYYTPWSYCGTSGESSWGTVKIYEEMNQ
>c560906_g1_1
VEELTGKPWADKFWKKFRTNYITESDIQMMADMGYNSVRIPINSRLFLREGPGAVFEDEGFECLDRVLAWCEQYRLYAFIDLHGAPGGQTGANIDDSVDDMCRLFMDDDQFEKGLCLWEKIAQRYHDRWIVGGYDLLNEPVRPVRFEGDKNLDGYVPRLAEFYKKCIERIRRVDQRHLITLEGHHWATAPDIFTHVYDPKMVIHFHRYGCSPDISAFKPWLELSEKLNVPLWLGETGENTMEWFSAMMPLAASLNIGVNMWPWKKMN
>c56436_g1_1
FYRGVNLGGWLSQCDYSQERLDTFITEKDMDVIAGWGLDHVRIPVDYNVFENNDGSWKQDGFDRVHRAIGWAQKRNLKVVLDLHKTAGFSFDSGEKEEGFFTSETYQERFYRLWEAFANQYNDPENVAFELLNEVTDPSFIQAWNRIAAECIRRIRKIAPKSLILVGSYHNNSPEAVKDLDAPADDLVIYNFHCYSPVEFTHQGAYWVPYLDQEKRVSFEEAGVTEAYFEGLFASAIETADKAHTCLYCGEYGVIDRVDPEDILRWYETIHPVLERHGIARCAWSYKEMD
>c567306_g1_1
GWNLGNTFEAIPEETSWGNPRTSQKLIDFVKSLGFNAIRIPIAVNAHTDKNNNISKAWLKRVAQVVDYCIKDSMYVILSCSYTEGWIKFDGGKDYDLKQIVAIRNIWEQIAMQMAAYDEHLIFAFASRLSVSDISYLDKFILLQQNFIDAVRQTGGKNMYRTLLIQGPNLDMAETVKYMHLPSDYNEGYLGVEVAYYTPWNFCGLKTDESWGNYSWFWGEKNRQKKVDGVDRNSPGWSEENYMGDYFSRIGRKFVQKGIPVVIGECGVIHRSLPNAKLQKAHENSRYLYMFEYTKTARNNGIVPFIWDDGQK
>c569332_g1_1
GNNCSDGTVSSCINYFDKLFTAITDSTNGAYCNLFRLHLDPCWTNGNANSWKVDSRESGTGEADFSRYTGTRLTKYMRTLYWRIAQAGMKHGLYIIMRPPGVCPGTIYVDGSYQKYLMDVWDRVTKNDSILKYSGQISIELANEPIGVRMADGSESDQALHDFFQPIVDKIRENGFKGIVLVPGTGYQSNYRPYAKYPITGDQIGFAVHNYAGWYGTSDDSYDPQKSIANFGNQVPVVYTNPIVITEVDWSPQNTKAIDHYNEFNQPVYKNYGTWATASTSKWGKAYKAILDHYGNISMT
>c569929_g3_1
VNAEGDSIVFRGLCCSDPVKLYNDSMWNERYFDEMAHWGANIVRFAIHPSWLNEMGWERAFELYDQGVEWARERELYVIIDWHSIGNLKEEHYTSPMYNTTREETFKFWRTVAQRYKDEPTVALYELFNEPTVTAPGVGDCSWTEWKALQEQMIDTVRTYNPKAVCLCAGFNWAYDLTPVASEPIARPNVAYVSHPYPMKRSEPWEGQWEQDFGFVADTYPVICTEIGFCLENEPGAHIPVMATDVYGEHITRYFEKKGISFTVWCFDTS
>c570774_g1_1
NTFDASNMTNIGAANELDYEKAWCGQITTIETIAAVKGAGFETIRIPVSWHNHVDAEYHISEVWMKRVKEVVDWARACDLYVILNTHH
>c570774_g3_1
GNTFDATNVTSISAENELDYEKAWCGQITSIENIAAIKGAGFETIRIPVSWHNHVDAENHISEKWMARVKEVVDWA
>c570774_g4_1
DATGGLGFYGADMEQSWGNPKTTQAMIDTVKAKGFNTVRLPTTWYPHLDSSNNIDSAWMKRVKEVVDYCINDDMYVILNVHHEDWVNVSQFNDQTYQIAESKLTSIWRQVAEEFKDYDQHLVFEGMNEPRQTGNPSVSQWGNGSGDGGYTWNYVNKLNAKFVETVRKQGSSENKERLLMLPGYCASSDMDAIRAVTFPSNCGNVAYSVHAYLPYYFTMAEDQYANHNYPGKSGWGEDYTDSINTFFSNLTQLQNEKNIPVVIGEFSASNFDNLDSRKAWAKDYITQAKKAGIPCILWDNNISG
>c570882_g1_3
VRLAMYTGDKGGYTTDGDRDALEALIDAGVKLCGALGMYAIVDWHILSDGDPNANADAAEDFFRRISARYADQPHVLYELCNEPNGPGVTWPVVKGYAERIIPVIRANAPDAVIICGTPTWSQDVDAVAADPLADPNTMYALHFYAATHKSTLRRKVERALKAGTPVFVSEFSICDASGDGTIDYDSGAAWRELIEKHGLSYIAWSLSNRD
>c572460_g1_1
FDCYSTFENIENPDEQIKLCGNGVLTKQMFTRIKKYKFKTIRFPVTWKHFIDENNRVNSEWMSRVREVVDWIIEENMYCIINLQGDGESGIWLYEGIRAKEKFVSLWKQIAEEFKHYDEHLIFESMNDVEYKIGDIYDYLTLAELTQAFVDTVRNSGGNNNYRLLLIAGANKEIELTYSPDYKMPIDPFNKLAISLHYHLPAQFCMEYDDNPWTYIDNGEIKIVHPITKWGSETDYNDMISNFETIKSTFIEKGIPVIITEVGMPTEQKKEKESIREYLNFHFSLSADYNGMMSCLWDTSEYG
>c572460_g3_1
MPIDPYNRLAISVHYYFPHKFTLEPDYHPWTYINNGIEYEIPSIKEWGDEGNYNDMIGYFEMLKKNFVNKGIPVIIGETSVLTEELKDVNSIREYLYAEFTFSSDYNGIMSCLLDTSNKK
>c573287_g1_1
DCTNTWTTPLTPTAIETAWGNPVTTEAMIKEIKKSGFNTVRIPITWHQMMSSDGSSINEDYVARIKQVVGYVLDNGMYAIINTHHDEDWIKSETNTTKFTNLWKAIAANFASYDEHLVFEGTNEVSFSTSAQQQTFNQAFVDTVRATGGNNAKRLLLVCAPSNNTSKLLNDFTAPTDSAKMIAVSCHYYEPPQFCVAKTTSTWGHQETWGSNADKTTLQNDFDKLETKFIKNGIPVIIGEYGVDTSTEGGKDKESMYAFLKEVATYALGKEGMCPVVWDMSVYN
>c573903_g6_3
MGNHFDAYYNGVSSETAWGGTPATQATFTGVKAKGFTSVRIPITWLGHIGDAPDYILDDAWLDRIYEVVGYAENAGLNVIINTHHDEDHGDAHWLNLAGAVNNESVNTQVKEEIAAVWAQIATKFKDKGDFLMMESFNELIYGSEWSSSSNTEKKCSVINEWNQVFVD
>c581150_g3_2
LDRCGNEFVMRGVNLAYTWFKSSAYNQLEAIKKYEANAVRIVLCDGVKNKADDAASVKKIVDKCKEYGMVAIVEVHDATGSDNIDDLVKAANYFANMASALKGTEHYVIINIANEWHNSSSAANWRDGYKKAIPVIRKAGLRHCIMVDAGGYGQNASTIHTYGKDVLAADPENNILFSIHMYGSAGNTNKIASNIDGVINQDLALCIGEFGWFHSDGDVDEDKILSYCKEKNVGWLAWSWYGNG
>c581445_g4_1
VDAAGQPVQLRGVSTLGLAWYPEFVNEAGFATLRDDWGANTVRLAMYTCEEGGYMTGGDKAALEALIEKGVAICAKLGMYAIVDWHILSDGDPHIHMAAAEDFFRRMSARLADQPHVLYEICNEPNGAGVTWPVVKDYAERIIPIIRENAPKAVILCGTPTWSQDVDHAAKDPLDGGNIMYSLHFYAAT
>c581445_g7_1
LTDGEKPVRLFGMSTHGIAWYPEYVCEEVFRALHDEWKTNCVRIAVYTDEFRGYCNGGDKEHMKDLVEKGVSIAEKLGMYVIVDWHVLRDCDPMRYADEAEEFFSDMSARFADRSNVLYEICNEPNGSGTWDRITEYSNRMIPVIRKNSPDAVIIVGTPNWSQDIHCALDRPLEYDNVMYSLHFY
>c581873_g1_5
CDQNGRPVILRGVSFGWHNIWPRFYNKKAVKTLKEDWNASVVRAAMGIMIEDNYLENPTFAKQCMTNVIEAAIKNNVYVIIDWHSHHMQTAEAKKFFGEMAQKYGKYPHIIYEIYNEPVEDTWADLKKYAAEVIGEIRKYDPDNIVLVGCPHWDQDIHLVAESPLTGFKNIMYTVHFYAATHGDYLRDRMEDAVKKGIPVFISESGATEASGDGKIDPESEEKWIQLCERLGVSWICWSISDKN
>c585080_g1_2
LGNQFDANNNGISSETAWGQPKATQATFDKVAAAGIKTVRIPVTWMGHIGAAPDYKIEDAWLDRIAEVVGYAENAKLNAIINIHHDGSDSKFWLNIKGCATNATLQKKTVEQVSAMWKQIAEKFKDKGHFLMFELFNEIQDGGWGWGDNRKDGGKQYAALNEWLQACVDAIRATGGKNTDRWLGIPAYNTNTDLSEYLVLPDDPAHKLMVSIHYYAPYEYTLEYQYQEWGHTAQKDKTTNYGQEKDCEAEMKKLYNRFTSKGIPVYIGEMGNVNRLSESGEKFRKYYFEYVAKCIHDNYMPAILWDNGVAN
>c585195_g1_4
AQNEQTECQGFKLGTGVNVSHWLSQSDSRGEERANQITKADFDSIASMGFEHVRLPIDEVQFYDENLNRDEEAFSLLKNAIDWTLENNMNIIVDLHITRAHYFLTADANTLFTETSAQDHMVAIWKDLQKFLKSYPTDRVAYELLNEAVAPTHEALNQLEGRLIAAIREEEPNRYIIVGSNWAQSVETMEFLQVPENDKHLVISFHYYNPLFVTHYGAPWTIYKDCKENVTYPGNLLADTSFFAGKDEKTVQEYRTQSGVWDKEKMFSQIKKAVDRGKELGLQVYCGEFGAYPNFVNKESRLNWYKDMAAIFKENNIANAHWCYKGD
>c585540_g1_1
SPYIGAWWGGNFRGARDYPIKPKQGTSQIVYSPHDYGPSVYAQTWFDKNFTEQTLLDDYWYDTWAYINAEDIAPELIGEWGGHMEGDNLKWMTLLRDYMIKHHINHTFWCLNTNS
>c585653_g2_1
YDKNGNEVWLTGANWFGFNCSENCAHGLYATDVDDFLSAVADHGINIIRFPISSTLLKSWMNGAPHKVSSVQASYNPPEDQVGEDGTITPAGKYGNINRDFVGADGKTLKNSMEIFDIIMQKCKKYGIKAFIDVHSPDENNSGHDYELWYGKASISTKDWIDTLVWIADKYKNDDTLLGYDLKNEPHGKRGYTGSSCPAGIAKWDGSKDENNWAYAAKQCADAILAVNPHALIMIEGVEQYPKTEKGATYDTPDIWDATPEQSTWYGAWWGGNLRGVKDYPVVPESGTSQIVYSPHDYGPSVYAQTWFDKDFSEKTLLDDYWYDTWAYINDKEIAPLLIGEWGGHMDKGKNQKWMTLLRDYMIKHHINHTFWC
>c585653_g6_1
IDVHSPHTDNSGHNYNLWYYEPTADDCDGMATGHFSKEKITWDDWVDSITWLAEKYKNDDTIIAYDLKNEPHGGSTWDGSNSQNNWRRAATRAGNAILNINPNLLIVIEGIETCNGQTAFWGGNLMGVRNYPVDFGSADRNDQIVYSPHDYGPSVYQQPWFHGGDFSFNTLYTEYWHNMFLYIREENIAPLLIGEWGGFMDGGANERWMNYEAQMINRYGLSHTFWCFNANS
>c587365_g2_2
VRIPIDEEQFWDEKGNKLPEAWALLRNALNLARKYNIRAIVDLHIIRAHYFNAGNEGGHNTLFTDEKAQQGLINLWSQLEDSLCNYSTDWVAYEFMNEPTAEKHEQWNDLVAKVHKAIRAREPERTLVIGSNLWQGVGTFKYLKVPENDKNLILSFHYYNPMIVTHYGAWWTNIKDYTGKVTYPGIPISAEDYAAAPDSVKPHIEQYTKETWN
>c587773_g1_1
YDGNGKELLLRGINIAHAWFADKTQFSINEVSALGANSARIVLACGVTYPKSYYSEIKQIINWCESAGLVCVLELHDFTGSDNPSDITYTALNYWKEMKVLVNQHKDSVIVNIANEWQGTWNKGNLWGDTYVSAVKSMRAYGIENVIMIDASGYGQETGPVIRDAQSVLDADSNKNIVFSYHVYSVLGKNDDSLYSGLDGLKNTGVCWIVGEFGWWQNGGDVVYKTVLDYCQKNNIGWIAWSWAGNG
>c588049_g13_3
CDQQGNPVVLRGVSFGWHNIWPRFYNKKAVKTLKNDWHATVIRAAMGVSTVEDNYQDNPEFAIKCVETVVEAAIKNNVYVIIDWHSHEMLTQKAVEFFGRMAKKYGKYPHVIYELYNEPVEDSWESLRQYCETVSKEIRKYDPDNVILMGCPHWDQDIHLVAENPVKGIDNLMYTVHFYAATHGEYLRQRMEDAVKAGLPVFVSESGACEASGNGRLDAESEQQWVDRMEKNKVSWVCWSVSDKD
>c589026_g1_1
LFMWYGFNVLWLFSAGGKEPFVNPHFINIDENELDFMAEMGCNFVRLPTDYRFFIHNFEYDKYDEEMLKVLDKCIAAIVSRGMHCSLNVHRGPGYCINGNEFERDNLWTDLIAQDAFTNLWKTFAERYKNYSKDQLSFDLLNEPPNLGQYGLTRENHKAIMARVTREIRKISPDRTVVCDGLGGGHLVAPELADLNVVMSGRGYQPFHLTHWKAEWNEKNGSMTWDYPEWPGVNENGKIWNRQAMLDFYKPWKELKDSGCEVHIGEAGVYNKVRNDTALAWYRDFFGVCNELGFGFALWNFRGA
>c589789_g1_1
FDAYDEKFLPNQGLDSEECWGNPKTTEAMIDGLVKIGFKAIRIPVTWHNHLVDDKYTVDPDWTKRVKTIVDWGLKRGLYVILNDHHDNYDNDKGPLPYGLGYYPNRRDIKESEKFIYNVWKQITDAFNNGYDHHLIFEGLNEPRLLGTEFEWWYKVGDPLCEEGAEVLNEY
>c589945_g2_1
NGKPYYYVGTNFWYGAILGSEGQGGDRERLGKELDLMKEMGIDNLRILVGSDGERGVKTKVEPTLQEAPGVYNDTILAGLDYLLQELGKRDMVAVLYLNNSWEWSGGYGFYLEHAGAGKQPRPDDVGYPAFMEAMSKYATNEKAHQLFYDYVRFILSRTNRYTGLAYKDDPAIMSWQIGNEPRAFSKEALPAFEKWLAEASALIRELDPNHLISVGSEGAWGCEGDFDAWERICSDANIDYCNIHLWPYN
>c589945_g3_1
TNFWYGAILGSEGQGGDRARLGRELDEMKRMGIDNLRILVGSDGERGVKTKVEPTLQVSPGVYNDTILAGLDYLLMEMGKRDMVAVLYLNNSWEWSGGYGFYLEHAGEGKQPRPDEAGYPAFMNAMAKYATNEKAHQLFYDYVRFIISRTNRYTGLKYTDDPAIMSWQIGNEPRAFSKEALPAFEKWLAEASALIRELDPNHLISVGSEGAWGCEGDFDAWERICSDANIDYCNIHLWPYNG
>c590908_g1_2
KKGVNLGGWLSQCDYSLDRMDHFIAESDIARIASWGLDHVRLPVDYNIFEEEDGTPREDGLQRVEKAIGWCRKNGLKLVLDLHKTAGFSFDVGEAESGFFDSEAYQERFYRLWERLAGRFGSMPEDVAFELLNEVTDEAFMPAWNRIAGTCIRRIRAIAPDTWLLVGGYHNNAAHAVPALDLPADSRVIYNFHCYE
>c591423_g1_2
FESCGTWIDASSVSNFEKAWGSPIITKDMIDGYAAEGFKTLRIPVAWSNMMDDDYTIAPEYLERVAQVAQWAVDNDMYVIINEHWDSGWIEEYPEKPEEVMNHYLAIWEQVADYFKGFDDHLIFESQNEELGNWSKVWNRWGSTTEGKQDCYDYALAFNQNFVDLVRNSGGNNDDRLLLISGINTDVDLTCDEMFQMPEDPADKMAVSVHYYTPYNFALSDNASTWGTPDEYLELNTYMRKLYTRFVSQGVPVIIGEACVGFKIMDKEDGEAREYIDAVCEQAYERGMCPVIWDINYSE
>c591716_g1_1
IRVPVTWYNHMDIDGKVNAAWMARVKEVVGYVLSQGMYCIINVHHDTGADTSGKSYHWIKAQGSNYTTNKAKFKNLWNQIATEFKDYDQKLLFESYNEMLDKYNSWNFASSNATGGYNTTDANDAYKAISDYAQSFVDAVRATGGNNAKRNLVVNTYAASCGSGSWNTHLQEPLSKLTVPTDPAINHIMVQVHDYPNIEYGITGVKNDIDNMVSAWNTHFISKGIPMILGEWGTSNVDKGDGKTDYDVRRDVMFQFADYMVKKCKEYHVATFYWMGLS
>c591716_g1_2
GSNPAAVFNNNGGLASETAWQGTKTTQEVIDYVKSCGFKAVRIPCAWVLGHISDATSYTIDATWMARVKQVVDYCIKDGLYVILNDHWDGGWLEEHINATGSDKVKNKEVLRTIWTQIANEFKDYDEHLVFAGLNEPNVENEATVTQLVSYEQIFIDAVRATGGNNAKRLLVVQGPSTDSEKTCNWMADKMPTDPIGNKLAIEIHFYYPWNFWGMEKDESWGNMFFYWGSENHVSGSKHNATYGEESDMINLADRLKTSFVDKGIPVINGEYGVIWRTNISGTNESQEKHNASIKYYYKTMNKICMERGIVPFAWDTNSTG
>c591716_g2_1
TYKPAVTIFSNYGGLESETAWQKTKTTQEVIDYVKSLGFRSVRIPCSWVWGHLSNPKDYTIDATWMQRVQEVVDYCIHDSLYVILNDHYDGGWLERNIHVTGEAKTKNEEVLRAIWTQIANTFKDYDEHLLFAGLNEPFQEYTLFSTHHAELTPILCRYNQAFVEAVRATGGNNATRWIGVPAYASSPSFALESSFVLP
>c591746_g1_3
CDANGNPFIMRGTNYAYTWFKWQNNVDATLKEIANYGANTVRIVLGDGDQYDKNTAGEIANLIKICEANKLIAVFEVHDATGKNETQPLLNAAKYFAELKSALAGHEDTVIINIANEWQGSANDSAWQSAYIDAVKIIRDAGLKHCIMCDAGGWGQTASTVINGGAAVLEKDPEHNTMFSVHMYGYAGGTQQMIKNIMDSMITRQLCLVIGEFGYKHSDGDVDEAYIMEYAQQTGTGWMAWSWNGNG
>c591882_g2_1
VLFELANEPVRINGGSLSSDEAISKFFQEIVDVMRKHCNNILLVPGLGYQSQYSGFAKYPVKGDNIGYAVHCYPGWYNSGHEGEVSMTYGDFKRGWDDQIGSVAEFAPVVVTEMDWAPKKYSPSHKDEKGNEVFDV
>c591962_g1_2
GSQDKGVYCNVFRLHMDPCWTNDPNKERVGEGGEHNISQFSAERLKYFLENLYFPLAKEAVKHGMYVIMRPPGVCPQEIRVGDAYNEYLKTVWNIVSSNDSIKKYEGVISLELANEPVRLYDKNGKETAQAPWAPRDFFQPVLDIIRKNGFKGIVWGAGTGYQSQYGGYKDYPLVDPLKNLGYACHVYTGWYGNADEYGSTQGFIDQFKKQVPVVETNPIVVTECDWSPGHVVGTNFDGSLKSENLGTWATGSTSKWGVRFKAVMDKYNL
>c592183_g2_4
PDGTPINLHGFGQTYSPWFNEQGRGWGWSYNTDDCLRYNQGLIDKILDAGWEMRWLRLHMDPYWSNEPGVSTTGENDISAFRLTRFKKYLDEVFVPMAEYAISHGLYVVMRPPGVCPKDIFIGGEYQKYLLTVWGVVASHEKLRNNPAVMFELANEPVNIMGTNGTIGSSGDAHAEACSQFFQAIVDSIRSCGADNILWVPGLGYQSQYAGYVKYPIQGDNIGYAVHCYPGWYGSDSESDTGSAEQGVVTKGAGYLEFQSGWNAQVAPVAEIAPILITEMDWAPQKYNASWGKATTG
>c592183_g5_1
DNYKMAVVMRPPGVCGDSPLSYGDAYQKYLLKVWEIVSSHPYIQNNPYVMFELANEPVSFNGGDQKYSQYFQDVVDLIRTNCDNVVWVPGLAWQQNYRPFASYPIKGKNVGYAVHCYPGWYGSPAQVSAEEFNTPLDGNEEKFRAGFAESVGCVANFAPIIITEMDWSPHEYNDNHHVAWGSSTTTAFGAPFKKIADEWGNVSWMIFT
>c592373_g1_1
GNTLEANSNGTPSETVWGNPQASSALMKLIKNSGFNTIRIPVSYLSKIGSAPDYKIDAAWLSRVKEVVDMALAEDLYVITNIHGDGYHGVTGGWLLCDAQNQTEIKAKFKAVWQQIATTFKDYDEHLIFESMNEVFDGTYEWQNPGVPYPNAGYYQNINDYNQIFVETVRPISLNNAKRWLLIPGWNTDIDLTSEAKGFKIPEDKYVDRSTSGKRLMISVHYYAPWDLCGDDTDEGVTRWGDEAWRQNSSKCTTYGQGANSESTMSGQFDKLKSWFTSQGYPVVVGEYGTVDKTSYDAENSKYTAYWTKTLCENARRVGAVPVLWDNGHLS
>c592439_g2_2
YSKDNEKVILRGINHMFIWTDREGKTIPEIAKTGANCVRIVWNTRGRVSDLDNIIGQCITNGMIPIPEIHDTTGNWERLADAMDFWLREETLQMISNHQQYLILNIGNEPGAESVPAEDFFDAYNAIVTRMRAAGVRVPLMIDADQWGQSETNLLNVGPKLLQADPEHNLLFSIHMWWPTERHDPKATGYATVQDRIKGVLEASVEKKLPLIVGEFAPVAAGGAKEIPYKFIMSEAERLGIGWLAWSFGPGN
>c593223_g3_1
MTNATHLDQGDYTISDKYLDRVEEIVNYALDAGMIVIINDHWDGGWWGMFGSASEETVQNAWVLYELMWKQICERYKEYGNHLIFESGNEELGARLNDTDYAPDSGTLDRDACYQVANAINQKFVDIVRSTGGNNANRFLLLAGYDTTIELTVDDRYKIPVDSVENKLMVSCHYYTPWNYCGDGSTVNQWGTSKEYESMYTSFTLLKKFTDAGIPVIIGEYGVLTDGTWEKNNTTDWMGALLDLCDAYGCVPVLWDCSTL
>c593236_g1_2
EWKGYRRGVNIGGWLSQCIHTYEHYDRFVSEADFKNISSWGLDHVRIPVDYNLIEDENGNYIEKGFGYIAKAIEWCKNSGLNMILDIHKTYGFSFDKGERESGFFENPSSQERFIRMWENLAERYGNIGENVAFELLNEVTDQAFITTWNDIVKRCIIRIRKIAPKVKILVGSYWNNHVSAVKDLDPPYDENIIYNFHCYEPLIFTHQGAGWIDVMPRDFRMNFKKTYKEYKDLCRPISEYWARDFFVPTKEDDVIDSTYFEKMFESAIKTAQERDVALYCGEYGVIDLATPEDALEWYKTINPIFEKYGIGRAAWSYKSMN
>c594236_g4_2
NLGNSFESGGGETGWGNPKTTREMIQAVKKAGFNAIRIPVRWTEQLSNSSTMTVKDAWLARVKEVVDWALAEDMYVIINTHHEAWLDRNPFYSKQTENNRKLAALWKCIATYFRNYGERLAFAGTNETIALVNGQENWGSPTKEYQEVQNSYNQTFVDAVRQTGGKNYYRHLVVQTYACNGYYGLNGFTIPNDPAEGRLSVEFHCYDPYEYAGDCTYYYWGDEYKAKGKKVPTSNEKTMTDYFNRIRNTWGKKGLGVVLGEYGVSCHYTNDDKQTQMENEQYFMKCMVSVARQNGFAAFVWDNNGFG
>c596083_g1_2
GWNLGNTFDCWGVKGYSPQTEKGWNNPVTSKAMIDAIKATGFDSVRIPVTWYENTDAGTFDIDDAYLARVKTVVDYCIDNDMYAIINMHWDWESGGSLWLNKGEAALPQFNAMWTEIASYFKDYDEHLVFEDLNEVHWEANVYSSYGGSYAILNRFNQEFVDTVRATGGNNADRLLLLAGANDDLEYTCNSQYVVPDDDMVAVSIHYYLPSKFTVGTKSGGWGYEDTWGTDADVNTLVNYFNKMKTNFADKGVPVILGEYGVVTNDGKDAASIRKFLKTVASQALNTKGISAFLWDSGQGG
>c596083_g3_2
IDNDMYAIINMHWDWESGGSLWLNKGEAALPQFTTMWTEIANYFKSYDNHLVFEDMNEVTFDYGVLNKFNQTFVDTIRATGGNNANRLLLLAGANTDLDKTCNSSFTVPDDEMVAVSIHYYNPTSFTIATPGESWGTNTWNDTNGLAANFNKMKTTFVDKGVPVILGEYGVYDTQSNGSKDHTSTLNYLKAVASTALGTKGISAYLWDSGCGG
>c596083_g4_2
GNTFDSAPVKSWVSNDPYVDTEVGWGNPTTTKAMIAAIKNAGFNTVRIPVTWFENMDSSGKVDEDYLARIKEVVDYCIDQGMYAIINVHHDGASAANGNSATAGATNATINGAWLWQGTSQMSKFESLWSQIANYFKAYDNHLAFAGWNEISLSYANELTFANTFVKAVRATGGNNANRLLIIPANNTNLDAALNSGFQMPADSANMTAVEIHYYAPPAFSIAEANVTWCTPATTWGTVAEVQEMKNDINKLYQKFSANGTPVIIGECGVLTNEGKNKEDIRDWLQTLFSASLGYDGICPVLWDSSDCG
>c596336_g1_1
DGNVNDFRIRRGTNLSHWLSQSEERGEARRQHIQEDDFERLEQLGFDFVRIPIDEVQFWDEEGDQLPEAWNLLTNALDLAVKHHLRAIVDLHIIRSHYFNAENEGGANANTLFTSEEAQQNLVDMWYQLSDALKGYSTDSVAYEFMNEPVAEDHEQWNQLIAKVHKALREREPQRTLVIGSNRWQGYETMKYLKVPEGDKNIVLSFHYYNPMLLTHYGAWWTPLGKYKGKVNY
>c596336_g2_4
NQFVIKRGTNLSHWLSQSEERGEMRRLHIQEDDFARLEELGFDFVRIPIDEVQFWDEQGNQIPEAWKLLTNALDLARKHNLRAIVDLHIIRSHYFNAVNEGDDSGNTLFSSEKAQQDLINMWYQLSDSLKDYSNDWVAYEFMNEPVADEHEQWNQLVAKVHKALREREPNRTLVIGSNLWQGYETMKYLRVPEGDKNIILSFHYYNPMLLTHYSAWWTPIGKYTGKVNYPGVMITKEDYDAAPDSVKTLLEPYLTQKWDINKIKADFRDAIAVAKKYDLQLICGEWGVYEKVDRELAYKWTKDMLDVFDEFNIAWCSWCYDADF
>c596336_g6_1
KVNNFKIKRGTNVSHWLSQSEARGEMRRLHIQEEDFARLEKLGFDFVRIPIDEEQFWDEQGNKLPEAWTLLTNALDWAGKHHLRAIVDLHIIRSHYFNAVNEGKADANTLFTSEKSQQDLINLWYQLSDVLKGYSNDWVAYEFMNEPVAEEHEQWNQLVAKVHKALRAREPQRTLVVG
>c596336_g7_1
ETNEVNNFKIQRGTNVSHWLSQSEERGEAREKHIQEDDFARLDSLGFDFVRLPIDEVQFWDEAGNKLPEAWELMNNAIQWAEKHHLRTIVDLHIIRSHYFNAVNEGKGDANTLFTSEKAQQDLINMWYQLSDVLKGYSCDSVAYEFMNEPVADDAEQWNQLIAKVHKALREREPQRTLVIGSNLWQGYQTMKYLKVPEGDKNIVLSFHYYNPMLLTHYGAWWTPLGKYTGKINYPGVLVSKEDYEAAPDSLKPELEPYTKEVWNIDHIRADFKDAIEAAKKYNLQLFCGEWGVYEPVDRELAYKWTKDMLSVFDEFNIAWTTWCYDADF
>c596526_g7_1
DATAGDITGTFEHAGLETETAWGCPKANQTLFNALKAKGFNTVRIPTTWFQHLDANDNIDPEWLARVHEVVDYAYKNDMYVILNVHHENWINRSDLNDAYEPIKKRLLKIWTQVAEEFKDYDQHLIFECMNEPRAVGTDHEWWSATPVPEANVINKLNADFVNLIRSTDGPYAKTRLLMLPGYVASSDKTFLNQIVMPDDDYCAVSIHAYTPYNFTMNTNEAEGAYHDTFTKEFSNDLAYTLQNFRDIFINNNIPVVIGEMGTSNFGNTQARVDWTTQYFETTKKYGIPCVLWDNNIET
>c597031_g2_1
YDGNGKEFIFRGVNLPHAWFTDKTKFSLDEISYLGANSARIVLACGTKWTKTPYSELEKIINWCEDDGLICVFELHDFTGSDNPSDITNTALNYWKEMKTLLNAHKKYIIVNIANEWQGSWNKGSLWRDTYISAIKSMRAIGIENAIMVDASGYGQESGPIIENAKKVLEADPNKNVIFSYHVYSSLGKNKNTLYTAFDKLKNTGVCWIVGEFGFNQNDGDVVYKTIMDYCQSNGIGWMAWSWSGNS
>c597031_g3_1
YDGNGKEFIFRGINVEHAWFTDKTQSSIYDISVLGANSVRIVLACGTKYTKTSYNEIKQIISWCKNVGLIVVLEVHDFTGSDNPSDITSTTLNYWKEMKDLLNSNLDYVIVNIANEWQGSWGKGNLWGDTYVSAVKSMRDIGIENVIMVDASGYGQETGPVIKDAQRVLNADPDKNVIFSYHVYSALGKDDNTL
>c597031_g4_1
YDGNGNEFIFRGINIAHAWYTDKTKFSLNEINSLGANSARIVLATGARWTKTSYSELEKVINWCEDEGLICVFELHDFTGSDNVADITNLAVEYWSEMKNLLNAHKKYAIVNIANEWLGSWNKGEIWAQTYITAIKSLRAIGLENAIMVDASGYGQESGPIIEHANRVLEADPDRNIIFSYHVYAVLGKDKDTLYSAFDSLKKTGVCWIVGEFGWFHQGNDVAYKELMDYCQNNGIGYIAWSWTGNG
>c597031_g5_1
YDGDGKEFMFRGVNIAHAWYAGKTKFSLDEISSLGANSARIVLATGARWTKTSYSELEKIISYCESAGLICVLEVHDFTGSDNPTDITDLAVEYWGEMKNLLNEHLDYIIVNIANEWLGSWNKDSLWGDTYVTGVKKLRALGIKNVIMVDASGWGQETGPIIKDAQRVLEADPDKNVIFSYHVYAALGKDDNSLISGFDGLKKTGVCWIVGEFGWFHSG
>c597720_g6_2
IKTFLGDADFKRIRGAGFNHVRLPVDYFNLFDEGTIKPKEEVFALLDKAIKDILANDLYVILDLHKCPGHDFHLGSYQEQPFFVSADARKDTAKVWSFMAERYSGESRVMMELLNEPAAADSLVWDKVKDEIFWAIRKHAPKNTIVVGSNKWNSAHEFKYLTPMDDDNAIYSFHTYTPVTFTHQGAEWIRDPFFKIERPWPGDYAAP
>c598842_g1_2
TRGVNLGGWMSQCDYSEERLNGFIREEDFTRIAEWGLDHVRLPVDYNVLEEPDGKAWRADGFDRINRAAEWCRKNGLNLVIDLHKTAGFSFDTGEQETGFFSSELYQDRFYRLWEQIASRCAGSPEHIAFELLNEVTDPAFMDTWNRVADTCIRRIRAIAPKHLILVGGYHNNSAHAVPALNPPADDRVIYNFHCYEPLRFTHQGAHWVPDMDTAFRLSFDQAAIPEDYFDNLFAPAVEAARKNGTELYCGEYGVIDRATPEDTVKWFRMIHDTFERYGISRCAWSYREMD
>c599590_g3_1
VDQNGNPVWMTGINWFGFNTGTGAFDGIWMRNFRDMITEIADHGFNLLRVPVSTEILLQWKNGDPDPSPPKVNDYVNPELKDMTSFDLWTTTLAWCKELGIKIMVDVHSAETDASGHTVNLWYTSKVGFDDWISGLEWLAGHYKDDDTILAIDLKNEPHGKGDDIQKGNGAKWDGSTDKFNWKYAAETAAAAVLSQNPNLLIMVEGNEVYPK
>c599590_g6_1
VDKDGNPVWITGINWFGFNTGTGIFDGVWMRNFHEMLTEIADHGFNFLRVPMSTEILLQWKNGDPDPSQPKVNDYVNPELKGKTSFDLWGLTLKWCKELGIKIMIDIHSAQTDSSGHTVNLWYTDKISTEDWLTALEWFAGYYKDDDTILAIDLKNEPHGKGDDIQRGNGAKWDSSTDLNNWKYAAERAAAVVLEQNPNLLIMIEGNEVYPKEGYDWTSPSYDYVNNFSPYHYAWWGGNFRGVRDYPIDLGKYKSQLVYSPHDYGPLVYAQPWFHEGFTQKSLLEEYWRDNWFFICEEKISPLLIGEWGGFLDGGPNEKWMTLLRDLMVKHHIHHTFWCFNENS
>c599590_g7_1
VDKNGNEVWLTGVNWFGYNTGSNVFDGVWSRNLHEMLTEIADHGFNLLRVPVSTQILLEWKSGKELIAKVNQYENEELCDEGRVLWDSFKIWNQVVAWCKELGIKIMIDIHSSSTSANGHTVPLWYDTYTTDDWIESLVWVAEYYRNDDTIIALDLKNEPHGKPDEGSFAKWDGSKDENNWKYAAETCALKVLEANPNLLIMIEGIEVYPKEYADWTYPSVTYVDYTFNYYNAWWGGNFRGAKEYPIDLGKYQSQLVYSPHDYGP
>c599590_g8_1
VDKNGNEVWLTGVNWFGFNVGSQVFDGVWSRNMHEMLTEIADHGFNLLRVPVSTQILLQWKNGDPDPSPPKVNEWSNEELCDPGRKVWDSFRLWTQAMKWCKELGIKIMIDVHSAETQSAGHVFNMWYYGKYTTDDWYDALEWVADYYKNDDTIIAIDLKNEPHGKHDDDEMAKWDGSTDVNNWKYAAETCAARILAKNPNLLIMVEGIEVYPKEGSNWDTPSIEWTTYTSNFYNAWWGGNFRGAKEYPIDLGKYQSQLVYSPHDYGP
>c600420_g3_2
YYWGDDLATGADIVHNCGYNAWAGAMGDKCTSAQIQDQFGKMKKNFVDKGVPVIIGEFGANDRVGVLTGDNYAKHRKGRLAYYDAVMKLAKQNKVVPIAWDTGHEG
>c600696_g3_1
YSKDNEKVVLRGVNHMFIWTDREGKTIPEIAKTGANCVRIVWNTRGRISDLDNIISLCIANGMIPIPEIHDTTGNWDRLSDALDFWLREETLQMIYNHQEYLILNIGNEPGDKAQSADEFFNAYNIIVTKLRASGVRVPIMIDADEWGQNEKNLLNVGPKLLRADPEHNLIFSLHMWWPTERHNPVATGYETVQDRIKGVLEQSLKAKIALIVGEFAPVAAGGVREIPYKFIMSECERLSIGWLAWSWGPGN
>c601165_g2_1
DAWGTEYKNGNCPADKYETIWGNAKTTQEMISEIHKYGFNSVRIPVTFYKCTDPSTFVISEDYLARLKEVVDYCMNEGMYAIIDMHWDWVDPSNNAGLWLNNGLDAEAQFKSMWTQIANYFKSYDNHVVFQDMNEVWWGNNYTNAKSTSYDVLNTLNQDFVDAVRATGGNNADRLLLLAGANADLTKTLSTSYVLPEDDMIAVDIHYYTPPQFCVMKANENWGGVTPQTTWGTAAEKAAVATDLNKLKSRFVDNNVPVIIGEYGVLTNEGKDQASIEAFIETVAGTAYSMDGISGFLWDDSDAG
>c601267_g2_2
LTADGKPVVMRGVSFGWHNIWPRFYNKEAVKHLHDDWGVPIFRAAIGADDHAKADNPGIRGGYMGEPEFALECLYNVVDGAIECGAYVIVDWHSHVLHTAEAKEFFTKVATRYADSPNVIYELYNEPVNDSWAELKAYAEELIPVIDSISTVHPLILMGCPHWDQDINLPAEDPLTCYDNLMYTVHFYAATHKDYLRERSDAAIAAGIPVFLSECAACEATGDGPVDAESWQAWTDWAMERGISMLTWSISDKA
>c601503_g1_1
TDSKDQKTTNENLENRFGTSKKNELIELYESAYLTSDDFAKFKDLGMSVLRVPFTYMNLYEKNSQGSWKLKSNAFTRLDWIIDQCSEKGIYVILDLHGAFGSQNGQDHSGQVIDNVADVTFYKDSNLRELTKQLWKEVANRYKGNAAVAGYDILNEPGEKAGTTTTYHWDYYNEVYNTIRSVDPDHIIIMESCWGASNLPQPSQYGWTNVVYQFHHYVWDSQSDYNGQKTAADNLVNSLSIFKVPIYIGEFTFFELQDAWSYVLNKFNVNGYHYTSWSYKSNN
>c601736_g1_3
KTSGKEYPDESFETAWGNPEVTHLITDGIYKAGFNVLRIPCGWDLYVYDTVNAKIPDFWLARVKKTIDSCLNRHPDMYVMLNIHYDGGWLETNCNPDMQEINNKKQKAYWEQIATYFRDYNDHLLFAACNEPNVHNEVQMKVLASYEQTFVDAVRSTGGKNYYRTLIIQGPSTDIDESKRLFYAMPKDVVEGRLMFEVHYYTPWNFAGMTEDADWGHMFYYWGERNLNPKDPYRCPTYGDLNFMKEHFGMMKEMFVDKGIPVVLGEYACNRKEFSDTLIQRLHNQSRLDWDYEVTKNALEYGMIPVYWDNGAMR
>c601817_g1_4
CELTGEEFTANFWNQFKENYITEADIHYIAQTGMNTLRIPFHYKLFTDEYYMGRNDSTEGFRLIDRVVDWCRNENLRVILDMHDAPGAQTGDNIDDSYGYPWLLESEWQQQRCCNIWQRIAAHCANDTIVIGYDLLNEPIAPYEAEKLDELNAALEPLYMRITKAIRKVDQNHIVMLGGAQWNGNFTVFKDSKFDDKMMYTCHRYWCDTIALHLADFVHFRDSVNLPMYMGETGENTDEWIHGFTRVMESQNIGWTYWPYKKMN
>c601884_g6_1
KTPEELITLWGNSIPTKQMIKRIKKNGFKTIRLPITWINFMDEFGIVDLKWISVIKEVVSWITNDNIYCIINVHHDGKSGNWLSEGLISKNKFDNLWAQIAHEFKNFNEYLIFESMNEVEYKTEEGDYNYTTLYILTQSFIDIVRNSGGINSRRFLIVSGANTDIDLSISEDYKLPSDPANNFGVSIHYYYPYDFTKLATENQGRESWGEEMDFEEIMGNFYMLKKAFLDKNIPVIVDEVGVLTEDGKDIDTMKEYLYIVFSLVAGFDGMMCCLWDTSN
>c602112_g2_1
DSENQRTIFINGVNTPWDKWNDFGGNYNETFWDTHFQELSKNGINGVRVWISCNGLHIKIDSTGKVKGPTDKFWTDLDSFFAIAEKNKIYIMATLISFDNFKDEGQPYMSWRAMLDNEKNMDSFVETYVIPFVKRYSKFASLWSIDLCNEPDWIHENDQCGQIEWEKINKLFAKSAAAIHENSDVLVTIGFGMIKYNSKKYEGNLGADDYLKKLADNPKAYLDFYSPHFYEWEAEWFGFPFDSDPITFGLDGTKPAVIGEFPATGMTPNTKGSKKMSGDECYINSYKYGWNGIMAWTSNG
>c602153_g2_1
LDGNGEEFIFRGVNLPHAWFVDKTESSIKDIASLGANSARIVLACGHLYPKSSYDQVERIINWCENEGLICVLELHDFTGSDNPNDITDISLRYWNEIKDLLNDHKDYIIVNIANEWEGSWDKGSLWADTYISAVKSLRNNGIENAIMIDASGYGQETGPVIRDAQSVLNADPDKNIIFSYHVYSVLGKDDNSLYAGLNGLKSTGVCWIVGEFGWWQNGGSVVYKTLTNYCHENNIGWIAWSWAGNG
>c602162_g1_1
IGSDNHNEGLETETCWRNPYTTEEMIEFIAKSGFKTLRVPTTWHSHLIDDKYTIDPEWMKRVKTVVDWSISKGLYVILNTHHDNAEFSEDPIKYGKGYYTARKDLTESTQFLYNVWKQISAAFNNGYDHHLIFEGLNEPRTIG
>c602162_g3_1
NTFDAFNSSQNQGLDSETCWGNPETTPELIDFLVETGFKAIRIPTTWHNHLIDDKYTIDPAWMKRVKKVVDMCLERGLYVILNTHHDNAEQRNTSLKYGQGYYPLLKDIVESEKFIFNVWRQIANAFNNGYDHHLIFEGLNEPRMIGMKHEWSYQVSDKTCQESAAVLNEFHRLIHKAIRETGGNNEKRFIMVTPIAAAYSSAVNQDFIFPGDSKYNPTNSKILLSVHMYLPYNFAMNADMSYKTFEESYANELYSDFKNLYETFILKGHNVIIGEMGVTNKNNTEERIKYAKYYVSMARKFNIPCIVWD
>c602162_g6_1
LLKKDRVESERFIYNVWRQISIAFNNGYGERLIFESLNEPRLVGINQEWWCPQDDKTCIEANEVLEEYNRLALKTVRLSGGNNLVRFMMFPTMGASYDNYAKFNFKLPEDKEFNINNDRILLSLHMYLPYNFALNEDKTYNTFTEEYQKELLDDFKYLYNNVILKGTHVVIGEMGVTNKDNMPERLKYAKFYVENARKYHLCSILWVVDYNR
>c602169_g11_1
DTNNMWIEAWTSRTPKDYETSWGQPETTRELIHMFKEAGFGVIRVPVTWYPHMGTITLHNQNKWNPATWTGTTVDPVWMARVKEVVDYVIDEGMYCILNVHHDTGTASTAWLRASEAGFNAAKDRYEVLWQQIAITFKDYGEKLLFESYNEMLDQYDSWCFASFAAPGNYDAAVAQGAYKAIYNYAALFTQTVRATGGNNLYRNLVVNTYGACSGDGTWNSHLKDPISSIQIPEEPGHIAIEVHSYWDAGKFAAQKADIDRLFTNLDTYIVKRLGVPVIIGEWGGGTNDDNDANVTFAGYFSGKAREAGIAACWWMGLSD
>c602698_g2_1
GNTFDANNCTWLKNHMEYEKGWTGYYTTRKLIQSVADAGFGFIRIPVSWHDHVDKDFNVSKDWMDRVQEVVDWALDSGLIVIVNTHHDNDAKWYYPDSAHFDQSVKFLTAVWTQMAERFRDYDDRVILEALNEPRLVGTANEWNFQAGSAACTDAADVINRFNQIFVDTVRATGGNNAARYLCVTGYAASPANLVPGRFVMPSDSADNRIIVFAHAYTPYDFALNTKGGKAFARGNLSQRNDIVGNISVLYKNFISRGIPAIMDECGCLDKNNLDARLEWCMTYVSIATSYGVPVAWWDNGSFN
>c602981_g3_1
NIGNTMEVPGNQGGPTGWGNPFPDAAYVKAIKDAGFNTVRIPCAWDSHASNGTINAGWLDSVKTVVDLVINNGMYAILNSHWDGGWLEDHVFDGEGYDKTGLVNSSAATVAAKQESYWKQIATKFAAYDEHLIFASANEPGVNDPWNGGADNGQWAFDENRMKVLKQFHEACIKAVRSTGGNNATRIVVVQAPRTEIDKSPLLASMYPTDPAGDGYTMAEVHFYPYQFSLMTGGDEDWGKMFYYWEDQTPGNDAAHTCSGTALGSKKSINELFSGLKSRFYDKGIPVVIGEMGAVKRFSLTGDNLKAHLKARAAWYGYTVAAAKQNGLVPCVWDTGDEG
>c603186_g4_1
KEPFKDDEKLQYFGVNESSGEFGEGELPGIYNKHYIYPDINAIEALREQGMNAFRVCNRWERLQHELFGEFNEFDITEYKKVIDAVTSKGSIAIIDPHNYARYKDELIGSKNVPTEAFVDFWTRLAELFKDNENVWFGLVNEPHD
>c604073_g1_1
FDATGGKGEGYGLDAETSWGQPKTTQEMITAVRKAGFNTIRIPVSWGNHTDFWVDTQNFTISEEWMARVKEVVDYCYNEDMFVIINIHHDNNSGNIYYMPDEDEDNELFIKGVWRQIAEAFKDYDQHLIFEIMNEPRLVGKANEWWFDINNPSMPIITALEMINKFNQIGVDEIRGNGSAENKDRVIMCPGYAACYEGCMSPDFELPTDITPNRLAVSLHAYRPYDLCLGSVSKWKDSYSNEIKTYFKDVYEKFIIGMGVPVIIGEESCSARFTRSEYSNQEDRLKWVEAYYSVLKEYGMPAVLWDNNVFK
>c604419_g2_1
LQYNGKKIFFSGTNLAWSDYNSDVGASPLDENAWRKAVEGTRAAGGNAIRWWLFNNMSQSPTIDESTHLVTGPKENTIANMKKALDIAEEYGVMVSMCLFSHNLMEPNQWGLYNEKLDITANEMLFEDAGTKAFIDNVLIPVVKAIGNHKALMTWEVFNEPEGMTSECSGWTTKKMALAKIQKFTNKVAAAIHTTNPELLVSTGSVNIKYQKHWNDAALIEAGGEAKGTLDFFQTHYYPYWQDNSVSPFVNTAAQMATTYGYDSKPMIIGEFPASGWAGDTYRSNFAAKTEISTEQCYRKAFDGGYAGALAWQYI
>c604419_g7_1
YNGKKIFFSGTNLAWSDYNSDVGDAPLNENAWRKAVEGTRAAGGNAIRWWLFNNMSQSPEIDQSTHLVSGLKENTIANMKKALDIAEEYGVMVSMCLFSHNLMEPNQWGLYDKKLDITANTQLFEDAGTKAFIDNALVPVVKAIGNHNALMTWEVFNEPEGMTSVGWTTKKLDKAVLQKFTNKIAAAIHATNPELLVSTGSVNIQYQSWWNDAELIAAGGEAKGTLDFFQTHYYPYYQNDAVSPFVNTAAQMATTYGYDSKPMIIGEFPASG
>c604853_g3_1
ECSNTNLPVTASPKKFATAWGQPEPNADQFEAVKKAGFNTVRIPVTWYEHLQWNDSTKKYHVEDNWMNYVKQTVDYAIDRDMFVILNIHHEDFINVSQFNENTYQTAELKLTSIWSEVAEEFANYDQHLIFEGMNEPRQTGNSAVSEWGNGSGDNGYTWNYVNRLNAAFVNTVRGQGSSANKERLLMLPGYCASNDSTAISNIAIPSNAGNVALSVHAYSPYFFTMATDSYANHTYPGASGWGADYYSELYNMFNYLGQLQDQKGVPIIIGEFSASDFNNTESRAKWAKDYLSLAKSKGIPCVLWDNNVTA
>c604853_g4_1
LDAHNSKVPAGSSPEKYASQWGMPAPNAQQFQAVKEAGFNTVRIPVTWYEHLEQRGNSYHVNDQWMSYVKQTVDYAIDRDMFVILNIHHEDFINVGQFTDNTYYQAEIKMKSIWSEVAETFKNYDQHLIFEGMNEPRETGRGSAIEWGSGDSNSWNYINRLNETFVRTVRAQGSSQNRERLLMLPGYCASSNYDAINNIAIPSNAGNVALSVHAYAPYYFTMASDDKANHNFPGQSGWGENYESALSDMFGYFGQLQSIKGAPIIIGEFSASDFNNTEDRVRWAKSYLSKAKEKGIPCVLWDNNVI
>c604853_g5_1
LDAHNSKVPSGSSPEKYATQWGMPAPNARQFQAVKEAGFNTVRIPVTWYEHLEQRGNGYHVNDTWMNYVKQTVDYAIDRDMFVILNIHHEDFINVGQFTDNTYYQAEIKMKSIWSEVAETFKNYDQHLIFEGMNEPRQTGNSAVSEWGNGSGDGGYTWNYINKLNAAFVNTVRNQGSSQNRERLLMLPGYCASNDKTAISNIAIPNNAGNVALSVHAYTPYYFTMATDSKANHNFPGQSGWGADYESEISNMFNYLDELQNQKNAPVIIGEFSASDFSNTNDRIAWAKYYLGRAKEKGIPCVLWDNNVVG
>c605280_g2_1
FDKNGNEVWLTGANWFGFNCTECVPHYLWSGDIDDMVKDIAEHGVNVLRLPVSTELLYNWMVGNPDPIQSVNPNDDPNYPINVDLINPDGSTMNSQQVFDVLLAKCKKYGIKAFIDIHSPESNNSGHNYGLWYGKSFTGRDGKKVTVTTDVWIETLAWCADHYKGDDTLIGFDLKNEPHSKYGGAPIDAIWDDSNAENNWKKAAEDCANAILKKNPYALILIEGVEGFEGHGAWWGGNLRGV
>c605280_g4_2
FDKNGNEVWLTGANWFGMNCTENLPHGLYARDVDDFLQDVADHGVNIIRFPISTELLLSWMDGKPLPVSSVNASYNPPKDVVGEDGTVTKAGTYGNINKDFVLEDGKSLKNSMEIFDVIMQKCKKYGIKALIDVHSPAAHNSGHNYTLWYYQEGAEDAGNMAVGHFSKKEITWDNWKESITWLAKKYANDDTIVAYDLKNEPHGKRGYSGTECPSIIAKWDDSTDKNNWKYSAEECAKSILAVNPHALILVEGIEQTPMFELGYDWDTPDQFISDATRDKPKWYGAWWGGNLRGVKTLPILPESGQIVYSPHDYGPSVYAQTWFDKDFTTQTLLDDYWYDTWAYINVEDIAPLLIGEWGGHMDSGKNQKWMELLRDFMIEHHINHTFWCLNPNS
>c605280_g5_1
NCTENFPHGLWSADVDKLLSQVADRGINIIRFPISTELLLSWMDGEPLSVSSVQASYNPPQDELGEDGTVTPAGKYGNINREFCEADGKTLKNSMEIFDIIMQKCKKYGVKALIDVHSPASHNSGHNYNLWYYEPTAEDCGGMATGHFSKKQITWDDWKDSITWLAKKYANDDTILAYDLKNEPHGKPEEGTFAKWDDSTDNNNWKYAAEKGAMACLNQNPNLLIMIEGTECYPDFSKGADWTTPSVDYAHYDEPSPIFGAWWGGNLRGVKDHPVDIGKYNKQIVYSPHDYGPLVWKQKWFYMDDPSKTFSRETLLDDYWRDSWAYLIEEKKYPLLMGEWGGFIDEEHDPTGENKHWMQELRDYMIDKHIHHTFWCFNENS
>c605280_g9_1
YDMNGKEVWITGANWFGFNCSENCAHGLYARDVDDMLQSIADHGINTLRLPISSELLVSWMNGEPNPVSSVQASYNPPQDVVGEDGTITPAGKYGNINKDFVEADGKTLKNSMEIFDIIMQKCKKYGIKVFIDIHSPDANNSGHNYELWYGKAG
>c605834_g1_1
VNESGAEFGQGEYPGTYNKHYIYPDVKAIQTTINQGMNIFRVGFAWERLQRSLNAEFDATEFSRLDEVISYITNAGAVAIINPHNFARYKNAVIGTSQVPNSAFSNLWKRLAQKYKNNEKVWFGLVNEPHDMPTAQWFAAARDAVDTIRATGANNNVLVPGNAYTGAWNWKETFYGESNASVALRYFSSADKNIIFETHQYFDSDYSGTHEQCVQRPCNKLFVNFVEWLKANNLKGFIGEFGAAINRDCKSCVEEAITYLEQNSANIVGWAWWAAG
>c606024_g1_1
LDATRNGTQGLNVNAYETGWGCPTTTKAMMDAVKAAGFNCVRVPVSWGEKIDGNNQIREDWMNRVQQVVDYVIDNGMYCIINSHHDTDWQVPRADLMNAECAKLDAVWTQIANRFEGYDSHLIFETLNEPRLVGTPYEWNGGTSEARDCVNQMNAASLNAIRKTGGNNTKRFVMMPTYVAGPYREGVNDYKIPNNDDHVIVSIHAYTPYRFTMQSLNEGGTAQWSSSNGSDTADIISNFELLKSRFLSQGIPVIIGEFGAVNRENEDARADWVGFYLRTANQYNVPCVWWDNNLFS
>c606024_g2_1
DAQDPKYPRNSATEYETSWGNPIISKELIKAVKDAGFNTVRVPVSWGAKMDNTTYKIKDEWMNRVQEVVDYVIDNDMYCILNIHHDNSPANYPYFYPNSENYERSEKFVTAVWSQVSERFAGYDEHLIFETLNEPRLVGDSHEWWFPSVDSTVQDAFNCINKLNAAALKSIRDSGGNNAKRYVLMPTYAASPNELNVNGMQMPDDDRIMAEIHGYRPENFAMNATANWSESAGAGELIAFMNTLKNKFINNGIPVIIDEFGAVNNNNEDNRAEWAKYYVSLADSYGMACVWWDNNAFN
>c606938_g11_1
GNHFDTSSGEDGKVNQWGYWDNAKPTAALYTNLKKAGASTVRICVTWGNYQKEDPWTIDANYMAEVKQNVDWAESAGLNVIINLHHDEYWLDIKSAANNANTNTNIKARIEKTWKQIAETFKDKGDFLFFESFNEVQDGSWGWGDNLKDGGKQYNTLNEWNQLVVNTIRATGGNNATRWIGVPAYASSPSFALESSFVLPTDAANRIMVSVHFYDPNTFTLTPENNDGKSEWGHTAAAGKYQSGSNEEHVVDIFSKLQAKYIINNIPVYIGEYGCVMHKTDRSNLFRNYYLEYVCRAAHEYNMPLCIWDNNSTG
>c606942_g1_1
MYVILNLHHENWVNRADLGTAYDVMKPKLLKIWEQINETFGDYDQHLIFECMNEPRAVGTKHEWWGPEQSEVDTINKLNADFVELIRSIDSPYKDTRLLMVPDYCASSDISIMQRLVVPEDDYVAVSIHAYSPYGFTMDKSVEDHSTFSAAYQSELTNILGNIRKTFIEKDIPVVIGEFSASNYNNTEARCEWADLYISTTKAMGVPCVLWDNDARG
>c606942_g3_2
VIKIKLLALWTQIANEFKDYDQHLIFECMNEPRAVGTLHEWWGPEQSEVDCINNLNADFVNLIRSIDSPYKDTRLLMIPGYCASSDITMISKIAVPEDDYVAVSIHAYSPYSFAMQYADDKGNIIDHSTFSEKYQLELANILEGIRKTFIANDVPVIIGEFGTSNYENTEARVKWADQYLTTAKKYGIPCVLWDNNVEL
>c606942_g4_1
SPVAIESDAAALTAFEITEDMKIGWNYGNSLDATTGTSHAGLETETAWGNPKATQEMVDALKAKGFNTIRIPTTWFQHLDENNKIDAEWMARVHEVVDYAIKDDMYVILNVHHENWVNRADLGTAYDEMKEKLLAIWDQIADEFKDYDQHLVFECMNEPRAAGTDHEWWGPTKDEVDTINKLNADFVNLIRSKDSKYSEERLLMIPGYCASSDLSMMQTVEVPDDPYVAVSVHAYSPYSFAMQVADSNGNLIDHSTYTEAYSSELHTILDNIRKTFVAKDIPVVIGEFSASNYNNTEARCEWATQFITETKQYG
>c606942_g5_1
NTLDSANTKFKPTDDPAKFAKAWGNPEPTDELFLTVRTEGFNTVRIPTTWYQHIEWDESSQMYLVNDTWMDYVKQTVDYAYKRDMFVILNVHHEDWVNVTTFTDETYADAEKKLTDIWTQVSETFKDYDQHLIFEAMNEPRAKGTSHEWWGPQQ
>c607167_g3_1
TNKKLPFSKGVNLPGWLEYNRNNTLLFGKKDFENIKSLGVEVLRLPVWFEVWNEGAPDYKVSDECWSYLDDSISWCEELGMYIIIDFHNDCNGASKTDPNIEKVLLKVWPQIANRYKNKGDLVIYEVMNEPHFKSGNLDADIKKWGAIQGNVLKAIRQIDKKHTVIVGGADWNSIDSMLKLPDYQDDNLIYNFHDYSPFLFTHQGAVWTDAKRLTGIPFPYVKEKMPALPKNPTSSERWYFQDYPNASSEKTLVSPLNKAAEFANKRNAALMCNEFGVSMTYADPQERNNWYRIKNGWMDERNIIRVSWDYTGS
>c607192_g1_1
SSYSEPVQVKGMSFFWSNWQGQYWNSGTVDRMVEEFKCEILRCSLGVDDQGSIYNGGDVGALRSVMDAAIAKDIYVIVDWHSHGAHNNTNAAKSFFSEIARDYGKYDNVIFELYNEPTKVSWSTVKGYAEQVIPEIRKYSDNLIIVGTPTWSQDVDAAANDPINDSNVAYVLHFYAGTHGGSLRGKGDAALSKNAAVFVSEWGTVNADGDGSVNVGSTEQWLSWMDSNKLSWCNWAISNKA
>c607437_g10_1
DAHDGNNHKKLGLESETYWNNPKATKELIDTVKAKGFNTIRIPVTWYPHADANYNIDSAWMNRVKQVVDWAIADDTYVILNIHHEEWNRPTNANYSAASKELKAFWKQIATEFQNYDRHLIFEGMNEPRNYNGAHEWDGGTSEMREVVNKLDKDFVDTVRATGGKNKTRCLMIPTYAASATTAAMRALTIPNDPNVMVSIHAYNPYNFTMNTGSGATNVFDSNMENELKQLFNNINNIYLSKGKTVVIGEFSSSNKNNTSERVKWAKSYATQAKAKGIPIVLWDNNCP
>c607437_g11_1
HDGTNHKKMGLESETFWGNPKASKALFDAVKAKGFRTIRIPVTWYPHADANYNIDTAWMNRVKQVVDWAVDENTYVILNIHHEEWNTPTNANYAAASKELKAFWKQIATEFRDYDRHLIFEGMNEPRNYGGAHEWDGGTDDMRKVINKLDKDFVDTVRSTGGKNKTRCLMIPTYAASSTTVAMRALSIPDDPNVMVSIHAYSPYNFTMNTGSGATSVFGSAQENELKQLFNNINSIFLSNGKAVVIGEFSSSNKNNTDERVKWAKSYATLAKQKGIPIVLWDNNSPK
>c607437_g9_1
AYDDTGWVDGEMNIETCWTHAPKTSKEMIDTVKAAGFNTVRIPVSWHNHVDGDLKISKQWIDRVQEVVDYAVADGLYVIINVHHDNDKSNMYPDTAHYESSKKYMTAIWKQVAERFKDYDEKLVFETMNEPRLTGHTNEWWIDYNNADCIDAIKTINKLNQDCVDTIRATGGNNGERYIAVPGYDCSVDGATNKYFEVPKDSAKDKLIVAVHAYVPYGFALAEKDDPQSVERFNINSDTKDITWAIDTVYDKYVSKGIPVYVGEYASLDKNNNLKDRVDWTAFYTAYAASRGITCCWWDAPGD
>c607519_g11_1
MSRVKEVVDWIINADMYCILNIHHDGVAGNWLSKGTAVKSKYVNLWKQIANEFKSYDDHLILESMNEVEYLKDDGQYDYLTLLIMNQAFVDTIRNSGGNNNDRLLLISGMKGNPLLTCSEDYGIPIDPMNKFAICFNYFVPEQFTSVQDDDSYAYKLTSKTQWGTREDYETMFINFESVKYSFLEKGIPVVINQIGVLTEEKKEIKSIREYLFTEFSMTFAYDGIVSCLWDTSKKT
>c607602_g1_1
IMQKCKKYGIKAFIDVHSPHTDNSGHNYNLWYGKAGVTTKVWIDSLTWIAEKYSNDDTLIGYDLKNEPHGKRGYKGDECPSDIAKWDDSKDENNWAYAAKQCADSILKVNPHALIFIEGIEQYPMIDKGYTFDTPDVWEPKTEDEKRWYGAWWGGNLRGVRKDPVVPESGTSQIVYSPHDYGPSVYAQTWFDKNFTEQTLLDDYWYETWAYINAEEI
>c607602_g10_1
DFCGPDGKTAVDSMQVFDIMMRKCKEHGIKAFIDIHSPHTDNSGHNYNLWYGKAGVTTDVWIDSLVWLADKYKNDDTLLAYDLKNEPHGKRGYNGNTCPAFMAKWDDSTDKNNWKYSAEECAKSILNVNPNALILIEGIEQSPMTDKNVTWDMPDKFQPKPGEEQWYGAWWGGNLRGVKDLPVLPDSGQIVYSPHDYGKSVYAQTWFAKDFTEQTLLDDYWYDTWAYINDQDIAPLLIGEWGGHMNNDANLKWMTLLRDYMIKHHINHTFWCLNTNS
>c607602_g16_1
MAKTGDGHEITYQEWIDSITWLAERYANDDTILAYDLKNEPHGKRGYSGSACPGGIARWDNSKVENNWAYAATECGKSILNVNPNALILIEGVEQYPKTEKGATYDTADIWQASPEVSPWYGAWWGGNLRGVKDYPIDFGDEKKNAQIVYSPHDYGPSVYEQTWFNKDFDTQSLLDDYWYDTWAYINDKDIAPLLIGEWGGHMDGGKNQKWMELLRDYMIDHHINHTFWCLNPNS
>c607602_g2_1
MNCSEFALHYLWSGDIDDLVKSIADRGINVIRVPVSTELLYDWMIGKPAEMKSVNPKSDPSYTFNADLIRPDGTNMDSQEAFDVFLAKCKKYGLKCFIDVHCQDADNAGHMYGLWYGKSFTDTNGKKVECTTDVWIETLAWTADHYKNDDTLIGFDLKNEPHSTYGGAPVDAIWDESDMPNNWKKAAQDCADAILAKNPNALIFIEGVEGYEGHGAFWGGNLRGVKDHPVTPTAGTSQIVYSPHDYGPIVSDQTW
>c607602_g3_1
IDHMVKDIADHGVNVLRLPVSTELLYNWMIGDPDPIGSVNPNNDPSYPFNVDLLNSDGSVKNSQEVFDVLLKKCKQYGVKAFIDIHSPESNNSGHNYGIWYGKSFKARNGKTVEVTTDVWIETLAWCAEHYKGDDTLIGFDLKNEPHSTYGGAPVDAIWDDSNAPNNWKKAAQDCADAILDKNPNALILIEGVEGFEGHGAWWGGNLRGVAKYPVMPSSGTSQIVYSPHDYGPVVSPQTWFEKDFTEKTLLDDYWYETWAYLVEKDMYPLLIGEWGGRLDDGKNEQWMGILRDYMIKH
>c607602_g4_1
LWSGDIDDMVKDIADHGVNVLRLPVSTELLYNWMIGDPDPISSVNPNDDPNYPINVDLIINGEVANSQQTFEVLLAKCKKYGVKCFIDIHSPESNNSGHNYGLWYGKSFKGRDGKNVTVTTDLWIETLAWAADHYKNDDTLIGFDLKNEPHSTYGGAPVDAIWDNSDAPNNWKKAAEDCANAILAKNPDALILIEGVEGFEGHGAWWGGNLRGVAKYPILPESGTSQIVYSPHDYGPVVSDQPWFHKDFTEQTLLDDYWYDTWAYLVEKDMYPLLIGEWGGRLDGGDNEKWLGLLRDYMIKHHVNHTFWCLNTNS
>c607602_g6_1
VDMYGNPVWMTGCNWFGYNVGSQIFDGVWSINMHQALNEIADHGFNLLRVPMSTEILLQWKNGKPDPIIKLNEWKNPELTIEGIEGGTPMYSFDIWNKAVEWCRENGIKIMMDIHCATTNAAGHNYALWYDNKYSEKDWLDALAWFADYYKDDDTVIAIDLKNEPHGKKDDGIFAKWDGSSDANNWRYAAEKGAKACLEKNPNLLIMVEGIEVYPKFEKGFDWSSNSTDYAHYGDPDYQPYHGAWWGGNFRGARDYPVNLGKYQSQLVYSPHDYGPLVYEQSWFHLQGKGPNYTSYKFDRESLLKEYWYDSWAFLVEEKISPLLMGEWGGRIDSVNDPSGANKHWMEVLRDYMIDKRIHHTFWCFNENS
>c607602_g7_1
INIIRFPFSSELLIEWMNGELAPVSGGGLQAAYNPPTDQVGEDGTVTKAGTYGYINHEFVEADGKTNVDTKHAWELILGKLKKYGIKCFIDVHSPHADNSGHVWNTWYGKAGVTTESWIESLVWMANEYKDDDTLLGFDLENEPHGKGQEGDAAAKWDGSTDENNWAYAATKCANAILKVNPNALILIEGVEQSMSGAMPGDYWGMGDRMTNSPYIGAWWGGNLRGVREWPIKLDGTGNSQIVYSPHDYGPSVYAQTWFNKDFTTETLLDDYWRASWAYINEQNIAPLLIGEWGGKMEASNKKWMELLRDYMVDNHINHTFWCLNPNS
>c607602_g8_1
YDMNGNEVWLTGANWFGFNCTENSPHYLWSGDIDDMVREIADHGINVLRLPVSTELLYNWMIGDPDEVESINPNNDPSYPFNVDLIKEDGSVVNSQELFDILLAKCKKYGVKCFIDIHSPESNNSGHNYGLWYGKSFEANNGKNVEVTTDVWIETLAWCADHYKGDDTLIGFDLKNEPHSKYGGAPIDAIWDDSNAPNNWKKAAQDCADAILEKNPNALILIEGVEGFEGHGAWWGGNFRGARDFPVDLGEHKSQLVYSPHDYGPLVWEQEWFKKDFTRQTLLDDYWYDSWAYLVEEKISPLLMGEWGGFIDKKHDPTGDNTKWMTLLRDYMIDKRIHHTFWCFNENS
>c607830_g1_2
NNGMSGGNTTDVTAYYETMWGQPVTTREMIRGMKEAGFDTLRVPVAWMTNATHLGKGGNDYTISTAYLDRVEEVVSWALDEGMFVILNDHWDGGWWGMFGSEAPETRALAMEAYQGMWAQIAARFASCDWHLIFESANEELGSRFDENSPLYCQDSITSYLPDSERYALTNQVNQAFVDVVRAAGGNNASRFLLIAGYGTNIAQTFDPRFVMPSDTADDRLLISVHCYTPWSYCGASSAGTATKWGTKANYDELENELKMMGKFTGRKIGVVIGEYGALPGADGVLKENSVAYHRAFLDMCDYYDYCPVLWDCSGQ
>c608017_g3_1
VSESGEPVQLRGMSSGGLQSCFQFFNDDVCDTLIQDWGCTVIRLAMTSHGLDNGYTYFPERYFNEVCGYLDTLIAHGVYVIVDWHILFDGDPTEYEADAIDFFSRISALYGDNPNIIYEVCNEPNGMRYDDPDSPVDWENVIKPYAERVIAAIRENDPDNVIIVGTPTWSQDVDVASLDPIDDENIMYTLHFYAGSHGQDHRDKVITAIENGLPIFCTEWGVSMDSGNSGVFYTETLEWMELLDEYNISWCNWSIGTA
>c608068_g7_1
GYNKGVNLGGWLSQCDHTKERYDGFITEKDFDVIQSWGLDHVRVPIDYNLIEDAEGNYKEDGFTYIQKAIDRCGKYGLNMVLDVHKTFGFSFDKGYGEVGFFDNEAYQERFYKMWDELSKRYGRYSDRVAFELLNEVTAKEYSDRWNAISTNCIKRIRKNAPDTKILLGGYYNNSIDALRDLALPYDENVVYNFHCYEPLVFTHQGAGWISTMDRSFRMPYKSTYEDYNRFGSKNLEYFFGMRIPEGATEKDVVDTRYFEEYVKEAVRVAEERNVALYCGEFGVIDKATPEDTVKWYRDICACFNKYKIARAMWSYRNMD
>c608276_g4_1
IDEKYTVDPAWMRRVKTVVDWCIRRGLYVILNTHHDNCNQKDEPILYGQGYYPLLKHAVESEKFIYNVWVQIATAFNNGYDQHLIFETLNEPRMKGMLQEWWYDVNNETCRESALVLNEYNRLAVKAIRETGGNNEKRFFMATPLAAAYGAAVTSDFIFPGDSKYNPTNPKVLLSVHMYLPYNFAMNAEMAFTKFEEAYKNEVVGDFKTLFENFVLKGHHVVIGEMGTTNKNNTEARIEWAKMFIENSRKYQMSACLWDNEYFD
>c608276_g5_1
PGDTKYNPTNPKVLLSVHMYLPYNFAMNADMSFTKFEDAYKSEVVGDFKTLYERFVLRGHHVVIGEMGTTNKNNTEARIEWAKMFIENSRKYQMSACYWDNEYFD
>c611179_g3_1
LGNTFDCFGTWKEIKTPDDQITMWGNVVPTEEMVVTIKKYGFKTVRFPVTWMYFMDESGNVNSQWMARVKQVVDWIINAGMYCILNVHHDGVSGNWLSQGAHVKARYVTLWTQIATTFKDYDDHLILESMNEVEYKTGNDFDFNSLYTLTQAFVDTVRGLGGKNADRLLLISGMNTNLESTCSAGYKMPTDKANKLAISIHYYLPPQFTVEADDKPWTWTDDQGVVHEITPLQKWGSESDYQEMVTNFETMKKAFVDKGIPVILGEVGVLTEEQKKKDSIREFLYAQYSFSQAYDGFMSVLWDTSKNT
>c611270_g3_1
LDRCGNEFVMRGVNLAYTWFKSSAYTQLEAINKYEANAVRIVLGDGAKFTADDAASVKTMIDKCKEYGMVAIVEVHDATGSDDINDLVKAANYFADMASVLKGTEHYVIINIANEWHKSSSAANWKNGYKQAIPIIRNAGLRHCIMVDAGGYGQNASTIHTYGKEVLAADVENNILFSIHMYGTAGNKKKIASNIDGVINQGLALCIGEFGWYHSDGDVDEQQILSYCKEKNVGWLAWSWYGNG
>c611979_g3_1
VGTNFWYGAILASNGQGGDRKRLHRELDRMKAMGIDNLRILVGSDGERGVQASKVEPTLQIKPGVYNDSILDGLDYLLYEMQKRKMVAVLYLNNSWEWSGGYSFYLTHAGVKDVPTPQEAGYPAFMNFMAKYATNKKAHQLFYNYVRFILTRTNRYTGKKYQDDPAIMSWQIGNEPRAFSTEALPAFEKWLSEASGIIRELDPNHLISIGSEGAWGCENDFGCWERICADQNVDYCNVHLWPYNWGWAKPDSLIENLPRAQANTKDYIDRHLAICDRIGKPLVMEEFGYPRDGFKFAKDIPTKGRDGFYQYVFSLVADNAEQGGKFAGCNFWGWGG
>c612302_g1_3
DVNNMWIEKWSQRTPKDYETAWGQPVTKPELMKLFKEAGFNAIRVPVTWYPHMEATFKSVKWDNAKQALTAWDMANDLGTKVDAEWMKRVREVVDYVIGQGMYCILNVHHDTGASNTAWLIADDGVYKKERSRFEALWTQIAEEFRDYDEHLLFAGLNEPNAETQSATNNLIQYNQTFVDAVRATGGNNARRVLVVQGPSTNIDHTCNYMKGRMPTDVVDNKLAVEVHYYNPWQFWGMEKDESWGKMQFYWGEGNLVSGSQRNVNNGEAEMKKQLQMMKTNFVDKGYPVVIGEFGANWRDLSGLAGENQQKHNASIKAHYRELHRLCKEMGGMVPMTWDTNYTK
>c612353_g1_1
GDWIWTYGDHSVKSYETAWGSPVITKEMINGIKKEGFGVMRLPVHWFNLMSNDYKISADYMARVKEVVDWALDAKLYVILNIHHDEKDFFKNMPTKTTETLANFKKIWTQIADAFKDYDDYLMFEALNEEACWGDVYNQWSGSNAGKSDVYDYTYQLNQAFVDVIRSSGGNNPERHLLLAGYCTDLALTCDPLFKMPYDPINRCAVSIHYYTPSTFCILTEDADWGKAQSTWGTNDEIRELNNNFDKVKRTFIDKGIPVIIGEYGAATKNKDYDSVKNFLYSVCKACYSRNILPVLWDVTGEF
>c612353_g3_1
SCGDWIWQWGDHTVKSYETAWGSPVITKEIINGIKREGFGVMRLPVHWFNMMGDNYTINPDYLARVKEIVDWALDAKLYVILNIHHDEKDFFKNMPSKPQETIKNFKRIWTQIADAFKDYDDYLMFESLNEEACWGDVYNQWSGTDNGKKEVFDATFQLNQAFVDVIRASGGNNPERHLLLAGYCTDLTLTCDPMFRMPYDPINRCAVSIHYYTPSNFCILTEDADWGKAQSTWGTKEEVKELNKDEPKKPSKQ
>c612716_g1_2
AGDKNGTFETAGLETETSWGQPKASKELFDAIKAKGFNTVRVPTTWFQHLDADNNIDPEWMARVKEVVDYGIKNDMYIILNVHHENWINRGDLVDAYDEIKPRLMKIWTQVAEEFKDYDQHLI
>c612716_g2_1_1
LDAYGGNANGVGTETSWGNPKTTKAMIDAVKAKGFNTVRVPTTWFNHLDGSNNIDPAWMARVKEVVDYAIDNNMYVILNLHHENWVDRADLGTAYNEMKPKFTKIWSQIADAFKSYDQHLIFESMNEPRAKGTNHEWWGPQQNEVDTINKLNQDFVKLIRSSDSANNKNRLLMIPGYCASADQTMFSKIQVPNDKMVAISIHAYVPYDFTMNTAVSDHSSFTSKYSNDLSSTLANIKNTFTSKGIPVVIGEFGTSNFGNTQARVKWAEQYIKTTKEMGVPCVLWDNNVIN
>c612716_g2_1_2
VDANGNEFIMRGVNVAHAWFQSNTEQTLKAVAAKGCNTVRVVCADGAKWTKTSENELKKIIGWCRENKLVCVLEAHDATGSDKVDDIVAAAKYWAENKDVLNANRDIVILNIANEWVGKWDSANWAKGSTEAIKVVRNAGIKNMIMIDAAGWGQYGTAIKEKGKDVFNSDPDKNTVFSIHFYGTAGKNAQTIKDNLDGALTSGAPVLAGEFGYKHSDGDVDEIALMNYCEQKGLGYLAWSWKGNG
>c612826_g3_1
IVYSPHDYGPSVYAQSWFYLNDKTKTFTEQTLLDDYWYDTWAYINDQDIAPLLIGEWGGHMDGAENQQWMELLRDYMVKNHINHTFWCLNPNS
>c613093_g3_2
FMHGVNLGGWFSQCNHTEERYDNFIKQEDFKTIKEWGLDHIRLPIDYNLVETADGTPIEKGYERISQAISWCKDNKLNMILDLHKTAGFSFDAGEKEVGFFDSTELQERFYKLWENLARHFATAFDDADYGNGQHGEICFELLNEVTDQSYSKKWNAIAHTCIERIRKIAPTTKILVGSYWNNSLASVKDLDEPYDENIVYNFHCYEPLLFTHQGAPWVGQNMNPDFRFPLKSKFADYITKTAEKVGQIGTAFGSFSPDATVTVDYFETIFAEAVKIAEDRNVLLYCGEYGAIEKATPEDTLEWYHLISTVFNNHGIGRAAWSFRQMD
>c613169_g10_1
GYMKGVNLGGWLSQYNDTTKEYYDTFIVEDDIDRIKNAGFDHVRIPVDYDILEDEAGNPKEGGYMYLDKCISWCKEKGLNVILDLHKTFGYSFDPLEKDQDKEIFFHDVAMQERFYSLWDRISKRYGKISIVAFELLNEIVPFGVSKEWNAIAHKAAIIVRANAPEAYIIIGGVCYNSIIAVPLLDPPMDDRIVYNFHCYEPLIFTHQRAYWVNNMPDDLVVDYPGDIQDYKEKSACLDPDLAAAINKGEITGMGAEYFDKLFVPAIEAAIKNDVPLYCGEYGVIELAPEDAAKRWFDDIHSIFDKYGIGHAVWNYKEKD
>c613314_g1_1
MSNQKGESEKFLLNVWTQICLAFNRGYDHHLIFEALNEPRLKGDPHEWWYQAGDYNCEECVNVINEYNQLIHYVIRKSGGNNQLRFLLFTSGAAAFSYVTSNGFYLPDDTPYNPKIRRMLVSVHMYTPYDFALNGDMGINSFTEQYKNELESNFQTLRNKFVKNGYYVVITEMGATDKKNNAQRIAWGKFFIERAKQLGMACVVWDNNIFN
>c613314_g10_1
IWSQIALAFNDGYGHKLIFEPLNEPRLKGQAQEWWYNGNYECEDAIRSIKEFNNLIHYVIRSSGGNNKLRFLMYTSGAAAFSYVSASSFSLPDDSTWSPKTKRLFASVHMYTPYDFALNGDMGKNTFTDAYKSELESNLQTLYAKFVQNGYYVVIGEMGACDKKNDAERIKWGQYFVERARKLKMVPVVWDNNIYNTNWDANEK
>c613314_g3_1
FDAYDDKYLPDQGLSSEECWGNPVTTEAIIDGLVKKGFKTIRIPVSWHNHLIDNKYTVDPEWTKRVKTVVDMCLSKGLVVILNTHHDQADNYVSYGKGYYPNKNNREESEKYLFNIWSQIALAFNDGYGHKLIFEPLNEPRLKGDTHEWWYAPGDGNCEDCIQSVNEFNKLIHYVIRSSGGNNAKRFILFTSCAAAPGYVLANGNSIPDDSKYNSNKKVLVSVHMYTPYDFAMNPDKSMSVFNDGYRNELEQGLRTLNERFVNQGIGVIVGEMGVVNKDNLDQRIAWAKFYVETAKKLGIACIVWDNGYWG
>c613314_g5_1
TLDVSNTGLNSKIAPSKFVKKWGNPEPTQELFSTVKAAGFNTVRIPTTWYEHLEYDENSQMYIVNSEWMDYVKQTVDYAYQQDMFVILNVHHEDFINEKVFTDETYAVAAKKLGDIWTQVSAEFADYDQHLVFEGMNEPRQTGNPSVNQWGNGTEDNGYTTKYINDLNAVFVNTVRSQGSAENQERVLMLPGYAASSDFAAIRNIEIPQNAGNVALSVHAYLPYYFTMATDKNANHEFPGQSGWGEDYEYSLKTFFDGLKTISAEKNAPIVIGEFSASNFDNTESRCNWAKSYLSKAKDAGIPCVLWDNNAIK
>c613314_g6_1
LESVDNNLKSTSSPAKFAMAWGNPEPTQEMFTTVKEAGFNTVRIPTTWYQHLEYDDASQMYIVNQDWMDYVKQTVDYAYNQGMFVILNVHHEDWVNASTFTDETYAVAAKKLGDIWTQVSDEFADYDQHLIFEGMNEPRQTGNPSVSEWGNGGDDGGYTWNYINNLNSVFVDTVRSQGSAENKERLLMLPGYCASSDFDAIRAIKIPDNAGNVALSVHGYLPYFFTMATDEYANHEFPGKSGWGEDYETSLSNFFTGLKQISDEKNAPVIIGEFSASNFNNTESRCNWATSYLTKAKTAGFPCVLWDNNAI
>c613944_g9_3
VNTWTAQHVSTLMHYYQTFIDAVRATGGNNETRTLIIQGLNTDIDKSVANAPVSTFPKDKVTGYLMFEVHYYDPYQYTLMTSQQDWGASEPIVPQYYYGNYQKSSEPKHNAGYNAWAGSVDSKLAGIEHPKEQFAKMKTNYVDKGYPVIVGEFGANVRSPELSGSDLNLHKQGRVQWHKDVVSAAKQYGLTPILWDMGNES
>c614126_g3_2
MAGGKPIWFCGTNTPWDNWDDFGGNFDASFWKEHFHALHEAGINSSRVWILCSGDAGIRFDKDGSVSGMSDKFWNHVDQLMAIAAEEKIYIMATMMSFDCCKDGNRNNKKFRAMIEDEKLSQSYVDNYIIPFAKRYDSNDYLYSIDLCNEPDWIHENKEEGKLDWKPLVRFFGQCAQAIHRNSDILVTTGIGYIPNNSDTRGTNVVSDQLLEYYAGEDSYMDFNSVHFYDWMIEWYGVPFGMTPEEYGLDTSKPNVMGECSAKGSEQEKIDLVSAAQ
>c614126_g5_1
LHEAGINSSRVWILCSGDAGIRFDKDGSVSGMSDKFWNHVDQLMAIAAEEKIYIMATMMSFDCCKTGNRNNKKFRAMIQDDALTDSYVQNYIIPFAERYDSNDYLFSIDLCNEPDWIHENEEEGRIDWKPLVKFFAKCSQGIHQHSDILVTTGMGYIPNNSDVRGTNIVGDYLMKSYGDETACMDFYSVHFYDWMIQWHKDPFLLTPEEYGLDTSKPNVMGECSAKGSADDNIDLVQAAQNLYDNGWDGVYPWTS
>c614126_g8_2
VGGKRLWLCGTNTPWDNWNDFGGNFDASFWDEHFAALHDAGINSSRVWILCSGDYGIRFDQDGNVTGMTDKFWNDVDQLMAIAAKHKIYIMATMMSFDCCKEGNRNHKKFRAMLQDETKVQSYIDQYIIPFAERYDSNDYLFSIDLCNEPDWIEENQECGQVDWKALVPFFGKCAQAIHQHSDILVTTGIAYIPNNSDERGTNVMEDSLLKYYAGEDSYMDFYSVHFYDWMIQWHQDPFQLTPEAYGLITSKPNVLGECSAKGSQQDGIDLVTAAQQLYDNGWDGVYPWT
>c616162_g1_1
VDKNGKEVWLTGVNWFGYNTGSGVFDGVWALNLHNALKDIADHGFNLLRIPISVELLLQWKKGDPDPRNPQINTYVNPELCEADGSMMSSFKVWGLTLKWCKENGIKIMLDIHSAETHAAGHIFPLWYHGSFTTDDWLEALEWIGETYKNDDTIIAVDLKNEPHGKYDDGDFAKWDDSTDKNNWKHAAELGAAKVLAKNPNLLIMVEGNEVYPKDGSDWTSPSKNWATGEEYYYGGWWGGNFYGVRDYPIDLGSHQSQLVYSPHDYGPLVYAQSWFHDGFDSDSLMAECWHDHWFFILEQKIAPLLIGEWGGFMDGGPNEKWLTYIRDLMIDNHIHHTFWCFNENS
>c616506_g2_1
VAFELLNEVTDPGFIGAWNRISLECIRRIRAYAPKTKILIGGYWHNSAVAVKDLPLPYDENVVYNFHCYEPLLFTHQGAPWVGPNMNPDFRFPLKSKFADYITKTSEKVGQIGTAFGAFSPDATVDVNYFETIFAEAVKIAEERNVLLYCGEYGTIDKATPEDTLEWYKLISTVFNNHGIGRAAWSFRQMD
>c616509_g1_1
IVDWGIKYGLYVILNVHHDNFFYNKNDDKSVPYGKGYYPNLRNIKQSEKFIYNIWSQIVTAFNDGYDHHLIFEGLNEPRMAGHKYEWNFNKEDEECRIAANVLNEYMRLVVKAIRESGLNNEKRFIMITPLCAGFQPSIESNFVLPDDSKYNPTNKKLIVSVHMYYPYDFALNADNTYDKFLDNYKTELISNFKALYDKYISKDIQIILGEMGTLNKNNTEERIKWAKYYVSTARKFNIPCIVWDNENFN
>c616947_g2_3
DNAFLYKNAGVGTETSWQGTRTTKAVIDGIKSLGFKSVRIPTAWVMGHITDESELKIDPAWMARVKEIVDYCINDGLYVILNDHWDGGWLENSFGDISDATVAKKSEQLHKIWTQIATTFRDYDEHLLFAGLNEPGMNGGEFNAEMTSALLKYEQVFIDAVRATGGNNSNRILVVQGPFTDIAQTCKESNNYSLGRLKDTAKDALMVEVHYYTPWLFCGLTKDESWGKAMYYWGQGNDTRDATRYYRWNGKPGEEEMKDLLGKMKSLFADKGYPVIIGECGADYRFANDEAHNASIKAWYKAVAEFSVSNGCIPFFWDINYTA
>c622140_g1_1
SLDSYNTSRSGIDTETGWGNPKTSREIIQAVKKAGFNAVRVPVTWGEHMDDVTIQKDWLDRVQEVVDYAYKENLFVILDMHHDDYIWFDPKESSYTDDSARLKSIWQQISARFADYDDRLIFEGMNEPRTVGSSMEWMGGTTAERSVINRYAKDFVDTVRASGGKNAARTLIVTTYAASADTIALNEMSVPKGGNIILSVHYYAPWKFSDGSEKTFTESGKGEIDAKFAELKRKFVDKNVPVLIDEFGCVNSASEAERTAYYQYYISHAKEQGIKCFVWDNGKMN
>c622743_g1_2
IDEAWMARIHEVVDWAYNDGMHVIINIHHDNLGSPSSTSKLGFYPNSDHKEDSLKFVNSVWSALAEEYKDYGDRLIFETLNEPRLCGTSEEWWISDSSPTKTAKDAVEVIDALNQSAVDIIRASGGNNASRYIICPGYAASINGAKLASMPNDPGNVGKIIRSIHCYDPNELCLGSSTDHTSAKATSFTESAKNSLRNSFNVYKSIADSGVPVCIDEMGISDKENEINRSMWAAEAFSLSKEYNLPCVMWDNNAEF
>c630880_g1_1
FDATGGKGEGYGLDAETSWGQPKTTQEMITAVRKAGFNTIRIPVSWGNHTNFWEDTENFTISEEWMARVKEVVDYCYNENLFVILNIHHDNNSGNIYYMPEEDEDNELFIKGVWRQIAEAFKDYDQHLIFEIMNEPRLVGKANEWWFDINNPSMPIVTALEMINKFNQIGVDEIRGNGSAENKDRVIMCPGYAACYEGCMTPDFELPTDVTPNRLAVSLHAYRPYDLCLGSVSTWKDSYKKEIEDYFKPVYEKFIVGMGVPVIIGEESCSARFSRNERTNQDDRLEWVEVYYNVTKKYGMPSVLWDNNVYR
>c637144_g1_1
VVQGPSTNIDKTVKYASRFLQLNDPAKNLLAIEVHYYNPWQFWGMEKDESWGRVFYYWGKDNHLSGSQHNATWGEEATMKEQLEAMKTNFVDKGMPVVIGEFGANWRDLSTLKSENQAKHDASIRFHYYELHRLCKELGGMVPMTWDINYTN
>c651873_g1_1
CDQNGKPVQLCGMSSHGLHWYGKYANYDVIKWLRDDWNCDIWRAAMYTRGGYLGNKSVVSKVIDSIEAAKQLGIYVIVDWHILSDNDPLVNVDAAAEFFDMIASTYADCPNIIYEICNEPNGEDVTWDGNIKPFAEQIIPVIRKYCDNLIIVGTPIWSSDLLSAAKNPITGQKNIMYTYHFYAGTTGQDGRNVVSKAIKEGLPVFVTEWGTTQASGDGGVFEKDTLEWTHFMAKKKISWVNWSVNNKG
>c6528_g1_1
MNEQNIDNSGMMKLNQAFVDAVRATGGNNADRLLLVEAQTNNTQKALDGSFSAPNDSAKMVAVSVHYYEPPRFCVADLTSDWGHYETWGTSEDITALRNDFNALENKFIKNGIPVIIGEYGVNTSKKGGKDKNSMYKFLKEVASYALSKDGMCPVVWDMSVRG
>c653961_g1_1
IFEGGNEEIGNRLNDVFAVPDSGSLKGDEIYEVANKINQKFVDIIRSQGGNNSKRFLLIPGYNTDIDKTCDSRFKMPSDKMNKVQKLIVSVHYYKPETYCLVNDPKNSWGYMDSWPGYDSNFNTVSKQNYWFRKLNKFTEQGYGVIIGEYGVSTKKDGSKKQGMEAWMTSVLENCEKYNYCPMLWDCNTF
>c656384_g1_1
VNEQGDPIQLRGMSCCDINSCYEFFSDDVCDTLIEEWGCTVIRLPVTVRSLDNGYIHFPDYYYEEVCEYADILIEHGVYVIIGWYNYFDGDPTEYEAEAADFFERISERYGEYPNVIYEICNEPHGERLDNPGEEVDWEHTVKPYAERIIPVIRQNDPDNIIIVGTPERNHDVDVVSEDPLTGDNIMYALHFYAGSQGAELRSRVQTAIDNGLPLFCTQWGVSLDTGDSGVFYEESEAWIDFLNSNNISWCNWSIGSRH
>c660653_g1_1
LTDGEKPIRLFGLSTHGIAWYPEYICEESFAALKKEWRTNCVRITLYTDEFRGYCKDGNKQHLKELVEKGVNIAEKLDMYVIVDWHVLSDQDPMKYIDQAEEFFGDMSKRFAEKNNVIYEICNEPNNSGTWEKVTEYADRIIPLIRQNSPDALVITGTPNWSQDIHCALDRPFKWDNVMYSLHFYAATHKGTLRSRLERCVEAGLPVFINEFNLCEASGKGDIDHDESEAWREVIDRLDLSCICWCLSNSG
>c662154_g1_1
LEATGDSLSYSESDVTIYERAWGQPVTTKEMFEAMKAAGFDCVRIPVAWTNTMDWSRGDFIINESFMNRVGQIVNMALDSGLIVMINDHWDRQWWGLFSHNENLAWKIYKSIWMQVGTYFKNYPHTLIFESANEELGHRLNDKIDCEVDKRLNPAVAHYSEEGSFTKEQCYKKILQINQHFVDWIRSTGGKNTDRFLFIAGFVTVIEST
>c688498_g1_1
AIVAAWLNRVKEVVGYCLNNGMKVIINTHHDKWLESRPTYYYQTDNNTKLSLLWTHIAEAFSDYDYDVAFAGTNEVHVPNVYNAPTPENLSVQNSYNQTFVNAVRATGGKNLKRHLIVQTYNCDPDFGMYNGDFIVPTDIEGNGNDYLSVEVHYYKPWEYCGSTAYYYWGTAYSGYGNIPTSNEQTMINAFQRMEDIWDSQGLGIIIGEWGVTDHWDKTTSMNSIRKNITYYCKTLVSEARSRGFATFVWDNNAFG
>c689270_g1_1
VWTYVAQHPKLRNNGYIMFELANEPIQICNSSGKAVDNWNGATFDERGRLITEFMQQIVDAMRPYCSNIILIPGLHYQMLYSTFEKYPVKGENIGYAVHCYPGWYNSGYDKEVDVVYDKFKSGWDNEIMPIGRKAPIVVTEMDWAPEKYGKSWGKAITGKAGANGFGANFMRVCDESFNISWLL
>c698066_g1_2
VGANGQPAQLRGMSFFWNIAEEARDYWNANVVNWLAEDWHANLVRAAMAVEDNWGEGQKGYAYNQSGNQAMVEKVVDAAIAKGIYVIIDWHSHWTNDRSAKENGKDRWQLAQEFFTAMATKYGQYPNVIYEIYNEPGTDDWSQIKPYAEYIIPIIRAIDPDNLILVGTPKYSGDLTPVVSSPLSSNYSSNVAYVFHFYASEEWHLTNYLPAAKSAMNTLPLFISECGLTPASGNGTINYSMVNTFWDWLDQTKLSWAAWSIVNKD
>c726241_g1_1
YDAKNQKVQLYGMSTHGLSWFPGYVSEENFATLRNDWNTNCVRLALYPGDYEGYCNGGNQEQLKNVVCNGIDSATAQGLYVIVDWHVHNDNPNKYKEEAKKFLGEISKKYAGYGNVLYEICNEPVDSDWDTQIKPYAEEVIPVIRANAPDAIVIVGTNTWSQDVDKAASNQIKAFKNIMYAFHFYAHTHTDAMRAKLENAIKLGLPVFITEFGTCDASGNGGYDEYQTMEWFKLIQKYNLSHINWSLCNKD
>c733055_g1_2
IADYFKDYDEHLIFASANEPGVNDHRNGQPASDYKDNGQLTFTNERMIILKRLHEACLRAVRSSGGNNATRTVIVQMPRTEIDKYQMLANNYPEDPAGKGYTMAEAHFYPYQFSLMTADESWGKTFWYWEDETTGAADRTCSGTSLGSKQSIDKQFQKLQLTFADEGIPVVIGEMGANKRYSLVGTAGFDLNTHLKAIAAWYGYT
>c735706_g1_1
MARVKEVVDMVLDAGCYCIVNVMHDTGASGTAWLIANMDVYPTASAIYKKLWTQIANTFRDYGDHLLFESFNEILYTNTNDGWKQPSAGDGAYEAIRKYHQDFVDAVRATGGNNEYRNLIINPYSASNTQVVLDEMVVPQDKHSNHIMMSVHSYDPYNFCNDNGEWSILIFDDSCTKEIDDVFNRVMTCAGNLGIPAFFGEFGAIDGKKDPAERVKYAKYMAEKFKANGTVGLWWMG
>c744982_g1_1
IMNEPHMKSGNIAADVAKWGKLQGNVLKEIRKIDKTHTVIVCAEDYCSVKYLLKLPDYKDDNLIYNFHDYTPMLFTHQGANWAGLENVRHIPFPYSKEKMPKMPKKQKDQGWIESMFANYKTEGSEEYLVKPLDEAVKFANKRGVALMCNEYGVVMDYADNTERCNWYRLKGKWMQERNICRVSWDYRNKL
>c771857_g1_1
MSIETSWTGGPKTSQALIDKVAEAGFKTVRIPVSWHNHVTKSTKADGSIYYNISEKWMARVHEIVDYCYNDGLFVILNIHHDDADTYYVYPDADHEATSMAYAESVWEQIAKEFGDYDYHLIFETLNEPRLTGSSEWNPKAADARKAQEYINRYNQAAVDVIRRTEGKYNGVRYIGCPGYAASVESFDKFVLPKDPSG
>c774885_g1_1
VNEYGVPVQLKGMSSGGLQSCFQFFNDDVCDTLIQDWGCTVIRLAMTSHGLDNGYTYFPERYFNEVCGYMDTLIEHGVYVIVDWHILFDGDPTEYQDDAVDFFSRISALYGDYPNVIYEVCNEPNGMRYDDPDSPVDWDNCIKPYAETVIEAIRENDPDNII
>c7990_g1_1
QSECQGFKLGTGVNVSHWLSQSDRRGEERAKQITKADFDSIASMGFEHVRLPIDEVQFYDENLNRDEEAFALLKNAIDWTLENNMNIIVDLHITRAHYFLTENENTLFTKTEAQDQMVAIWKDLQKFLKSYPTDRVAYELLNEAVAPTHEALNQLEGRLIAAIREEEPNRYIVVGSNWAQSVETMQYLQVPENDTHLIISFHYYNPLFVTHYGAPWTIYKDCKENITYPGNLLADTSFFAGKDEKTVQEYRTQSGVWDKEKMFSQIKKAVDRGKELGLQVYCGEFGAYPNFVNKESRLNWYKDMAAIFKENNIANAHWCYKGD
>c84033_g1_1
MKDFGFYRGVNLGGWFSQCDYSRERLDHFIEEKDIDVIAGWGLDHVRIPMDYNVLENEDGTLKQEGFDRIARAVGWCEKRGLKVVLDLHKTAGYSFDAAENEGGFFHSATYQDRFYRLWEKLAAQFCEPDRIAFELLNEVTDPSVIGEWNRIAAECIRRIRKTAPSSLILVGSYWNNSPDAVKDLDLPADDRVIYNFHCYDPLDFTHQGATWIPDPAFDINRRVAFSEANITPAYFEGQFASAISTAAERGTTLYCGEYGVIEEATPEDTVRWFRTINEVFEKHQIARSAWSYRQMN
>c88266_g1_1
NTMDAIGGGKGLASETSWGQPHTTKEMIDGLAASGIKTIRIPVSWSRHIIDNNYSISPAWMSRVKEIVDWAIEDDMYVVLNIHHDNFDKNEKMPH
>c90719_g1_1
AEFGDGSITSYETGWGSPVVTQQMIQGMANEGFGVVRVPVAWSNMMGENYEISKAYTLRVQEVVNWIIDADMYCIINIHWDNGWVNDFPKNETESMHRYEVMWTQIAEAFEDYGDHLIFESQNEELGWETIWNPWSGTDDQKQKSYELVNQVNQKFVDIIRSSGGNNPERHLLISGYNTSIDRTCDTYFKMPSDPQGRCAVSVHYYTPAGFAILEEDASWAQARSTWGTDADYQELNQQMDMMKTNFIEKGIPVIIGEYGCPTKGKEPDSVRLFLSSVCKAAYERELCPILWSVTGEH
>c908807_g1_1
VDKNGKPYQLRGLSTQGLSWGDDAKYINKEAFQTFRDYWGANVIRIAVYAREGEHAYIEKYAKQWSEQHGGNYQQGTCASYNDKLIQEGVKAASELGMYVIIDWHVLNYNPNEDRKEATAFFKKYAKKYKNHKNVLFEICNEPVGTPWYDGSGNDLYTYGMKLTKVIRKCGSKALVICGTNSWSSRVDEVAGHKLKDSNTLYACHFYAASHYDWERSLLTDALAAGVPVFVSEFGVCDASGSGNYDFDNADTWLDLCDKNNVSYACWAISNLE
>c914750_g1_1
ANNFKWADEKDYYNTWWGGNLMAVRDYPIDFGSKERNAQIVYSPHDYGPLVYKQPWFEKEFTYESLKKDAWTPYWLYIADEGIAPILIGEWGGFMQGDNLKWMKYLRQLIDEKKLNHTFWCYTANS
>c92694_g1_1
IAERFRDYDEHLILESFNEPRLKDTDVEWWLNPLDARCVDSAKEISRLNQIFVQTVRAAGGKNAERYLMLPGYDASPDGALSPYYVLPEDSAQDRLIVSVHAYTPYDFALNLKGPGSFSVTRRADQNAVTSFMDKLYRHFVAKGIPVVIGEYGALDKKNLQDRVDFFAWYVANASARSMPCLVWDNNAFT
>c931917_g1_1
LIERTTDRSVMAYETAWGEPQVTRELIHLFSETGFKSIRVPVTWYPHLDAEDKIDEAWMQRVEEVVNYVLDEGMYCILNVHHDAGDKNTCWLVADPERFDEMNRRFMALWEQIANRFNKYGERLVFEGWGEMLDKYGAWNCPKDTTAFDALDRFAHSFVQTVRATGGNNAQRNLMINTYSASVGGYYMHDGQFGESDAALQRFHLPEDSVEGHLIASVHSYIPWNWDQNHALFTDSCEKEIKKTFQKFDKYILDRGIPLVIGEYGALFCDGTYPQEGDITTQDKEQGAKYAR
>c935218_g1_1
YNKRMISGVLDKGYKINVLRLHMDPYWSNNPSANNGDESDISAFNMLRFKQYFNSVFYEMAKYCEANGIYVVMRPPGVCPKEITVGDNYQKYLIKVWEYVAERLVEEGNTSIMIELANEPVKIYKTDASGKKITSGASFDYFQPIVDAIRAKGCNNIIWVPGPGYQSDYRDYAVKPIIGNNIGYAVHCYPGWFGSDAEVESAENTGDVSGGGYNGFINGWHERINCVTDFAPIIVTEMDWAAKKYDCSWG
>c943094_g1_1
LVVNTYSASSTPDAMQNLDLPEESNHIIFQIHSYPNWQNKSNAKKEIDNLISNIKSKLLDRAPVIVGEYATFTTWPSEIDYYAKDKEVALYAMDYLIQKTKENGIGTFYWMGMSDG
>c963660_g1_1
LDSYGTWITNVTPQTVETAWGNPLTTRQMIAAVRERGFNTIRIPVTWAQFMDSNGNVDAAWMSRVHEVVDWALDEGLYVILNVHHDTGEHGSDKVCWMIADTSTYDSVRGRFETLWTAIANEFKDYDNRLMFEGYNEMLDMNNSWNAPTTGNGAFDAVNSFAQLFVDTVRAT
>c963857_g1_1
NTHEAYGHGSYSWDTDPKVFEKLWGQPNTSQEIISGMKAAGFDTVRVPVAWTNGMDYESGDYTINPALLDRIGEVIDYAINADMYVIVNDHWDGSWWGMFGSATEETRQKAMDMYVSMWTQIGERYKDYP
>c965429_g1_2
IKDLGANIVRVPIHPVAWRERTPKAYMDMLDQMVEWCTELKLYVMLDWHTIGNLEMEMWQDPMYITTKAETYDFWRKISQRFAGNTTVAFYELLNEPTTYRGQLGVCTWAQWKVLVENMITIIRGYDPETTILVGGFDWAYDLTPVHENPINASNIGYTTHPYPNKVTQPWKPKWERDWGFVAGRYPVFATEFGTDVRGDQK
>c976828_g1_1
IFESMNEEFDGEYHDPVPEYYDNINAYNQIFVDTVRAAGGNNSHRWLMVPGWNTNIDYTVGDYGFELPTDEKNTAGEGRVIVSVHCYDPWDYCGVESKKTFLWGERGSQIVEINKANPKNKASWGEEDHLESQMKKLKETFVDKGYPVVIGEFGCIDKTHANAGIPVQIAENRAYYDGYLAGIAATYGITPASWDNGHNG
>c980410_g1_1
YSHGVNLGGWLSQCDATTEEHFDTFITDADIKWINGMGLDHVRLPVDYNWIEDEAGNPIETGMKHIDDCVDWCEAVGLNLLLDLHKAFGYTFDPLEKDADREIFFRDAALQARFIALWRRLAARYGTRPGVAFDLLNEVVSPAVADAWNDIAGRTIAAIREIAPDTWIVVGGVDYNDVRSVPLLAPPHDERIVYNFHC
>c991270_g1_2
IDQMMTAVETNLASKGAPVIFGEWGTANDGENDYEVRRANVLEFARYFVQKSKEKGIGTFYWMGLSD
>c676361_g1_1
STKTNKQVMLRGMSLFWADAVGSQYYSENVIAWAAQTLGIDVFRFAMGIESYDSDGGNSEKGKILASYSYKSSPDVKIEQLDRMVKAAIENDIYIIVDWHSHRAEQEQSIANDFFGKMATKYKDVPNIIWEVYNEPVNTDMGTIASYANTVIGTIRKNGSKNLALVGTPKWSQMGSCGGVNQPNVGYVFHFYAATHSVNSYSGNVDNCMKGGNAVFVTEWGTTSADGSGTVNTSEAGSWTSYMERNKISNCNWSLRHAT
>c533175_g1_1
FDAFNGYTGHFSGTGMESIWVGIKTTRKLIAAIKEAGFNTIRMPVSWHNHVDENDIIDQDWMDRVREVAGWALDEGMYVIVNVHHDNDVHYYYPDSAHYDRSAAYLSSVWAQIAEAFKDCDDHLIIESMNEPRLVGTQYEWSWNAGISDCRLAAKYINQLNQLFVDTVRASGGNNATRYLAVPAYSASPGSTVDQAFQLPQDTQDNRIIVSAHAYTPYNFALNINSNDRTFDLEKDQNKKEEIASFMNKLYNRFIKYGIPVMMDEFGALDKDGNLQDRVNFTAYYVASASTRGITCVWWDNHAFG
>c605251_g1_1
CSETGEPVQLKGFSTHGLQWAGVANVTECNIKALKEEWGCSVFRLALYVDYEGGYAYNPTFRQTMLENVVRWTAECGMYLVIDWHVLAPASPQAPEYRCHPMNGMDLAGDFFTYCARRFQNQKHILYELCNEPNIDNGEKIPWVGVIKDYCEDMLRIVRTYDKDVVALCGTPSWSQDTQDVIGHEVTDENGIPYENVMYTFHVYAASHNDGRDIDTPTTFRGINFMKRFQKGDPEKGIPAILNTLPVFVTEWGTTDAGGWTNFRPDLSDMWLEIFDGNNDGDQLVSWCNWSFSAEG
>c605251_g1_2
CDANGNPVQLKGMSTHGLQWAGVANVTARNIKALRNEWNCSVFRYALYVDEEGGYAYNPQFRNEILEKVVKWTAENGIYLLIDWHVHKPGNPNAPQYRCHPTNGRDLAGDFFTYCSRRYANMKHIIYEVCNEPNWHYEAGPGVDWATQIKPYCEEMLEIIRSNDKDVIVVCGTPWWSSCPELVLGNEVADKEGKPYENVMYTFHFYSATHNDGRLADQPGNHRPDNFFKKMAEGDPEKGEKSVLELLPIFVTEWGTTEASGWHEFRPDLTDIWMDILDGGNTGEQLVSWCNWSFSAEG
>c1212322_g1_1
MLDMNNSWNAPTTGNGAYEAVNSFAQLFVDTVRATGGNNATRNLIVNTYVASVDQNVLSNFVLPTDTVDDHLIVEVHAYTPYQFCSAQGDSSYTTFDDNCRNSVDQMLNAVASFSSSLGVPVIIGEFGVENQNNDSDRVAYTEYYIQQAASRSIRCIWWDNGLMD
>c1236071_g1_1
MWSQIAERFKDYDLRLIFEGMNEPRVIGAGNAEWTGTNETWLNVNLLGLSFVDTIRESGGNNAKRFLMVPCYAATSNSNAWKSYEFPDNDDRVIMSIHAYSPYDFALNTSGTGSWSSSNAGDTREIEKLFSDIKSILIDKGHYAVIGEFGAVNKNNLNTSGTGSWSSSNA
>c139283_g1_1
GAKNNQQAMLRGVSLFWSDATGASYYNPTVIAWAVDNLKIDVFRYAMAIEYYDSNGGTKNAVDVGDSYKGAPEGQMSMIDKMVKAAIENDVYIVIDWHSHRAHQETNLAKDFFKKVSEKYKNVPNIIYEIYNEPVDGSGGNWGAIKSYANTICPVIRANTDNLIIVGTPSWSQHPEQGARDPVNSTNIAYVLHFYAASHSKGSYGGNVSSALSAGAPVFISEWGTTNADGDGEPSSGATNEWTQFMDQNNIPNCNWSLRQQT
>c1530067_g1_1
MYVIINIHHDNYDKNSNTGWINVTDEGYEKTSAQIKAMWEQIGNYFADYDARLIFEGMNEPRNIGSGNEWNGTKGQWENVNKLGTDFVNTVRGLGGKNATRFLMVPCYAATSNSSAWKNYVFPENDDRVIMSIHAYTPYNFALNTSGTDQWTSQSQKDKQDIDKLFEDIKSVLIDKGRYAVIGEFGAMSKGANIDARTDWAGYYVSKAKEINIPVVWWDNNAFA
>c1863345_g1_1
DDPSGSETPADWETCWGNPETTKKMIDSVKLVGFNGLRLPVTWDGKFGEGPDYKIDEAWLARVKEIADYAFENDMYVIINMHHEGWNDPKEDNADAAEEKLCALWSQIADYFEGYNEKLIFECMNEPRLRGTPLEWTGGDAASREIINRWNAAFVKTIRAKGGNNAKRHLMIPGYAASSSESVLADIKVPDDDKVIVSVHAYIPYRFALAEQDSAVKEWSADSSSDTNDIDMLMYTLDELFLKNGHAVIIGEMGARNRFNNKDRAEWAKYYIHAAKEKGIPCFWWDNNAF
>c1900222_g1_1
MMHDWGFNFARLPMDYRFWIVDGDWEKIDESAVAYIDRAIALGRKWGVHVQVCMHRCPGYTVARPHEERDLFADPEAQRVCALHWAYFAKRWKGIPNEALSFNLFNEPPDVAPEKYAHVVKVLVDAIRREDPKRFIVLDGLSYGRSPLAAAYGLKGVGQATRGYEPSSVS
>c2099503_g1_1
PEASAKQLPRWRGFNLLEKFMFWGQNPQPRYQEEDFKMIHELGFNFVRLPMDYRFWIIDGDWEKINYDVLKDVDEAIEFGKKYDIHVCVNFHRAPGYTVANPKEKKNLWKDEDAQRVCAMHWGVFAKRYKGIPNSQLSFNLFNEPAGIDGETYAKVVKIMADAIHKEDPDRLIICDGLNWGSNPCKELI
>c2136848_g1_1
MAQTYGKYDHVIFELFNEPEDISWSDIKTYADQVIPVIREYSDNLILVGTPKWDQNPQAAIGNEVNDPKKNTAYTLHYYANSHCWSGSYDWSDPTWGGDCEGTKGEKAMNAGLSVFVSEWGTADASGGGNPDQGRNQSWQEYINKHKLSWANWSASKIS
>c214265_g1_1
MKVPADTVEDRIIVEAHVYQPFQFTSENYPNVKTWDKASVDNCMANFRRDFLDKGYPVLIGEFGVVEKENFKARCAWTRYVTDRAEALGIGVVWWDNGGDY
>c308764_g1_2
PTYNNIPVKVRGMSLYWSVHSNATEFYNDDAVSKMVQDMKIEVIRIPVATDEDCWSGDCSGGYIKDAAAQKALVDKVVQSAVKNDIYVIIDWHSHTANNQLSNAKDFFGYMAQQYGNLNNVIFEVFNEPIAQDWGTIKTYADQVIAEIRKYSSNLVLVGSRSYDQYPNEAIDNPISDDNVAYTFHYYANSHSKDGEGANAVAAIKAGLPVFVSEWGTANANGGGVPGDYANNQWQQWLDDYDLSAANWSASRI
>c343546_g1_1
MNLGAKNTGNRTRLMNDLDKMKSMGINNLRIIAASEGPISIQKPKIVLMPEPGVYNEDMFEGLDYVLYQLKKRGMKAVMVLNNFWHWSGGFAQYVSWIKKTNIPFPPGYPENDPLANHTWGEMGDYSASFYTCKECVDLWKKHIKTVINRINIFTGQCYRDDDTIFSWEFANEPRQNDDGTIPMNDEFIEDISGYIKSLDKNHLVVLGSEA
>c437357_g1_1
GNTFDATGDLGLGNETAWQPNTTTEDMIKLLHDTGFDVFRLPVTWDSHMDENYNVDPEWMARIHEVVDWGINNDMFVILNTHHEEWYFPTEEDKAQDIEQLTALWKQIAEEFKGYDEHLIFEGLNEPRKRGTNVEWNGGDNEGQLVVAEYAKAFYDTVRASGGNNEKRHLMLTGYAASSTRNALEQLWLPENDDKVIVSVHAYLPYSMALDTQGTDKFDENNTEIDSLFYNLKDLFLSRNIPVIIGEYGTVNKDNLEDRIACAEKYIGYGAENHVPMIWWDNNAFF
>c535046_g1_1
GNSLDATGGSGVESEVSWGNPKTTQEMIDAVYNKGFDVIRMPVTWGNHVGEAPDYKIDEAWLDRVQEVVNYAYDDGAFVIINSHHEEDWRIPDNEHIDAVDEKTAAIWKQIAERFRDYGDHLIFEGLNEPRVKGSPEEWNGGTEEGRRCIDRLNKTFLDTVRATGGNNEKRLLLMTTYASSSMGKAIRDAAIPEDEHIGFSIHAYTPYAFTYNANADWELFEWDESHEGEIISLMSDLKETFIDKNVPVILTEYGAVNKDNNDEERAEWVSCYLDYAEKLGGIPCVWWDNGYYS
>c542091_g2_1
MNEPRLIGHRNEWWIDSSSADCKDAMDCVNKLNAAALGAIRKAGGNNAKRFVMMPSYAANADAATLAGVVMPNDDHIIAEAHAYTPYNFALDKNGTADWSESNGGNDIIQVLERLKGAYLNKGIPVIIDEFGASNRNNEDTRAAWAKFYVSKADSYGIPCVLWDNNAFN
>c554183_g2_1
CTSWLPYEKDQTASETCWGNIKTHEGIFKTLIENQFNVFRIPTTWSGHFGEAPDYKISEAWLKRVHEIVDYAYKNGAFVILNIHHETWNHAFSETLDTAKAILEKIWEQIAEEFKDYDEHLIFEGLNEPRKNGTPVEWNGGDQEGWDAVNEMNALFLKTIRKSGGNNPKRHLMIPPYAAACNENSFKNFNFPEDDDKVIASVHAYSPYNFALNNGEGAVDTFDSAGKNELDWNINLMKKRFVDQGIPMILGEYGAMNRDNEEERAKWAEYYMEKVTALGIPQVWWDNGVFE
>c574419_g1_1
KSPLEFPNDSLYNPMNNKLMLSVHMYAPYELVMFPDMENTKFTDEYKNILLGNLKDVYKKYVTRGIHVVVGEMGFVNKNNTEDRIAWGKFYLSTCRDFQMSAFVWDNGYWD
>c586094_g1_3
LKTGQQVMLRGMSLFWSDATGTPYYNSEVISWAADRLGIDVFRFAMGIHCYNSNGGGCQDGTENAINASNSYFGNPTGKEAQLDNMVKAAIANDIYIIVDWHSHNAENETAKATDFFGRMAAKYKDVPNIIWEVYNEPVGTGADQIASYANTVISAIRNSGSENLALVGTPNWSQMGNGSCGKVNLKNVGYVFHFYAASHPLSQFKSNIESCSGPVFITEWGTTEASGAGSVSSGNTNEWTSYMDSKNIPNCNWSLRHET
>c592871_g4_1
VTGLAAGYDATMKSPLEFPNDNKYNPDNNKLMLSVHMYAPYELVMKPDMDNVVFTEQYQKELFNNFKQVYKKYVANGIHVVVGEMGFVNKNNTEERIKWGEFYMNSCRQLQFSAFIWDNGYWN
>c596833_g8_2
NEEKIFLVGTNTPWDNWNDFGGNFNPQFWADEFAKLEKNGINSSRIWISCDAAGQPLVDDEGVTHPATQQFWDNLDYLMNLATKHKIYVIATISSFDNLDETKPASKNWMALLNCTQKLQQYCDTFLKPLVERYKDNPYFFAIDICNEPEWMHEHKKYGKMEWDFMQMFVGMCAAAIHSYNTQVLVTVGSASVKWSCDKFEGNKWSDAILQDITMNPLAYLDFWQIHYYEWTNQFGNPFHETPEHWGLDDKPCIIGETPAKNK
>c597486_g1_1_1
AGYQAAIESGFIFPHDSKYNPTNRKLILSVHMYAPYNLALNADKSYTIFEDSYKKELTTNFKTLYEKYIQNHRQVIIGEMGIVNKNNTEERLKWANYYIPTARYYHLSSVLWDNGIW
>c597486_g1_1_2
LDAFDTDIKGNSGLESELFWGNPKTTEKMFEAIAKKGFKTVRIPVTWHTHLIDTKYTIDPEWMRRVKQVVDWAIKYGLYVILN
>c599223_g1_1_1
MYAPYNFALNADSTYDKFLESYKYELASNFRALYAKFVARDIQVVLGEMGTLNKNNTEDRIQYGKYYVVNARKNHLSCVLWDNGVWD
>c599223_g1_1_2
ALNLGEFIHNEGLESERSWGNPYTTEKMFEELAKKGVKSVRIPVTWHNHFIDNNYTIDPKWMQRVKTIVDWAINNGLYVILNTHHDNAQFSNDPITYGEGYYPSLKDMEESERFIYNVWRQIALAFNYGYDHHLI
>c599223_g2_1_1
AGFQASMESNMILPDDSKYNPTNRKLMISVHMYAPYNFALNADNNYTKFLDSYKYELSTNFRALYGKFVSRNIQVILGEMGTLNKNNTEDRIEYGKYYVINARKNHLSCVLWDNGVWD
>c599223_g2_1_2
DAGNFGGPQNNGLESETSWGNPETKEEMFEALAKKGIKTVRIPVSWHNHFIDQNYTIDPNWIKRVKTVVDWALKHGLYVILNTHHDNAGLEENTISYGKGYY
>c606390_g1_1
PEYSNKAVQVKGMSLFWSSGADSSTVFYSEKAVNAMVKQMNIEVIRFAMGVTQEKFQDQGRGYLSSAQGETLQKGYLKNVVNAAIDNDIYVIIDYHSHKASDNVNNAKQFFSYMAQKWGGYDNVIFEVFNEPTSQSWGTIKNYAESVIEEIRKYSDNLVLVGNRNWDQHPNDAIGNTVRDSKNNVAYTFHFYAGSHSTGGEGSNAVSAMNAGLSVFVSEWGTVDASGNGGFSSGNSATWYSWMKDHKLSGANWSVSNKP
>c606390_g2_1
PDFSNKAVQVKGMSLFWSSGADSSTVFYSEKAVNAMVKQMNIEVIRFAMGVTQEKFQDQGRGYLSSAQGETLQKGYLKNVVNAAIENDIYVIIDWHIESANGNTSEAVKFFEYAAKEYGEYNNVIFEVWNEPVGADMGTVASHANSVIAAIRKYSDNLVLVGSPEWSSHPEQCAQAGIQDSKKNFGCTLHFYAATHQTGNGGYNDRAAQAMSAGVPVFATEWGTVSADGNGSPNQSASQAWISWMNQNNVSWANWSASAI
>c606942_g7_1
LDATASNINGVLESAGVETETCWGNPKTTQEMIDTVKAKGFNTVRVPTTWFQHLDANNQIDPAWMARVKEVVDYCIKDDMYVILNVHHENWVNVPQFNDQTYQTAEAKLTAIWGQVAETFKDYDQHLVFEGMNEPRQTGNSSVSEWGNGSGDGGYTWNYINKLNAKFVSTVRGQGSAANKERLLMLPGYCASSDMDAIRAVEFPANSGNVAYSVHAYLPYYFTMGDDQYANHSYPGKSGWGEDYTGSINSFFNNLKQLEDQKNIPVIIGEFSASNFNNLDSRKAWAKDYITAAKKAGIPCMLWDNNVEG
>c608276_g1_1_1
AASFSSAINSNVIMPDDSLYNPVNKKLILSVHLYTPYNFALNGDMTYTKFIDAYREELYEDFALLYKKYVSNGYNVIIGEMGTVNKNNTEERIEWARYFVKKARKFHMAAVLWDNNIYD
>c608276_g1_1_2
LDAFTQGTDDHNEGLSSEKCWENPETTEAMIEFLAKSGFKSIRIPVTWHNHLIDEKYTIDPKWMERVKTIVDWAINNGLYVILNTHHDNAQYSTEPITYGEGYYPAFKDIGESEKFIYNVWRQIAIAFNNGYD
>c611463_g6_1
FRSSGNEVQVKGMSLFWSCAANQQRYWKKDIITGLVERQNIQLIRAAMAVDDMGEWADGHYFTKPVFYQAMLDEAVEAAIENDIYVIIDFHSHVAADSVENAKSFFRIQAEKWGKYDNVIFEVFNEPICASGSVGDNSDCSEYGGFISMDDIKTYADQVISVIREYSDNLIIVGTPMWDQYPNQAIYNHVEDPLERDNIAYAFHYYAGRADGNKAHEFSLTSNANFAMQKGLSVFVSEWGTVGYDGGGAPSAALNPQWQTWMDSRKISSANWNVGKSG
>c611463_g7_1
SNASGNEVQVKGMSLFWSNEKSQNRFWRNDVITGMVSQQGIQVIRAAMAVDDQGWGNGHYFINGKTEYYQDLLDETVQAAIEQDIYVIIDYHSHTAVDNVGRAKEFFKIQAKKWGSYPNVIFEIYNEPICKAGQGHGNSSNCTMITWPEIKAYANEVIPIIRRYSNNLIVVGTPSWSGNPGAVVGNAITGYDNIAYTFHYYAGKNDGTDAHDFNSMSADVNSALGAGLSVFVTEWGTVGYGGDGAPSMANNPQWQTWMNLKKLSSANWNAGRNM
>c613314_g2_1_1
MIDYLVKTGFKAIRIPVTWHNHLVDKKYTVDPEWMRRVKTVVDWCIKKGLYVILNTHHDQADNGVSYGKGYYPNKNNREESEKFLLNIWSQIAQAFNNGYDHHLIFEPLNEPRLRGDSHEWWYAPGDGNCEEGIQVVNEFNKLIHTVIRTSGGNNAKRFIMITPLAASFSSAIHSDVVFPDDSLYNPLNNKLILSVHMYTPYDFALNGDMSFTQFIDMYREELYEDFALLYKKYISKGINIIIGEMGTVNKNNTDERIEWAKYFVRKARQFHMTCVLWDNNVYD
>c613314_g2_1_2
DDSKGQNQGLQSETCWGNPYTTEEMIKFIANSGFKSIRIPVTWH
>c616509_g3_1
GMTHEWWFDKNNDTCIESAKVLNEFHRIIHKAIRETGGNNAKRFILVTALSAGYDATVNSPFEFPDDKKYNPDNNKLLLSVHMYAPYDFAMNPNMTLNEFTLEYRAELYEKFTTIYKKYVLKGYYVVVGEMGVVNKNNTNARIEWGRYYLEGCRKFQFSAFIWDNGYWD
>c631842_g1_1
AAYNSTPVQVKGMSLYWSLMKNAVEFWTAEGVSSMVSDMKIEIVRGAMATGNEDWSDGIKGYASEPDKQKGFMNAVVQGAIDNDIYVIIDWHSHCEEQSTNSAVQFFTEMAQKWGKYDNVIFEIYNEPKNSCGEKWPDEDAAKSYWKSGIAPYAKTVIQAIRQYSDNLVLVGTPYYDQYTNAATAEPLQDQNVPYTFHYYAGSHKTGSEGANAVAAMN
>c64432_g1_2
MYTLHFYAGSHGQDSRNVAENAIKKGLPIFVTEWGCTKASGDGGVFEKETLEWMKFLAKNKISWANWSASAKS
>c677198_g1_1
MKTVVEAAIKNDIYVIIDWHSHNANEQTESAKTFFKEMAQTYGQYDNVIFELFNEPTDIAWSVIKNYANQVVPVIREYSDNLILVGNRQYDQNPQEAIGNTVSGENIAYTFHYYANSHCWSGQTTWGSACEGANAQQAIDAGLSVFVSEWGTGNADGGGTPDQSKNTGWQNWIDGNKLSWANWSASKID
>c937982_g1_1
DSYSGTTVGSNRGSTSSETAWGNPATTKAMIDMVKKSGVKTVRVPVTWYEHMDPVTYKIDETWMNRVEEIVDYVLDDDMYCIINVHHDTGEKGWLKANSTNLQTKKAMFTSIWEQVSDNFADYGDKLLFEGFNEILDDSANQWWIPSSEACPIANDLNQIFVDTVRKSGGNNSKRNLICNTYCGGANNEITSQYVLPKDTISDRLIVEAHVYQPFEFTHESYPEITTWTKSPLDNVLDNLNRTFSQKGIPVIIGEFGCANKNNMDEITSWAKYLVEKCTNYGMCCIWWDNGSQY
>c7388_g1_1
DLTNDWFKPSGPGDWQTWETCWGQPQTTQEIIDAIAAKGFNIIRVPVTWFPHIDSEGNIDGTWMNRVEEVVNYVLKANCYCILNVMHDTGARGAERTDKHCWLTADMDSYEANTVLYQKIWKQICERFRDYDGKLIFESFNEILNKSYSWTPPSAGDPAYEAINRLQQDFVNVVRASGGNNQYRNLAVTTYAATGTSDVVLAEFKAPQDVAKNHLYLTIHSYDPYNFCNNNAGKNPDGSEYDYNIKIFDDDCRTVIDGVFARVSKRATDCGIPFIFGEFGAIDEDKSMAERVKYTTYLKEKFKAYNTTGLWWMG
>c350756_g1_5
AKSGKEVMVRGMSLFWSDATGLQYYNKEVMKWAVENLKMDVVRYAMGVQYYDSQGGTNGKMDENYSYIGNPTLQKNKIDLMVEAAIENDIYIIIDWHSHRADQETSDAKAFFSEMATKYKNVPNIIWEVFNEPVNQSMSAIANYANSVISGIRSAGSQNLAIVGTPSWSQMNECNGVTDNNSAYVFHFYAASHSVGSYSGRISKCKNDGKAVFISEWGTTDANGSGNTNTSAASEWENFMEQNKISNCNWSLRNAE
