# Supplementary material for: Metatranscriptomics of the Hu sheep rumen microbiome reveals novel cellulases
Source: Biotechnol Biofuels. 2019 Jun 20;12:153. doi: 10.1186/s13068-019-1498-4 (PMC6587244; doi:10.1186/s13068-019-1498-4)
Supplement: Supplementary file 11 — Additional file 11: Table S8. The primers used in RT-PCR amplification of the selected ORFs assigned to the GH5 family. [file 13068_2019_1498_MOESM11_ESM.xlsx]

## Sheet: Sheet1
ORF ID	Forward primer	Reverse Primer
c589026_g1_1	ACAGCAAATGGGTCGCGGATCCATTCTTCTTTCTGGAGTTTTATTTATG	CTTGTCGACGGAGCTCGAATTCTTATTTCATACTCGCTTTGAACAAC
c607167_g3_1	ACAGCAAATGGGTCGCGGATCCATGAAAAGATTCCTTGCAG	CTTGTCGACGGAGCTCGAATTCTTATTTTACAATTTTAATATCTTTTATACT
c612716_g1_2	ACAGCAAATGGGTCGCGGATCCATTATGATAAAATTAAGGTGTCAGAGG	CTTGTCGACGGAGCTCGAATTCTTAAAGCTCTTTTACCAAAGAGAGC
c601165_g2_1	ACAGCAAATGGGTCGCGGATCCCTGTTTGTTGTTATGCTAAAAAGG	CTTGTCGACGGAGCTCGAATTCTTACTTCTGGCGGGCAGAAAG
c612716_g2_1	ACAGCAAATGGGTCGCGGATCCATGGAAAACAGAAAAAGCATGAA	CTTGTCGACGGAGCTCGAATTCTTAGAGTGTTGCCTTCTTGTGAAG
c612353_g1_1	ACAGCAAATGGGTCGCGGATCCATGAAAAGGGTAAGTGTTTTGC	CTTGTCGACGGAGCTCGAATTCTTAGTTTTTAACACTATTAAGCATATCC
c613093_g3_2	ACAGCAAATGGGTCGCGGATCCATGCCATATTTTTTAACAGGAGATA	CTTGTCGACGGAGCTCGAATTCTTAAAGGTACTTAATCAAATCCCCTC
c605280_g2_1	ACAGCAAATGGGTCGCGGATCCTTGAGAGGGGTAATCACAATGA	CTTGTCGACGGAGCTCGAATTCTTAGACGCCGCGGAGATT
c616509_g1_1	ACAGCAAATGGGTCGCGGATCCATTGTTGACTGGGGTATTAAATATG	CTTGTCGACGGAGCTCGAATTCTTATTCGAGAAAAACTGTTTTAAGACC
c350756_g1_5	ACAGCAAATGGGTCGCGGATCCATTTTTGGCTATATAAAGGAGTCAG	CTTGTCGACGGAGCTCGAATTCTTACTTGACGTTGATGCTGATGC
c1499489_g1_2	ACAGCAAATGGGTCGCGGATCCATGTTAAAGGACAAAGGCTTCTAC	CTTGTCGACGGAGCTCGAATTCTTAGATGAGTTTCAGAATATCGCCTC
c676361_g1_1	ACAGCAAATGGGTCGCGGATCCATGAAAGCACTATTTTCTGGTTTGC	CTTGTCGACGGAGCTCGAATTCTTACTTATTGCTCCAAGGAATAGTC
c423733_g1_1	ACAGCAAATGGGTCGCGGATCCTTGGATAAACTTAAAGTAATAAATGGAAAACT	CTTGTCGACGGAGCTCGAATTCTTATTTGTTATTCTCCTCATCTGAAAATG
c7388_g1_1	ACAGCAAATGGGTCGCGGATCCATGTGGCTCGTTGCCGCAGT	CTTGTCGACGGAGCTCGAATTCTTACTTCATGAGGGCATTCACGATG
c430069_g1_3	ACAGCAAATGGGTCGCGGATCCATGAGCAAAAATGCAAAAATAGCTG	CTTGTCGACGGAGCTCGAATTCTTAATAGTTTCCGAATGAGTCGAAAAC
c592373_g1_1	ACAGCAAATGGGTCGCGGATCCATGGGTAAACTGCTACAAAATATTTTG	CTTGTCGACGGAGCTCGAATTCTTATCTTACAATAACTCTGTAAGTTTTATTTCC
c581150_g3_2	ACAGCAAATGGGTCGCGGATCCATCTGCTCGCTGAAACAATTATCC	CTTGTCGACGGAGCTCGAATTCTTATTTTTTGATTATTTTGAAAACATTTCCG
c184428_g1_1	ACAGCAAATGGGTCGCGGATCCATGAAACTTACAAAGTCTATTCCTGC	CTTGTCGACGGAGCTCGAATTCTTACTCTGCAGCTGGACCGTAATG
c548319_g2_3	ACAGCAAATGGGTCGCGGATCCCTGCCGGACAATGAGCGA	CTTGTCGACGGAGCTCGAATTCTTACTTTCGCGGTTCATAGCGG
c1212395_g1_2	ACAGCAAATGGGTCGCGGATCCATTTTTTACCATAAAGACGCGGGA	CTTGTCGACGGAGCTCGAATTCTTACTTGACGGCCGAGGCCTTG
c602169_g11_1	ACAGCAAATGGGTCGCGGATCCATTCAAACTTTTATTTGTAGATTTGTACTATC	CTTGTCGACGGAGCTCGAATTCTTATTTTTGAAGGATGGCGTCCTTG
c606024_g2_1	ACAGCAAATGGGTCGCGGATCCATGAAAACAAAAAAGCTGCTCCGC	CTTGTCGACGGAGCTCGAATTCTTATCCGCGGTTCTTCGCCGCCT
c535046_g1_1	ACAGCAAATGGGTCGCGGATCCATGAACAAAAAGAATATCATCACACTAATTTC	CTTGTCGACGGAGCTCGAATTCTTATTTTGAGTGTTCGATCAAAGCATC
c613169_g10_1	ACAGCAAATGGGTCGCGGATCCATGAAGAAATTAGAGGGTTACATGAAG	CTTGTCGACGGAGCTCGAATTCTTAAAAAAATAATCTCTGAACCATCGATCCG
c465650_g1_4	ACAGCAAATGGGTCGCGGATCCCTGGGGCAGATGCTTTATGA	CTTGTCGACGGAGCTCGAATTCTTATGCAGCCGCTGAAGCGTC
c660653_g1_1	ACAGCAAATGGGTCGCGGATCCATGTTGAATAAACTTAAAGTTATAAATGG	CTTGTCGACGGAGCTCGAATTCTTATCTGTCATTCTCCTCATCTG
c602981_g3_1	ACAGCAAATGGGTCGCGGATCCATTATGAACCGTTTTGGAATGTTTGG	CTTGTCGACGGAGCTCGAATTCTTACTTCAGGATGACCTTCTGC
c630880_g1_1	ACAGCAAATGGGTCGCGGATCCATGAAAAAAACATTTACTTCACTTAG	CTTGTCGACGGAGCTCGAATTCTTATTTCAAAATTAACTTTATTATGTTTATTCC
c431328_g1_1	ACAGCAAATGGGTCGCGGATCCGTGGTATCAACCTTGGGAAG	CTTGTCGACGGAGCTCGAATTCTTAATTTTGAGTCAACGCCTGCGGG
c606938_g11_1	ACAGCAAATGGGTCGCGGATCCATGAAACTAAATCATCTTTTACAAGC	CTTGTCGACGGAGCTCGAATTCTTATTTTGGAGCGTTATTGTAAATAG
c533175_g1_1	ACAGCAAATGGGTCGCGGATCCATGCAGCGTATCAAAATCTTAGCG	CTTGTCGACGGAGCTCGAATTCTTATGCCGCAGGCGCTTCC
c591423_g1_2	ACAGCAAATGGGTCGCGGATCCATGTTCAAGAAACCATTTGCCGT	CTTGTCGACGGAGCTCGAATTCTTACTTGTTCTTTCTCTTTGCAACAAC
c602153_g2_1	ACAGCAAATGGGTCGCGGATCCATGAAATATTTGACTTTAACTTTGCTATT	CTTGTCGACGGAGCTCGAATTCTTATTCTTCTTTAAGAAAGAATTCAAAG
c513613_g1_1	ACAGCAAATGGGTCGCGGATCCATGTTAAAATTTTTATCTAAGTGGA	CTTGTCGACGGAGCTCGAATTCTTATCTCTTGATTATTAGCTGAGTAAG
c569332_g1_1	ACAGCAAATGGGTCGCGGATCCATGACTGTATTGAGAAAAAACCTGC	CTTGTCGACGGAGCTCGAATTCTTATTTGATGAGAACTTTCTTGCCATTG
c601503_g1_1	ACAGCAAATGGGTCGCGGATCCATAATGAAGTTCAATAACTTATATATTTTATT	CTTGTCGACGGAGCTCGAATTCTTACCCTAAATACGTAATTTCGA
c606942_g4_1	ACAGCAAATGGGTCGCGGATCCATGTACAAATCAAAGGGTATCAAGCG	CTTGTCGACGGAGCTCGAATTCTTAAGCGTTAGGGAGTTCTCCTG
c608068_g7_1	ACAGCAAATGGGTCGCGGATCCATGAAAGAATTTGCGGGTTATAACAAG	CTTGTCGACGGAGCTCGAATTCTTAGGCGTTCAAGATCTCCTCC
c161375_g1_1	ACAGCAAATGGGTCGCGGATCCGTGGACACCATCAACAAGCTGG	CTTGTCGACGGAGCTCGAATTCTTATCAGAGTGCCGTAGGAAGTGATG
c591746_g1_3	ACAGCAAATGGGTCGCGGATCCCTGCTTCACAAAATGCCG	CTTGTCGACGGAGCTCGAATTCTTACAGCTGCGGGATGAGCTTTGC
c597031_g2_1	ACAGCAAATGGGTCGCGGATCCATGAAACTAATTGCTTATATTCTTGTTT	CTTGTCGACGGAGCTCGAATTCTTATCCAGTAGCAGTAACTTCACAA
c573287_g1_1	ACAGCAAATGGGTCGCGGATCCTTGATATCTATGAAGATACTCAAAAAGG	CTTGTCGACGGAGCTCGAATTCTTACTTCAGAGGAAGCTCTGCTAC
c598842_g1_2	ACAGCAAATGGGTCGCGGATCCATGCTGAAAGAGCTGGGATTCAC	CTTGTCGACGGAGCTCGAATTCTTACAGAAGGGGAAGCAGCTCAG
c605251_g1_1	ACAGCAAATGGGTCGCGGATCCGTGGCTGATTTTGGAAAAGATATC	CTTGTCGACGGAGCTCGAATTCTTATTTTATTTGTTTCATTTTTAAGTGATCG
c607602_g6_1	ACAGCAAATGGGTCGCGGATCCATTCCTTATACAGGCAGCAGAA	CTTGTCGACGGAGCTCGAATTCTTACTGAAGTGATTTTAATTTGCTGG
c596083_g1_2	ACAGCAAATGGGTCGCGGATCCTTGATAGCAATGCGTAATTTCA	CTTGTCGACGGAGCTCGAATTCTTATACGGGCAGCTTTTCAAGCAG
c483261_g1_1	ACAGCAAATGGGTCGCGGATCCGTGACCATGAATTTTGTTACCGTAAG	CTTGTCGACGGAGCTCGAATTCTTATGAAGCCGCTCCGTCCA
c607602_g4_1	ACAGCAAATGGGTCGCGGATCCCTGTGGAGCGGTGATATCG	CTTGTCGACGGAGCTCGAATTCTTATGCCTTCGGCGGTGCCAG
c607437_g11_1	ACAGCAAATGGGTCGCGGATCCATGACCGCTGTGGAGATAGC	CTTGTCGACGGAGCTCGAATTCTTAAGCTATATTCCTGTTGGGAAGG
c607437_g9_1	ACAGCAAATGGGTCGCGGATCCATGAGAGATGAAAGGAACGTTTTTATG	CTTGTCGACGGAGCTCGAATTCTTATTTCTCCGGGAGAGAATCG
c606390_g2_1	ACAGCAAATGGGTCGCGGATCCATGTTTATGAAAAAAATCTTCGCATTTC	CTTGTCGACGGAGCTCGAATTCTTACTTGAGCGTGATGCGGGCA
c553170_g1_2	ACAGCAAATGGGTCGCGGATCCATCGTCTACTCACCGCATGA	CTTGTCGACGGAGCTCGAATTCTTAATCAAATGAAATGAGCTTTGCAACATTC
c586094_g1_3	ACAGCAAATGGGTCGCGGATCCATGAAGAAATTTCTATCGATAGCAATGC	CTTGTCGACGGAGCTCGAATTCTTACTTATTCCCCCAACGAATG
c541302_g1_1	ACAGCAAATGGGTCGCGGATCCATGAAAATTAATGCAACCTCAAT	CTTGTCGACGGAGCTCGAATTCTTATTCTGCTGTGTAGTTATCG
